# Supplementary material for: Ticarcillin degradation product thiophene acetic acid is a novel auxin analog that promotes organogenesis in tomato
Source: Front Plant Sci. 2023 Sep 4;14:1182074. doi: 10.3389/fpls.2023.1182074 (PMC10507259; doi:10.3389/fpls.2023.1182074)
Supplement: Supplementary Table 5 — DEGs identified in the study. [file Table_1.xlsx]

## Sheet: Table S1
List of DEGs and primers used for qRT-PCR
DEG	Primer name	Sequence 5-3’	No. of bp
Solyc06g084070	Solyc06g084070-RT-F	AAGTGAGCATGGATGGTGCG	20
	Solyc06g084070-RT-R	ATCCGTTGTATCCATCTGTTTCTGA	25
Solyc05g053850	Solyc05g053850-RT-F	ACCCTAGCAACCCAAACCTG	20
	Solyc05g053850-RT-R	CTCTCGTAGCCCACGACTTC	20
Solyc11g011940	Solyc11g011940-RT-F	GGGTGTTCGATTCATCGGGA	20
	Solyc11g011940-RT-R	GCAGGCATTGACACAACTCC	20
Solyc09g091510	Solyc09g091510-RT-F	GCATACATGGCACCTTCCCT	20
	Solyc09g091510-RT-R	TTTGGGCTGCCTCTTTTCCA	20
Solyc04g081250	Solyc04g081250-RT-F	CGCGTACCCTCAGATGTACC	20
	Solyc04g081250-RT-R	CTCCTCCTCAACATGCGCTA	20
Solyc10g080460	Solyc10g080460-RT-F	ACAGAGGTGTCTTCATGAGCAA	22
	Solyc10g080460-RT-R	TTTGAATTCCGCGTCCCCAA	20
Solyc02g063430	Solyc02g063430-RT-F	GCAAAGCCAGGGTTGTTGTT	20
	Solyc02g063430-RT-R	ATGCTCCCTTGCCTCAGAAC	20
Solyc09g097760	Solyc09g097760-RT-F	AGCTAGGGAGTTGGCTGAGA	20
	Solyc09g097760-RT-R	CTGCTACGTCCGTCAGTATGT	21
Solyc06g066540	Solyc06g066540-RT-F	GCGAACCGCGTAAAAAGTCA	20
	Solyc06g066540-RT-R	TTTATGCTCAATGCAGCGACG	21
Solyc04g009820	Solyc04g009820-RT-F	GGTGGGTATAAAAAGAGGGAGGA	23
	Solyc04g009820-RT-R	TGGTCAGTAGTGACGTTCGTT	21
Solyc08g006210	Solyc08g006210-RT-F	GAAGCCAACGGTGTTCAAGT	20
	Solyc08g006210-RT-R	AGTGCCTAGTTTCCTTTCCCA	21
Solyc08g079100	Solyc08g079100-RT-F	GAGCAGCTCTGCTATGTCCA	20
	Solyc08g079100-RT-R	GCAAAAGCCATCCAGGCAAA	20
Solyc02g089260	Solyc02g089260 -RT-F	TCGCGTCATGTTGTGTCTGA	20
	Solyc02g089260-RT-R	GCTGCCAGCAGAATCTACCA	20
Solyc09g066080	Solyc09g066080-RT-F	AACGTCTCCTTGCCACTTCT	20
	Solyc09g066080-RT-R	TGATGATTTGGAGTTCGAAGGGA	23
	Sl_ACT_RT_F	AGATGGGGCTATGAAAGAAGG	21
	Sl_ACT_RT_R	AACAACACAATCACTCTCCG	20

## Sheet: Table S2
	Table S2: Effect of different compounds on organogenesis in basic culture media after seven days. The table shows percentage of root regeneration and mean number of roots per explant for tomato cotyledon explants grown on basic media, basic media supplemented with 300 mg/L timentin, or with different concentrations (0.05 mg/L and 0.1 mg/L) of TAA, NAA, IAA, IBA and 2,4D. Data are the means of thr…
	TREATMENT (basic media + compound)	ROOT REGENERATION	AVERAGE NUMBER OF
		PERCENTAGE (%)	ROOTS PER EXPLANT
	Basic Media	76.67 a	1.56 ab
	300 mg/L timentin	60.00 a	1.33 ab
	0.05 mg/L TAA	70.00 a	1.50 ab
	0.05 mg/L IBA	56.67 a	1.52 ab
	0.05 mg/L IAA	50.00 ab	1.85 ab
	0.05 mg/L NAA	46.67 ab	2.38 a
	0.05 mg/L 2,4-D	16.67 bc	1.00 b
	Basic Media	76.67 a	1.56 ab
	300 mg/L timentin	60.00 a	1.33 ab
	0.1 mg/L TAA	63.33 a	2.08 ab
	0.1 mg/L IBA	56.67 a	2.30 a
	0.1 mg/L IAA	76.67 a	2.29 a
	0.1 mg/L NAA	46.67 ab	1.53 ab
	0.1 mg/L 2,4-D	0.00 c	0.00 c
	Table S2: Root regeneration percentage Analysis details
	Table S2: Average number of roots per explant Analysis details

## Sheet: Table S3
	Table S3: Effect of different concentrations of timentin on shoot regeneration: The table shows percentage of shoot regeneration and mean number of shoots per explant for tomato cotyledon explants grown on basic media supplemented with 1 mg/L BAP or different concentrations of timentin (100, 200 and 300 mg/L). The data is collected on days 14, 21 and 28. Data are the means of three replications. …
		TREATMENT	SHOOT REGENERATION (%)	AVERAGE NUMBER OF
				SHOOTS PER EXPLANT
	DAY 14	1 mg/L BAP	0.00 c	0.00 b
		1 mg/L BAP + 100 mg/L Timentin	16.67 bc	1.67 a
		1 mg/L BAP + 200 mg/L Timentin	26.67 b	1.33 ab
		1 mg/L BAP + 300 mg/L Timentin	60.00 a	1.31 ab
	DAY 21	1 mg/L BAP	3.33 c	0.67 a
		1 mg/L BAP + 100 mg/L Timentin	30.00 bc	1.25 a
		1 mg/L BAP + 200 mg/L Timentin	46.67 ab	1.28 a
		1 mg/L BAP + 300 mg/L Timentin	76.67 a	1.21 a
	DAY 28	1 mg/L BAP	10.00 c	0.83 a
		1 mg/L BAP + 100 mg/L Timentin	33.33 bc	1.30 a
		1 mg/L BAP + 200 mg/L Timentin	46.66 b	1.28 a
		1 mg/L BAP + 300 mg/L Timentin	80.00 a	1.14 a
	Table S3: Shoot regeneration percentage Analysis details
	Table S3: Average number of shoots per explant Analysis details

## Sheet: Table S4
Table S2: RNAseq read statistics
Sample name	Raw read count (PE)	Trimmed read count (PE)	Total alignment percentage	Unique alignment percentage	Multi alignment percentage	Exon region alignment Percentage
CT1	35486378	31056395 (87.5 %)	98.5	92.6	5.9	75
CT2	34716898	30748294 (88.5 %)	98.4	93.1	5.3	75.1
CT3	34473985	29630523	98.4	92.2	6.2	73.8
		-0.859
TT1	36528745	32158233 (88.0 %)	98.4	93.6	4.8	74.1
TT2	36095633	31216513 (86.4 %)	98	90.7	7.3	72.1
TT3	35911427	31070987 (86.5 %)	98	89.3	8.7	72.9

## Sheet: Table S5
#id	baseMean	log2FoldChange	lfcSE	stat	pvalue	padj	#id	Description	#pacId	#id	#id	transcriptName	peptideName	Pfam	Panther	ec	KOG	KO	GO
Solyc01g005040	1272.85	1.89512	0.576838	3.28537	0.0010185	0.0166962	Solyc01g005040	CASP-like protein (AHRD V3 *** A0A2G3CF58_CAPCH)	PAC:51381102	Solyc01g005040	Solyc01g005040	Solyc01g005040.3.1	Solyc01g005040.3.1	PF04535	PTHR33573 PTHR33573:SF1
Solyc01g005110	500.801	1.04441	0.335408	3.11385	0.00184662	0.0251553	Solyc01g005110	Dolichol-phosphate mannosyltransferase-related protein (AHRD V3 *** A0A2U1LCX2_ARTAN)	PAC:51382569	Solyc01g005110	Solyc01g005110	Solyc01g005110.3.1	Solyc01g005110.3.1	PF08285	PTHR16433 PTHR16433:SF0	EC:2.4.1.83	KOG4841	K09659
Solyc01g005450	152.883	1.40014	0.481077	2.91042	0.00360942	0.0392307	Solyc01g005450	F-box protein SKIP28 (AHRD V3 *** A0A2I4F4P9_9ROSI)	PAC:51379190	Solyc01g005450	Solyc01g005450	Solyc01g005450.3.1	Solyc01g005450.3.1	PF12937	PTHR24006				GO:0005515
Solyc01g005590.2	613.227	1.35028	0.34143	3.9548	7.66e-05	0.00241174	Solyc01g005590	Unknown protein	PAC:51379552	Solyc01g005590	Solyc01g005590.2	Solyc01g005590.2.1	Solyc01g005590.2.1		PTHR34114
Solyc01g005680	1244.76	1.28498	0.375084	3.42584	0.000612894	0.011669	Solyc01g005680	Cytokinin riboside 5'-monophosphate phosphoribohydrolase (AHRD V3 *** A0A2I4FSE2_9ROSI)	PAC:51379964	Solyc01g005680	Solyc01g005680	Solyc01g005680.4.1	Solyc01g005680.4.1	PF03641	PTHR31223 PTHR31223:SF15			K06966
Solyc01g005690	1632.33	-1.4548	0.305008	-4.76972	1.84e-06	0.000130975	Solyc01g005690	Calcium ion binding protein (AHRD V3 *** A0A2U1KGE3_ARTAN)	PAC:51380032	Solyc01g005690	Solyc01g005690	Solyc01g005690.3.1	Solyc01g005690.3.1		PTHR31469 PTHR31469:SF4
Solyc01g005790.1	152.983	-1.47413	0.482605	-3.05453	0.00225416	0.0284791	Solyc01g005790	Pentatricopeptide repeat (AHRD V3 *** A0A200QH82_9MAGN)	PAC:51382952	Solyc01g005790	Solyc01g005790.1	Solyc01g005790.1.1	Solyc01g005790.1.1	PF01535 PF13041 PF13812	PTHR24015 PTHR24015:SF729				GO:0005515
Solyc01g005870	196.799	2.17856	0.72625	2.99973	0.00270215	0.0323591	Solyc01g005870	Cf-like protein (AHRD V3 *** A0A140GMU3_SOLLC)	PAC:51379894	Solyc01g005870	Solyc01g005870	Solyc01g005870.3.1	Solyc01g005870.3.1	PF00560 PF08263 PF13855	PTHR27004 PTHR27004:SF46		KOG0472		GO:0005515
Solyc01g006150	1127.29	1.09278	0.296193	3.68944	0.000224747	0.0056043	Solyc01g006150	Cation efflux protein (AHRD V3 *** A0A200PY73_9MAGN)	PAC:51382663	Solyc01g006150	Solyc01g006150	Solyc01g006150.3.1	Solyc01g006150.3.1	PF01545 PF16916	PTHR11562 PTHR11562:SF45		KOG1485		GO:0006812 GO:0008324 GO:0016021 GO:0055085
Solyc01g006200	413.197	1.06309	0.343488	3.09498	0.00196823	0.0261063	Solyc01g006200	Unknown protein	PAC:51383281	Solyc01g006200	Solyc01g006200	Solyc01g006200.3.1	Solyc01g006200.3.1
Solyc01g006360	1385.8	-3.10201	0.415176	-7.47157	7.92e-14	3.68e-11	Solyc01g006360	Callose synthase 9 (AHRD V3 *** A0A2G3AHT3_CAPAN)	PAC:51379229	Solyc01g006360	Solyc01g006360	Solyc01g006360.4.1	Solyc01g006360.4.1	PF14288	PTHR12741 PTHR12741:SF19	EC:2.4.1.34
Solyc01g006370	10299.9	-1.13737	0.218407	-5.20755	1.91e-07	1.94e-05	Solyc01g006370	Callose synthase (AHRD V3 *** K7PRK8_MAIZE)	PAC:51382335	Solyc01g006370	Solyc01g006370	Solyc01g006370.3.1	Solyc01g006370.3.1	PF02364 PF04652 PF14288	PTHR12741 PTHR12741:SF21	EC:2.4.1.34		K11000	GO:0000148 GO:0003843 GO:0006075 GO:0016020
Solyc01g006540	343.026	2.2622	0.711945	3.17749	0.00148557	0.0215911	Solyc01g006540	lipoxygenase C	PAC:51381018	Solyc01g006540	Solyc01g006540	Solyc01g006540.4.1	Solyc01g006540.4.1	PF00305	PTHR11771 PTHR11771:SF42	EC:1.13.11.12		K00454	GO:0005515 GO:0016491 GO:0016702 GO:0046872 GO:0055114
Solyc01g006820.2	2945.41	-1.32785	0.243606	-5.45081	5.01e-08	6.18e-06	Solyc01g006820	Unknown protein	PAC:51381501	Solyc01g006820	Solyc01g006820.2	Solyc01g006820.2.1	Solyc01g006820.2.1						GO:0005198 GO:0019031
Solyc01g006880	2546.06	-1.09522	0.242136	-4.52316	6.09e-06	0.000343484	Solyc01g006880	Histone-lysine N-methyltransferase ATXR7 (AHRD V3 *-* A0A2G3AXS4_CAPCH)	PAC:51380961	Solyc01g006880	Solyc01g006880	Solyc01g006880.4.1	Solyc01g006880.4.1	PF00856	PTHR22884 PTHR22884:SF296	EC:2.1.1.43			GO:0005515
Solyc01g008190	239.588	-1.29068	0.422312	-3.05621	0.00224154	0.0284075	Solyc01g008190	INO80 complex subunit D-like (AHRD V3 *-* A0A2K3PJC0_TRIPR)	PAC:51380696	Solyc01g008190	Solyc01g008190	Solyc01g008190.4.1	Solyc01g008190.4.1	PF13891	PTHR13453				GO:0000123
Solyc01g008520	252.333	-1.33533	0.39728	-3.36119	0.000776071	0.0136747	Solyc01g008520	Homolog of X-ray repair cross complementing 2 (XRCC2) (AHRD V3 *** A0A1P8BBF2_ARATH)	PAC:51381739	Solyc01g008520	Solyc01g008520	Solyc01g008520.3.1	Solyc01g008520.3.1		PTHR22942 PTHR22942:SF36		KOG2859	K10879
Solyc01g009080	651.291	1.16267	0.350556	3.31664	0.000911067	0.0154217	Solyc01g009080	Zeaxanthin epoxidase, chloroplastic (AHRD V3 *** A0A1J3K020_NOCCA)	PAC:51380319	Solyc01g009080	Solyc01g009080	Solyc01g009080.4.1	Solyc01g009080.4.1	PF00498	PTHR23308 PTHR23308:SF29	EC:1.14.13.90			GO:0005515
Solyc01g009160.2	743.533	-1.22282	0.347414	-3.51977	0.00043192	0.00900963	Solyc01g009160	Late embryogenesis abundant (LEA) hydroxyproline-rich glycoprotein family (AHRD V3 *** Q84VP8_ARATH)	PAC:51381478	Solyc01g009160	Solyc01g009160.2	Solyc01g009160.2.1	Solyc01g009160.2.1	PF03168	PTHR31852 PTHR31852:SF0
Solyc01g009565.1	147.282	2.09472	0.555881	3.76828	0.000164373	0.0044719	Solyc01g009565	receptor-like protein 12 (AHRD V3 *-* A0A1U8E178_CAPAN)	PAC:51379518	Solyc01g009565	Solyc01g009565.1	Solyc01g009565.1.1	Solyc01g009565.1.1		PTHR27004 PTHR27004:SF39
Solyc01g010185.1	3738.99	1.04932	0.276776	3.79121	0.000149913	0.00415094	Solyc01g010185	Retrovirus-related Pol polyprotein from transposon TNT 1-94 (AHRD V3 *-* A0A2K3MSD0_TRIPR)	PAC:51381728	Solyc01g010185	Solyc01g010185.1	Solyc01g010185.1.1	Solyc01g010185.1.1	PF14223	PTHR11439
Solyc01g010480	771.112	2.01382	0.571679	3.52264	0.000427274	0.00894693	Solyc01g010480	Protein TWIN LOV 1 (AHRD V3 *** A0A2G3AIG6_CAPAN)	PAC:51381407	Solyc01g010480	Solyc01g010480	Solyc01g010480.3.1	Solyc01g010480.3.1	PF13426	PTHR24351	EC:2.7.11.1			GO:0000155 GO:0000160
Solyc01g011090	310.044	-2.65271	0.545291	-4.86477	1.15e-06	8.96e-05	Solyc01g011090	Phospholipid-transporting ATPase (AHRD V3 *-* A0A1U8GCQ9_CAPAN)	PAC:51379905	Solyc01g011090	Solyc01g011090	Solyc01g011090.4.1	Solyc01g011090.4.1	PF00122 PF16209	PTHR24092 PTHR24092:SF85	EC:3.6.3.1			GO:0000166 GO:0000287 GO:0004012 GO:0005524 GO:0015914 GO:0016021 GO:0046872
Solyc01g014373.1	629.238	1.0368	0.293152	3.53675	0.000405089	0.00863991	Solyc01g014373	IRK-interacting protein (AHRD V3 *** A0A2I4FH54_9ROSI)	PAC:51382226	Solyc01g014373	Solyc01g014373.1	Solyc01g014373.1.1	Solyc01g014373.1.1		PTHR31029 PTHR31029:SF6
Solyc01g014850	1538.57	1.17135	0.238831	4.90451	9.37e-07	7.63e-05	Solyc01g014850	Zinc finger transcription factor 7	PAC:51380383	Solyc01g014850	Solyc01g014850	Solyc01g014850.4.1	Solyc01g014850.4.1	PF00013	PTHR10288 PTHR10288:SF5				GO:0003676 GO:0003723
Solyc01g020495.1	438.923	-2.22682	0.750174	-2.96841	0.00299346	0.0346495	Solyc01g020495	Unknown protein	PAC:51380758	Solyc01g020495	Solyc01g020495.1	Solyc01g020495.1.1	Solyc01g020495.1.1
Solyc01g028803.1	885.516	1.22828	0.420889	2.9183	0.00351946	0.0385498	Solyc01g028803	Cytochrome P450 (AHRD V3 *** A0A200R9G0_9MAGN)	PAC:51380992	Solyc01g028803	Solyc01g028803.1	Solyc01g028803.1.1	Solyc01g028803.1.1	PF00067	PTHR24286 PTHR24286:SF73				GO:0005506 GO:0016705 GO:0020037 GO:0055114
Solyc01g044340	179.812	-2.31074	0.811538	-2.84736	0.00440835	0.0447375	Solyc01g044340	RBR-type E3 ubiquitin transferase (AHRD V3 *-* A0A2G3AIF0_CAPAN)	PAC:51381417	Solyc01g044340	Solyc01g044340	Solyc01g044340.3.1	Solyc01g044340.3.1		PTHR11685 PTHR11685:SF135				GO:0004842 GO:0016567
Solyc01g049770	460.411	1.04288	0.339064	3.07576	0.00209964	0.0272367	Solyc01g049770	Unknown protein	PAC:51383152	Solyc01g049770	Solyc01g049770	Solyc01g049770.3.1	Solyc01g049770.3.1
Solyc01g056610.1	50.343	-2.97346	0.81706	-3.63922	0.000273462	0.00650072	Solyc01g056610	Unknown protein	PAC:51382222	Solyc01g056610	Solyc01g056610.1	Solyc01g056610.1.1	Solyc01g056610.1.1
Solyc01g057020	263.646	-1.66536	0.399477	-4.16885	3.06e-05	0.00119491	Solyc01g057020	protein TRIGALACTOSYLDIACYLGLYCEROL 4, chloroplastic-like (AHRD V3 *-* A0A2I4DQN1_9ROSI)	PAC:51379586	Solyc01g057020	Solyc01g057020	Solyc01g057020.3.1	Solyc01g057020.3.1		PTHR34954
Solyc01g057260	620.587	1.49163	0.388981	3.83472	0.000125708	0.00363769	Solyc01g057260	Transmembrane protein, putative (DUF247) (AHRD V3 *** F4IZB4_ARATH)	PAC:51382869	Solyc01g057260	Solyc01g057260	Solyc01g057260.4.1	Solyc01g057260.4.1	PF03140	PTHR31549
Solyc01g057320	162.356	-3.75626	0.54198	-6.93063	4.19e-12	1.47e-09	Solyc01g057320	Kinesin (AHRD V3 *-* A0A200QSU4_9MAGN)	PAC:51381732	Solyc01g057320	Solyc01g057320	Solyc01g057320.3.1	Solyc01g057320.3.1	PF00225 PF12711	PTHR24115 PTHR24115:SF417	EC:3.6.4.4	KOG0240 KOG0242		GO:0003777 GO:0005524 GO:0005871 GO:0007018 GO:0008017
Solyc01g057680	670.04	1.35658	0.393008	3.45179	0.000556881	0.0108391	Solyc01g057680	Unknown protein	PAC:51380254	Solyc01g057680	Solyc01g057680	Solyc01g057680.4.1	Solyc01g057680.4.1
Solyc01g057850	769.285	-1.93672	0.516346	-3.75081	0.000176266	0.00467877	Solyc01g057850	nuclear export mediator factor NEMF-like (AHRD V3 *** A0A2I4F1S6_9ROSI),Pfam:PF05833	PAC:51381672	Solyc01g057850	Solyc01g057850	Solyc01g057850.4.1	Solyc01g057850.4.1	PF05670 PF05833	PTHR15239 PTHR15239:SF6
Solyc01g060050	222.6	-2.08064	0.574229	-3.62337	0.000290786	0.00680165	Solyc01g060050	WD40 domain-containing protein (AHRD V3 *** A0A2K3NUT6_TRIPR)	PAC:51380826	Solyc01g060050	Solyc01g060050	Solyc01g060050.3.1	Solyc01g060050.3.1	PF00400	PTHR16266		KOG0296 KOG0316		GO:0005515
Solyc01g060090.1	219.141	-1.81208	0.526188	-3.44378	0.000573638	0.0110763	Solyc01g060090	serine/threonine-protein phosphatase 4 regulatory subunit 3-like (AHRD V3 *-* A0A2I4F1X2_9ROSI)	PAC:51379530	Solyc01g060090	Solyc01g060090.1	Solyc01g060090.1.1	Solyc01g060090.1.1	PF04802	PTHR23318
Solyc01g060170	543.254	-2.64413	0.552562	-4.78522	1.71e-06	0.000123811	Solyc01g060170	Calmodulin-binding transcription activator (AHRD V3 *-* A0A1I9LRY6_ARATH)	PAC:51380655	Solyc01g060170	Solyc01g060170	Solyc01g060170.4.1	Solyc01g060170.4.1	PF03859	PTHR23335 PTHR23335:SF3				GO:0003677 GO:0005634
Solyc01g065710	307.65	1.02681	0.360816	2.8458	0.00442998	0.0448736	Solyc01g065710	CST complex subunit TEN1 (AHRD V3 *** A0A2G3AIU0_CAPAN)	PAC:51379629	Solyc01g065710	Solyc01g065710	Solyc01g065710.3.1	Solyc01g065710.3.1	PF15490	PTHR33905				GO:0003697 GO:0070188
Solyc01g065740	305.615	1.55871	0.440352	3.53969	0.000400596	0.00858061	Solyc01g065740	F-box/RNI-like superfamily protein (AHRD V3 *** F4KDV0_ARATH)	PAC:51379753	Solyc01g065740	Solyc01g065740	Solyc01g065740.3.1	Solyc01g065740.3.1	PF00646	PTHR32212 PTHR32212:SF129				GO:0005515
Solyc01g066440	223.191	1.72144	0.508914	3.38257	0.00071811	0.0129384	Solyc01g066440	hypothetical protein (AHRD V3 *** AT3G06840)	PAC:51381239	Solyc01g066440	Solyc01g066440	Solyc01g066440.3.1	Solyc01g066440.3.1		PTHR35488 PTHR35488:SF2
Solyc01g066720	4816.53	-1.35857	0.485517	-2.7982	0.00513879	0.0493066	Solyc01g066720	Hypoxia-responsive family protein (AHRD V3 *** S8D7L7_9LAMI)	PAC:51381847	Solyc01g066720	Solyc01g066720	Solyc01g066720.3.1	Solyc01g066720.3.1	PF04588	PTHR28018 PTHR28018:SF1
Solyc01g067295.1	1279.7	3.16495	0.726037	4.35921	1.31e-05	0.000611187	Solyc01g067295	Fruit-specific protein (AHRD V3 *** A0A2G2VKF4_CAPBA)	PAC:51381925	Solyc01g067295	Solyc01g067295.1	Solyc01g067295.1.1	Solyc01g067295.1.1	PF02977					GO:0004866
Solyc01g067460	363.694	2.83545	0.444994	6.37189	1.87e-10	4.53e-08	Solyc01g067460	monothiol glutaredoxin-S2-like (AHRD V3 *** A0A1U7VLQ4_NICSY)	PAC:51379286	Solyc01g067460	Solyc01g067460	Solyc01g067460.3.1	Solyc01g067460.3.1	PF00462	PTHR10168 PTHR10168:SF115	EC:1.8.1.9	KOG1752	K03676	GO:0009055 GO:0015035 GO:0045454
Solyc01g067600	4731.35	-1.27804	0.228061	-5.60393	2.1e-08	2.88e-06	Solyc01g067600	Zinc finger, CW-type (AHRD V3 *-* A0A2U1Q0A5_ARTAN)	PAC:51381076	Solyc01g067600	Solyc01g067600	Solyc01g067600.3.1	Solyc01g067600.3.1	PF07496	PTHR23336 PTHR23336:SF14				GO:0008270
Solyc01g067710	2659.87	-1.02941	0.241725	-4.25861	2.06e-05	0.000869807	Solyc01g067710	(Sodium/potassium)/proton exchanger 3	PAC:51380637	Solyc01g067710	Solyc01g067710	Solyc01g067710.3.1	Solyc01g067710.3.1	PF00999	PTHR10110 PTHR10110:SF117				GO:0005743 GO:0005750 GO:0006122 GO:0006812 GO:0006814 GO:0006885 GO:0015299 GO:0015385 GO:0016021 GO:0055085
Solyc01g067930	1741.44	-2.06525	0.323123	-6.39153	1.64e-10	4.07e-08	Solyc01g067930	Xyloglucan 6-xylosyltransferase 1 (AHRD V3 *** A0A1J3JYE5_NOCCA)	PAC:51382236	Solyc01g067930	Solyc01g067930	Solyc01g067930.4.1	Solyc01g067930.4.1	PF05637	PTHR31311 PTHR31311:SF5	EC:2.4.2.39	KOG4748	K08238	GO:0016021 GO:0016757
Solyc01g068480	4660.81	-1.3335	0.230542	-5.78421	7.29e-09	1.14e-06	Solyc01g068480	P-loop containing nucleoside triphosphate hydrolases superfamily protein (AHRD V3 *** A0A2U1P5L6_ARTAN)	PAC:51380324	Solyc01g068480	Solyc01g068480	Solyc01g068480.4.1	Solyc01g068480.4.1	PF13086 PF13087 PF16399	PTHR10887 PTHR10887:SF5			K12874	GO:0000398 GO:0005681
Solyc01g068590	6841.66	-1.15335	0.382439	-3.01577	0.00256328	0.0312274	Solyc01g068590	Metal ion-binding protein (AHRD V3 *** F4IX22_ARATH)	PAC:51383272	Solyc01g068590	Solyc01g068590	Solyc01g068590.4.1	Solyc01g068590.4.1	PF14566	PTHR23339 PTHR23339:SF54
Solyc01g074030	18389.5	-1.03482	0.339958	-3.04396	0.00233487	0.0292043	Solyc01g074030	Beta-glucosidase (AHRD V3 *** Q43014_PRUAV)	PAC:51380749	Solyc01g074030	Solyc01g074030	Solyc01g074030.3.1	Solyc01g074030.3.1	PF00232	PTHR10353 PTHR10353:SF37	EC:3.2.1.149 EC:3.2.1.21		K01188	GO:0004553 GO:0005975
Solyc01g079130	289.853	-2.04443	0.453712	-4.506	6.61e-06	0.000363367	Solyc01g079130	Pectin lyase-like superfamily protein (AHRD V3 *** A0A2U1LK87_ARTAN)	PAC:51381776	Solyc01g079130	Solyc01g079130	Solyc01g079130.2.1	Solyc01g079130.2.1	PF00295	PTHR31375 PTHR31375:SF43	EC:3.2.1.15			GO:0004650 GO:0005975
Solyc01g079360	506.337	1.17622	0.313082	3.7569	0.000172032	0.00463404	Solyc01g079360	WRKY transcription factor 37	PAC:51380985	Solyc01g079360	Solyc01g079360	Solyc01g079360.4.1	Solyc01g079360.4.1	PF03106	PTHR31282 PTHR31282:SF28				GO:0003700 GO:0006355 GO:0043565
Solyc01g079430.2	204.365	-1.38093	0.459163	-3.00751	0.00263401	0.0318049	Solyc01g079430	Plant organelle RNA recognition domain (AHRD V3 *** A0A200QLU5_9MAGN)	PAC:51381885	Solyc01g079430	Solyc01g079430.2	Solyc01g079430.2.1	Solyc01g079430.2.1	PF11955	PTHR31476 PTHR31476:SF8
Solyc01g079570	1427.22	-1.55735	0.282035	-5.52183	3.35e-08	4.31e-06	Solyc01g079570	Beta-D-xylosidase 1 (AHRD V3 *** A0A1U8DZL0_CAPAN)	PAC:51379259	Solyc01g079570	Solyc01g079570	Solyc01g079570.3.1	Solyc01g079570.3.1	PF00933 PF01915 PF14310	PTHR30620 PTHR30620:SF4	EC:3.2.1.37			GO:0004553 GO:0005975
Solyc01g079700	66.5825	-3.97696	0.824287	-4.82473	1.4e-06	0.000105115	Solyc01g079700	Helicase, C-terminal (AHRD V3 *-* A0A2U1NPJ2_ARTAN)	PAC:51382530	Solyc01g079700	Solyc01g079700	Solyc01g079700.3.1	Solyc01g079700.3.1
Solyc01g080300	448.653	-1.07452	0.353033	-3.04369	0.00233699	0.0292043	Solyc01g080300	Protein ABCI12, chloroplastic (AHRD V3 *** A0A1U8E1S5_CAPAN)	PAC:51381199	Solyc01g080300	Solyc01g080300	Solyc01g080300.4.1	Solyc01g080300.4.1	PF02361	PTHR33514 PTHR33514:SF3
Solyc01g080310	650.887	-1.455	0.398295	-3.65307	0.000259119	0.00627492	Solyc01g080310	Pentatricopeptide repeat (AHRD V3 *** A0A200QWY3_9MAGN)	PAC:51380904	Solyc01g080310	Solyc01g080310	Solyc01g080310.4.1	Solyc01g080310.4.1	PF01535 PF13041 PF13812	PTHR24015 PTHR24015:SF848				GO:0005515
Solyc01g080360	1191.17	-1.31246	0.279308	-4.69897	2.61e-06	0.000170418	Solyc01g080360	AP-5 complex subunit mu (AHRD V3 *** A0A2G2XRL3_CAPBA)	PAC:51382267	Solyc01g080360	Solyc01g080360	Solyc01g080360.3.1	Solyc01g080360.3.1	PF00928	PTHR10529 PTHR10529:SF240		KOG0937	K19023
Solyc01g080790	263.732	2.60578	0.916515	2.84313	0.00446723	0.0450002	Solyc01g080790	Plant basic secretory protein (BSP) family protein (AHRD V3 *** I3SK49_MEDTR)	PAC:51380858	Solyc01g080790	Solyc01g080790	Solyc01g080790.3.1	Solyc01g080790.3.1	PF04450	PTHR33321 PTHR33321:SF4
Solyc01g081060	4172.35	1.00527	0.280396	3.5852	0.000336826	0.00763952	Solyc01g081060	Solyc01g081060	PAC:51381599	Solyc01g081060	Solyc01g081060	Solyc01g081060.4.1	Solyc01g081060.4.1	PF00722 PF06955	PTHR31062 PTHR31062:SF16	EC:2.4.1.207		K08235	GO:0004553 GO:0005618 GO:0005975 GO:0006073 GO:0010411 GO:0016762 GO:0042546 GO:0048046
Solyc01g081250	4985.32	-2.54405	0.53315	-4.77174	1.83e-06	0.000130975	Solyc01g081250	Glutathione S-transferase (AHRD V3 *** A0A200PVK3_9MAGN)	PAC:51380444	Solyc01g081250	Solyc01g081250	Solyc01g081250.3.1	Solyc01g081250.3.1	PF00043 PF02798	PTHR11260 PTHR11260:SF254	EC:2.5.1.18	KOG0406	K00799	GO:0005515
Solyc01g081320	835.512	-1.41181	0.471876	-2.99192	0.00277233	0.0328532	Solyc01g081320	Pentatricopeptide repeat (AHRD V3 *** A0A200QXT6_9MAGN)	PAC:51380761	Solyc01g081320	Solyc01g081320	Solyc01g081320.4.1	Solyc01g081320.4.1	PF01535	PTHR24015 PTHR24015:SF578				GO:0005515
Solyc01g081420	130.468	-4.75126	1.24813	-3.8067	0.000140836	0.00395991	Solyc01g081420	Armadillo-type fold (AHRD V3 *-* A0A2U1LY20_ARTAN)	PAC:51379397	Solyc01g081420	Solyc01g081420	Solyc01g081420.3.1	Solyc01g081420.3.1		PTHR35833
Solyc01g081570	6574.19	-1.09185	0.242239	-4.50734	6.56e-06	0.000363367	Solyc01g081570	DUF239 domain-containing protein/DUF4409 domain-containing protein (AHRD V3 *** A0A1Q3BKR6_CEPFO)	PAC:51381499	Solyc01g081570	Solyc01g081570	Solyc01g081570.3.1	Solyc01g081570.3.1	PF03080 PF14365	PTHR31589 PTHR31589:SF24
Solyc01g081600	1209.72	1.76932	0.271934	6.50642	7.7e-11	2.08e-08	Solyc01g081600	Non-specific lipid-transfer protein (AHRD V3 *** K4AY52_SOLLC)	PAC:51382154	Solyc01g081600	Solyc01g081600	Solyc01g081600.3.1	Solyc01g081600.3.1	PF00234	PTHR33076 PTHR33076:SF4				GO:0006869 GO:0008289
Solyc01g086750	10055.1	-1.0121	0.265924	-3.80598	0.000141241	0.00396112	Solyc01g086750	Clustered mitochondria protein (AHRD V3 *** A0A2G3DGP3_CAPCH)	PAC:51381754	Solyc01g086750	Solyc01g086750	Solyc01g086750.4.1	Solyc01g086750.4.1	PF05303 PF12807 PF13236 PF15044	PTHR12601 PTHR12601:SF6			K03255
Solyc01g086940.2	363.695	-1.86187	0.425666	-4.37402	1.22e-05	0.000578573	Solyc01g086940	Zinc finger CCCH domain-containing protein (AHRD V3 *-* A0A2K3NPU7_TRIPR)	PAC:51382221	Solyc01g086940	Solyc01g086940.2	Solyc01g086940.2.1	Solyc01g086940.2.1	PF02201 PF03126	PTHR14445 PTHR14445:SF39				GO:0003677 GO:0005515 GO:0005634 GO:0006352 GO:0016570
Solyc01g086990	2833.78	-1.04158	0.252891	-4.11871	3.81e-05	0.00143327	Solyc01g086990	Pre-mRNA-splicing factor SYF1 (AHRD V3 *** A0A1U8G7X9_CAPAN)	PAC:51381696	Solyc01g086990	Solyc01g086990	Solyc01g086990.3.1	Solyc01g086990.3.1		PTHR11246 PTHR11246:SF5			K12867	GO:0005515 GO:0005622 GO:0006396
Solyc01g087160.2	695.09	1.82436	0.40358	4.52044	6.17e-06	0.000346137	Solyc01g087160	Unknown protein	PAC:51382564	Solyc01g087160	Solyc01g087160.2	Solyc01g087160.2.1	Solyc01g087160.2.1						GO:0004252 GO:0005576 GO:0006508 GO:0007596
Solyc01g087210	28848.3	-1.2721	0.239243	-5.31721	1.05e-07	1.19e-05	Solyc01g087210	Cellulose synthase (AHRD V3 *** M1A916_SOLTU)	PAC:51380837	Solyc01g087210	Solyc01g087210	Solyc01g087210.3.1	Solyc01g087210.3.1	PF13632 PF14569	PTHR13301 PTHR13301:SF64	EC:2.4.1.12		K10999
Solyc01g087390.2	233.042	-1.59578	0.56016	-2.84879	0.00438852	0.0445986	Solyc01g087390	RING/FYVE/PHD-type zinc finger family protein (AHRD V3 *-* A0A178V841_ARATH)	PAC:51382253	Solyc01g087390	Solyc01g087390.2	Solyc01g087390.2.1	Solyc01g087390.2.1		PTHR10615				GO:0003824
Solyc01g087410	598.778	-2.14849	0.362342	-5.92945	3.04e-09	5.26e-07	Solyc01g087410	Zinc finger, FYVE/PHD-type (AHRD V3 *-* A0A2U1NX02_ARTAN)	PAC:51381868	Solyc01g087410	Solyc01g087410	Solyc01g087410.4.1	Solyc01g087410.4.1		PTHR10615	EC:2.1.1.43			GO:0003824 GO:0005515 GO:0008270
Solyc01g087440	31.7349	-6.07009	1.5605	-3.88984	0.000100309	0.0030334	Solyc01g087440	Arm repeat superfamily protein (AHRD V3 *-* A0A2K3NTC9_TRIPR)	PAC:51382559	Solyc01g087440	Solyc01g087440	Solyc01g087440.3.1	Solyc01g087440.3.1		PTHR12444 PTHR12444:SF2				GO:0005488
Solyc01g087490	5906.46	-1.16324	0.290996	-3.99744	6.4e-05	0.00214329	Solyc01g087490	Protein OBERON (AHRD V3 *** A0A200R9K2_9MAGN)	PAC:51381404	Solyc01g087490	Solyc01g087490	Solyc01g087490.4.1	Solyc01g087490.4.1	PF07227 PF16312	PTHR21736 PTHR21736:SF23				GO:0046872
Solyc01g087530	2950.53	-1.10171	0.350806	-3.14052	0.00168649	0.0236033	Solyc01g087530	Zinc transporter (AHRD V3 *** A0A2K3NPL0_TRIPR)	PAC:51380668	Solyc01g087530	Solyc01g087530	Solyc01g087530.3.1	Solyc01g087530.3.1	PF02535	PTHR11040 PTHR11040:SF70		KOG2474		GO:0016020 GO:0030001 GO:0046873 GO:0055085
Solyc01g088230	46.7697	-4.04112	1.21878	-3.31571	0.00091412	0.0154614	Solyc01g088230	Aldehyde oxidase 3 (AHRD V3 *-* B0LB01_PEA)	PAC:51379308	Solyc01g088230	Solyc01g088230	Solyc01g088230.3.1	Solyc01g088230.3.1	PF00941 PF01799 PF03450	PTHR11908 PTHR11908:SF87	EC:1.2.3.1			GO:0003824 GO:0016491 GO:0016614 GO:0046872 GO:0050660 GO:0055114
Solyc01g088520	381.91	-1.96775	0.399523	-4.92525	8.43e-07	6.94e-05	Solyc01g088520	Dynamin-related protein 1E (AHRD V3 *-* A0A1U8EK16_CAPAN)	PAC:51379763	Solyc01g088520	Solyc01g088520	Solyc01g088520.3.1	Solyc01g088520.3.1		PTHR11566 PTHR11566:SF80
Solyc01g088670	274.238	-1.54227	0.524553	-2.94016	0.00328041	0.0369516	Solyc01g088670	Pentatricopeptide repeat-containing protein (AHRD V3 *** A0A2K3NV92_TRIPR)	PAC:51381799	Solyc01g088670	Solyc01g088670	Solyc01g088670.3.1	Solyc01g088670.3.1	PF01535 PF13041	PTHR24015 PTHR24015:SF892				GO:0005515
Solyc01g088700	10056.7	-1.25729	0.200932	-6.25727	3.92e-10	8.46e-08	Solyc01g088700	Eukaryotic translation initiation factor 4G (AHRD V3 *** A0A2G2XT28_CAPBA)	PAC:51380759	Solyc01g088700	Solyc01g088700	Solyc01g088700.4.1	Solyc01g088700.4.1	PF02847 PF02854	PTHR23253 PTHR23253:SF26		KOG0401	K03260	GO:0003723 GO:0005488 GO:0005515
Solyc01g088760	1018.85	1.20581	0.351057	3.43479	0.000593012	0.0113599	Solyc01g088760	Cytochrome P450 (AHRD V3 *** A0A200RC30_9MAGN)	PAC:51380578	Solyc01g088760	Solyc01g088760	Solyc01g088760.4.1	Solyc01g088760.4.1	PF00067	PTHR24282 PTHR24282:SF26	EC:1.14.14.1	KOG0157		GO:0004497 GO:0005506 GO:0016705 GO:0020037 GO:0055114
Solyc01g088770	714.647	1.05431	0.314314	3.35433	0.000795576	0.0139092	Solyc01g088770	Cytochrome c oxidase-assembly factor COX23, mitochondrial (AHRD V3 *** A0A2G3DIY6_CAPCH)	PAC:51382228	Solyc01g088770	Solyc01g088770	Solyc01g088770.3.1	Solyc01g088770.3.1	PF06747	PTHR21588		KOG4618	K18185
Solyc01g090690	3049.77	-1.40164	0.217032	-6.45825	1.06e-10	2.82e-08	Solyc01g090690	Elongation factor G, mitochondrial (AHRD V3 *** A0A1U8EDZ1_CAPAN)	PAC:51380290	Solyc01g090690	Solyc01g090690	Solyc01g090690.4.1	Solyc01g090690.4.1	PF00009 PF03144	PTHR23115 PTHR23115:SF162	EC:3.6.5.3		K02355	GO:0003924 GO:0005525
Solyc01g090760	234.29	-2.17005	0.634013	-3.42272	0.000619987	0.0117515	Solyc01g090760	GATA transcription factor (AHRD V3 *** K4AZ17_SOLLC)	PAC:51381069	Solyc01g090760	Solyc01g090760	Solyc01g090760.4.1	Solyc01g090760.4.1	PF00320	PTHR10071 PTHR10071:SF161		KOG1601		GO:0003677 GO:0003700 GO:0005634 GO:0006355 GO:0008270 GO:0043565 GO:0045893
Solyc01g090860	3293.55	-1.40664	0.312296	-4.5042	6.66e-06	0.000363422	Solyc01g090860	Non-canonical poly(A) RNA polymerase PAPD7 (AHRD V3 *-* A0A1J3H7W2_NOCCA)	PAC:51383258	Solyc01g090860	Solyc01g090860	Solyc01g090860.3.1	Solyc01g090860.3.1	PF01909 PF03828	PTHR23092 PTHR23092:SF1	EC:2.7.7.19			GO:0005975 GO:0016779 GO:0016868
Solyc01g091030	442.348	1.57399	0.501342	3.13954	0.00169211	0.0236133	Solyc01g091030	Small auxin up-regulated RNA1	PAC:51382825	Solyc01g091030	Solyc01g091030	Solyc01g091030.3.1	Solyc01g091030.3.1	PF02519	PTHR31374 PTHR31374:SF56			K14488	GO:0009733
Solyc01g091050	831.308	-2.29236	0.663962	-3.45255	0.00055531	0.0108181	Solyc01g091050	Pectinesterase (AHRD V3 *** A0A2G2XP44_CAPBA)	PAC:51379758	Solyc01g091050	Solyc01g091050	Solyc01g091050.4.1	Solyc01g091050.4.1	PF01095 PF04043	PTHR31707 PTHR31707:SF11	EC:3.1.1.11		K01051	GO:0004857 GO:0005618 GO:0030599 GO:0042545
Solyc01g091090	375.975	-1.7752	0.396802	-4.47377	7.69e-06	0.000398298	Solyc01g091090	Tubulin-folding cofactor D (AHRD V3 *-* A0A2G2XNQ5_CAPBA)	PAC:51380006	Solyc01g091090	Solyc01g091090	Solyc01g091090.4.1	Solyc01g091090.4.1		PTHR12658 PTHR12658:SF0				GO:0005488
Solyc01g091260	2383.41	-2.51336	0.338427	-7.4266	1.11e-13	4.96e-11	Solyc01g091260	myeloid leukemia factor (AHRD V3 *** AT2G45380)	PAC:51382914	Solyc01g091260	Solyc01g091260	Solyc01g091260.3.1	Solyc01g091260.3.1	PF10248	PTHR13105 PTHR13105:SF8
Solyc01g091620	10383.2	-1.16248	0.401053	-2.89857	0.00374865	0.0401826	Solyc01g091620	Shaggy-related protein kinase theta (AHRD V3 *** A0A2G2XNW0_CAPBA)	PAC:51380414	Solyc01g091620	Solyc01g091620	Solyc01g091620.3.1	Solyc01g091620.3.1	PF07714	PTHR24057 PTHR24057:SF19	EC:2.7.11.1 EC:2.7.11.26			GO:0004672 GO:0004713 GO:0005524 GO:0006468
Solyc01g094050.1	1114.62	-4.24356	0.375145	-11.3118	1.15e-29	5.01e-26	Solyc01g094050	WD-40 repeat family protein / beige-like protein (AHRD V3 *-* AT2G45540)	PAC:51379660	Solyc01g094050	Solyc01g094050.1	Solyc01g094050.1.1	Solyc01g094050.1.1	PF15787	PTHR13743 PTHR13743:SF16
Solyc01g094060	5779.13	-1.12932	0.284782	-3.96557	7.32e-05	0.00235981	Solyc01g094060	BEACH domain-containing protein (AHRD V3 *-* A0A2U1L7V5_ARTAN)	PAC:51382736	Solyc01g094060	Solyc01g094060	Solyc01g094060.4.1	Solyc01g094060.4.1	PF00400 PF02138 PF14844	PTHR13743 PTHR13743:SF16				GO:0005515
Solyc01g094090	134.537	2.50484	0.83301	3.00697	0.00263861	0.0318148	Solyc01g094090	3-hydroxyisobutyryl-CoA hydrolase 1 (AHRD V3 *** A0A2G3BVL3_CAPCH)	PAC:51380116	Solyc01g094090	Solyc01g094090	Solyc01g094090.4.1	Solyc01g094090.4.1	PF00378	PTHR11941 PTHR11941:SF81	EC:3.1.2.4	KOG1684	K05605	GO:0003824 GO:0008152
Solyc01g094170	2173.89	-1.59657	0.447516	-3.56763	0.000360229	0.00800391	Solyc01g094170	Digalactosyldiacylglycerol synthase 2, chloroplastic (AHRD V3 *** A0A1U8E3X1_CAPAN)	PAC:51381623	Solyc01g094170	Solyc01g094170	Solyc01g094170.3.1	Solyc01g094170.3.1	PF13692	PTHR12526 PTHR12526:SF384	EC:2.4.1.241		K09480
Solyc01g094720	3158.6	-1.52689	0.499658	-3.05586	0.00224413	0.0284183	Solyc01g094720	Phosphate transporter (AHRD V3 *** A0A2H4H6T0_MALDO)	PAC:51380856	Solyc01g094720	Solyc01g094720	Solyc01g094720.3.1	Solyc01g094720.3.1	PF07690	PTHR11662 PTHR11662:SF255		KOG2532		GO:0016021 GO:0055085
Solyc01g095110	266.458	-1.14572	0.409778	-2.79596	0.0051746	0.0495631	Solyc01g095110	Pentatricopeptide repeat-containing protein (AHRD V3 *** A0A1J3JYF9_NOCCA)	PAC:51379520	Solyc01g095110	Solyc01g095110	Solyc01g095110.4.1	Solyc01g095110.4.1	PF01535 PF13041	PTHR24015 PTHR24015:SF771				GO:0005515
Solyc01g095710	1261.86	-1.24557	0.291329	-4.27547	1.91e-05	0.000825711	Solyc01g095710	RNA helicase DEAH-box3	PAC:51381019	Solyc01g095710	Solyc01g095710	Solyc01g095710.3.1	Solyc01g095710.3.1	PF00270 PF00271 PF04408 PF07717	PTHR18934 PTHR18934:SF99	EC:3.6.4.13		K14780	GO:0003676 GO:0004386 GO:0005524
Solyc01g095730	2917.95	-1.089	0.234714	-4.63969	3.49e-06	0.000219401	Solyc01g095730	PAP/OAS1 substrate-binding domain superfamily (AHRD V3 *-* F4J4G2_ARATH)	PAC:51382763	Solyc01g095730	Solyc01g095730	Solyc01g095730.4.1	Solyc01g095730.4.1	PF01909	PTHR23092 PTHR23092:SF19	EC:2.7.7.19			GO:0016779
Solyc01g095895.1	50.0357	-2.55302	0.815089	-3.1322	0.00173499	0.0240506	Solyc01g095895	Unknown protein	PAC:51380145	Solyc01g095895	Solyc01g095895.1	Solyc01g095895.1.1	Solyc01g095895.1.1
Solyc01g096100.2	8109.81	-1.41575	0.497931	-2.84326	0.00446545	0.0450002	Solyc01g096100	Transmembrane protein (AHRD V3 *** A0A1P8B1K1_ARATH)	PAC:51382868	Solyc01g096100	Solyc01g096100.2	Solyc01g096100.2.1	Solyc01g096100.2.1		PTHR33868 PTHR33868:SF2
Solyc01g096110	2798.96	-1.15948	0.243186	-4.7679	1.86e-06	0.000131451	Solyc01g096110	Transducin family protein / WD-40 repeat family protein (AHRD V3 *** A0A2U1M7G0_ARTAN)	PAC:51380553	Solyc01g096110	Solyc01g096110	Solyc01g096110.3.1	Solyc01g096110.3.1	PF12234	PTHR13950 PTHR13950:SF9				GO:0005515
Solyc01g096270	4859.67	1.02888	0.238916	4.30645	1.66e-05	0.00075725	Solyc01g096270	Cytochrome b5 (AHRD V3 *** A0A2G2W6T4_CAPBA)	PAC:51382393	Solyc01g096270	Solyc01g096270	Solyc01g096270.3.1	Solyc01g096270.3.1	PF00173	PTHR19359 PTHR19359:SF22		KOG0537
Solyc01g096340	692.008	1.89526	0.306465	6.18427	6.24e-10	1.26e-07	Solyc01g096340	Small auxin up-regulated RNA2	PAC:51380206	Solyc01g096340	Solyc01g096340	Solyc01g096340.3.1	Solyc01g096340.3.1	PF02519	PTHR31374 PTHR31374:SF29			K14488	GO:0009733
Solyc01g096490	4338.36	-1.06267	0.207504	-5.12117	3.04e-07	2.96e-05	Solyc01g096490	E3 ubiquitin-protein ligase KEG (AHRD V3 *** A0A2G2W6Y1_CAPBA)	PAC:51380585	Solyc01g096490	Solyc01g096490	Solyc01g096490.3.1	Solyc01g096490.3.1	PF00069 PF12796 PF13445	PTHR22967 PTHR22967:SF69	EC:2.7.11.1	KOG0198	K16279	GO:0004672 GO:0004713 GO:0005515 GO:0005524 GO:0006468 GO:0008270
Solyc01g096630	727.206	1.25542	0.278935	4.50076	6.77e-06	0.000366602	Solyc01g096630	Cilia-and flagella-associated protein 20 (AHRD V3 *-* A0A2G2YYL7_CAPAN)	PAC:51380965	Solyc01g096630	Solyc01g096630	Solyc01g096630.3.1	Solyc01g096630.3.1		PTHR33334
Solyc01g096720	269.967	3.56524	0.577488	6.17371	6.67e-10	1.34e-07	Solyc01g096720	Protein ZINC INDUCED FACILITATOR-LIKE 1 (AHRD V3 *** A0A1J3IH30_NOCCA)	PAC:51380838	Solyc01g096720	Solyc01g096720	Solyc01g096720.4.1	Solyc01g096720.4.1	PF00083	PTHR23504 PTHR23504:SF12		KOG2615		GO:0016021 GO:0022857 GO:0055085
Solyc01g096850	895.485	-1.31754	0.336477	-3.91569	9.01e-05	0.00277033	Solyc01g096850	Protein FAR1-RELATED SEQUENCE 3 (AHRD V3 *** A0A2G2YYN7_CAPAN)	PAC:51383160	Solyc01g096850	Solyc01g096850	Solyc01g096850.4.1	Solyc01g096850.4.1	PF03101 PF04434 PF10551	PTHR31669 PTHR31669:SF32				GO:0006355 GO:0008270
Solyc01g097030	1555.3	-1.13099	0.334756	-3.37853	0.000728737	0.0130451	Solyc01g097030	Transposase, MuDR, plant (AHRD V3 *** A0A1R3HNQ0_COCAP)	PAC:51381569	Solyc01g097030	Solyc01g097030	Solyc01g097030.3.1	Solyc01g097030.3.1	PF03108 PF04434 PF10551	PTHR31973 PTHR31973:SF16				GO:0003676 GO:0008270
Solyc01g097150	723.17	1.0418	0.306062	3.4039	0.000664316	0.0122318	Solyc01g097150	Unknown protein	PAC:51382448	Solyc01g097150	Solyc01g097150	Solyc01g097150.4.1	Solyc01g097150.4.1
Solyc01g097240	5267.81	1.76195	0.511572	3.44419	0.00057277	0.0110763	Solyc01g097240	Pathogenesis-related protein 4 (AHRD V3 *** I6VW44_CAPAN)	PAC:51380778	Solyc01g097240	Solyc01g097240	Solyc01g097240.3.1	Solyc01g097240.3.1	PF00967	PTHR22595 PTHR22595:SF62				GO:0042742 GO:0050832
Solyc01g097320	2896.18	-1.00015	0.274856	-3.63881	0.000273904	0.00650072	Solyc01g097320	Mediator of RNA polymerase II transcription subunit 14 (AHRD V3 *** A0A2G2W775_CAPBA)	PAC:51382982	Solyc01g097320	Solyc01g097320	Solyc01g097320.3.1	Solyc01g097320.3.1	PF08638	PTHR12809 PTHR12809:SF3			K15156	GO:0001104 GO:0006357 GO:0016592
Solyc01g097470	462.223	1.14994	0.397996	2.88932	0.00386082	0.0409614	Solyc01g097470	Neurogenic locus notch-like protein (AHRD V3 *** F4JIF2_ARATH)	PAC:51379757	Solyc01g097470	Solyc01g097470	Solyc01g097470.4.1	Solyc01g097470.4.1		PTHR33881 PTHR33881:SF1
Solyc01g098130.2	187.98	2.79207	0.571323	4.88703	1.02e-06	8.21e-05	Solyc01g098130	Unknown protein	PAC:51379546	Solyc01g098130	Solyc01g098130.2	Solyc01g098130.2.1	Solyc01g098130.2.1
Solyc01g098450	828.829	-1.36804	0.335477	-4.07791	4.54e-05	0.00163079	Solyc01g098450	TATA box-binding protein associated factor RNA polymerase I subunit C (AHRD V3 *** AT3G18310)	PAC:51383185	Solyc01g098450	Solyc01g098450	Solyc01g098450.4.1	Solyc01g098450.4.1		PTHR15319 PTHR15319:SF1				GO:0005515
Solyc01g098590	1987.54	1.42449	0.509925	2.79353	0.00521369	0.0497626	Solyc01g098590	Phosphoglycerate mutase-like protein AT74 (AHRD V3 *** A0A2G2YZL9_CAPAN)	PAC:51382542	Solyc01g098590	Solyc01g098590	Solyc01g098590.3.1	Solyc01g098590.3.1	PF00300	PTHR23029 PTHR23029:SF18	EC:5.4.2.11	KOG0235
Solyc01g098690.2	914.592	-1.40021	0.297011	-4.71434	2.42e-06	0.000161314	Solyc01g098690	Receptor-like protein 12 (AHRD V3 *** A0A1J6JWI2_NICAT)	PAC:51383170	Solyc01g098690	Solyc01g098690.2	Solyc01g098690.2.1	Solyc01g098690.2.1	PF00560 PF08263 PF13855	PTHR27004 PTHR27004:SF25		KOG0472		GO:0005515
Solyc01g098930	267.201	1.37293	0.391689	3.50515	0.000456359	0.00935835	Solyc01g098930	cyclinU3_2	PAC:51379494	Solyc01g098930	Solyc01g098930	Solyc01g098930.3.1	Solyc01g098930.3.1	PF00134	PTHR15615 PTHR15615:SF20		KOG1674
Solyc01g099480	54.4154	-3.11889	1.06461	-2.9296	0.003394	0.0378598	Solyc01g099480	ATP-dependent DNA helicase (AHRD V3 *-* A0A2G2XW06_CAPAN)	PAC:51382551	Solyc01g099480	Solyc01g099480	Solyc01g099480.4.1	Solyc01g099480.4.1			EC:3.6.4.12			GO:0005515
Solyc01g099620	21760.9	-1.81051	0.552073	-3.27948	0.00103998	0.0169212	Solyc01g099620	Respiratory burst oxidase-like protein (AHRD V3 *** C1IHQ9_9ROSI)	PAC:51381545	Solyc01g099620	Solyc01g099620	Solyc01g099620.3.1	Solyc01g099620.3.1	PF01794 PF08022 PF08030 PF08414	PTHR11972 PTHR11972:SF57	EC:1.6.3.1		K13447	GO:0004601 GO:0005509 GO:0016020 GO:0016174 GO:0016491 GO:0050664 GO:0055114
Solyc01g100600	1105.38	-1.09131	0.370279	-2.94727	0.00320588	0.0363628	Solyc01g100600	LATE TERMINATION	PAC:51380120	Solyc01g100600	Solyc01g100600	Solyc01g100600.4.1	Solyc01g100600.4.1	PF13964	PTHR23244 PTHR23244:SF294				GO:0005515
Solyc01g100690	1190.92	-1.66948	0.566537	-2.94682	0.00321059	0.036363	Solyc01g100690	transmembrane protein (AHRD V3 --* AT4G01960)	PAC:51381094	Solyc01g100690	Solyc01g100690	Solyc01g100690.3.1	Solyc01g100690.3.1		PTHR34188
Solyc01g100900	488.243	1.59559	0.312529	5.10542	3.3e-07	3.14e-05	Solyc01g100900	WAT1-related protein (AHRD V3 *** K4B1C1_SOLLC)	PAC:51379803	Solyc01g100900	Solyc01g100900	Solyc01g100900.4.1	Solyc01g100900.4.1	PF00892	PTHR31218 PTHR31218:SF44				GO:0016020 GO:0016021 GO:0022857
Solyc01g102410	18768.8	-2.33252	0.525568	-4.4381	9.08e-06	0.000458375	Solyc01g102410	Glutamine--tRNA ligase (AHRD V3 *** A0A2I0WQV3_9ASPA)	PAC:51379808	Solyc01g102410	Solyc01g102410	Solyc01g102410.3.1	Solyc01g102410.3.1	PF00749 PF03950 PF14497	PTHR11451 PTHR11451:SF37	EC:6.1.1.17		K01885	GO:0000166 GO:0004812 GO:0004818 GO:0005524 GO:0005737 GO:0006412 GO:0006418 GO:0006424 GO:0016876 GO:0043039
Solyc01g102550	453.738	-2.91811	0.552762	-5.27915	1.3e-07	1.39e-05	Solyc01g102550	nuclear pore complex protein NUP160 isoform X4 (AHRD V3 *-* A0A2I4G5Z6_9ROSI),Pfam:PF11715	PAC:51379621	Solyc01g102550	Solyc01g102550	Solyc01g102550.4.1	Solyc01g102550.4.1	PF11715					GO:0005515
Solyc01g102570	1392.18	-2.31487	0.420182	-5.50922	3.6e-08	4.6e-06	Solyc01g102570	Eukaryotic translation initiation factor 3 subunit C (AHRD V3 *-* A0A2G3BUN7_CAPCH)	PAC:51381300	Solyc01g102570	Solyc01g102570	Solyc01g102570.4.1	Solyc01g102570.4.1	PF05470	PTHR13937			K03252	GO:0003743 GO:0005852 GO:0006413 GO:0031369
Solyc01g102890	690.247	3.03148	0.350736	8.64319	5.47e-18	7.45e-15	Solyc01g102890	Germin-like protein subfamily 1 member (AHRD V3 *** A0A2K3JPE5_TRIPR)	PAC:51381284	Solyc01g102890	Solyc01g102890	Solyc01g102890.4.1	Solyc01g102890.4.1	PF00190	PTHR31238 PTHR31238:SF20				GO:0030145 GO:0045735
Solyc01g102895.1	413.275	2.35592	0.5987	3.93506	8.32e-05	0.00258891	Solyc01g102895	Germin-like protein subfamily 1 member 20 (AHRD V3 *** A0A2G2XXE7_CAPAN)	PAC:51381158	Solyc01g102895	Solyc01g102895.1	Solyc01g102895.1.1	Solyc01g102895.1.1	PF07883	PTHR31238 PTHR31238:SF20				GO:0030145 GO:0045735
Solyc01g102910	1257.88	2.63673	0.421579	6.25441	3.99e-10	8.54e-08	Solyc01g102910	Germin-like protein subfamily 1 member (AHRD V3 *** A0A2K3JPE5_TRIPR)	PAC:51383194	Solyc01g102910	Solyc01g102910	Solyc01g102910.4.1	Solyc01g102910.4.1	PF00190	PTHR31238 PTHR31238:SF20				GO:0030145 GO:0045735
Solyc01g103080	3398.2	-1.05297	0.24814	-4.24344	2.2e-05	0.000918304	Solyc01g103080	ATP-dependent RNA helicase (AHRD V3 *** A0A0U9HKI9_KLENI)	PAC:51381378	Solyc01g103080	Solyc01g103080	Solyc01g103080.3.1	Solyc01g103080.3.1	PF00270 PF00271 PF08148 PF13234		EC:3.6.4.13		K12598	GO:0003676 GO:0003723 GO:0003724 GO:0005524 GO:0006401
Solyc01g103270	27.2865	-8.29085	2.04601	-4.0522	5.07e-05	0.00177995	Solyc01g103270	Unknown protein	PAC:51379378	Solyc01g103270	Solyc01g103270	Solyc01g103270.4.1	Solyc01g103270.4.1
Solyc01g103610	670.806	-1.08345	0.354586	-3.05553	0.0022466	0.0284236	Solyc01g103610	Disease resistance protein (AHRD V3 *** A0A2U1Q881_ARTAN)	PAC:51382010	Solyc01g103610	Solyc01g103610	Solyc01g103610.4.1	Solyc01g103610.4.1	PF00931	PTHR23155 PTHR23155:SF643				GO:0043531
Solyc01g104740	2950.12	-2.43198	0.421457	-5.77041	7.91e-09	1.22e-06	Solyc01g104740	Multiprotein-bridging factor 1c (AHRD V3 *** A0A1U8F6N4_CAPAN)	PAC:51383025	Solyc01g104740	Solyc01g104740	Solyc01g104740.3.1	Solyc01g104740.3.1	PF01381 PF08523	PTHR10245 PTHR10245:SF33		KOG3398	K03627	GO:0003677 GO:0043565
Solyc01g105370	3095.07	1.00386	0.342545	2.93059	0.00338324	0.0377783	Solyc01g105370	2-nitropropane dioxygenase-like protein (AHRD V3 *** Q9FMG0_ARATH)	PAC:51382561	Solyc01g105370	Solyc01g105370	Solyc01g105370.4.1	Solyc01g105370.4.1	PF01070 PF03060	PTHR32332 PTHR32332:SF20	EC:1.3.1.9			GO:0003824 GO:0016491 GO:0018580 GO:0055114
Solyc01g105700	619.575	-1.14848	0.369087	-3.11169	0.00186019	0.0252088	Solyc01g105700	Myc-type, basic helix-loop-helix (BHLH) domain-containing protein (AHRD V3 *-* A0A2U1NNA1_ARTAN)	PAC:51383242	Solyc01g105700	Solyc01g105700	Solyc01g105700.3.1	Solyc01g105700.3.1		PTHR35281 PTHR35281:SF1
Solyc01g105780	1296.36	-1.07806	0.293331	-3.67523	0.00023764	0.00585963	Solyc01g105780	DnaJ domain-containing protein (AHRD V3 *-* A0A2U1PVJ7_ARTAN)	PAC:51382916	Solyc01g105780	Solyc01g105780	Solyc01g105780.4.1	Solyc01g105780.4.1	PF00226	PTHR24078 PTHR24078:SF245
Solyc01g105880.4	5466.78	-1.21757	0.295603	-4.11892	3.81e-05	0.00143327	Solyc01g105880	Monoterpenoid synthase 2	PAC:51380480	Solyc01g105880	Solyc01g105880.4	Solyc01g105880.4.1	Solyc01g105880.4.1	PF01397 PF03936	PTHR31225 PTHR31225:SF11				GO:0000287 GO:0008152 GO:0010333 GO:0016829
Solyc01g106500	651.4	-1.06118	0.284119	-3.73498	0.000187732	0.00489383	Solyc01g106500	Receptor-like protein kinase (AHRD V3 *** A0A2R6Q659_ACTCH)	PAC:51380794	Solyc01g106500	Solyc01g106500	Solyc01g106500.4.1	Solyc01g106500.4.1	PF00560 PF08263 PF13855	PTHR27000 PTHR27000:SF62	EC:2.7.11.1	KOG0472		GO:0005515
Solyc01g106605.1	6042.82	1.26834	0.217962	5.81911	5.92e-09	9.42e-07	Solyc01g106605	Pathogenesis-related protein 1 (AHRD V3 *** E2GEU2_9ROSI)	PAC:51380271	Solyc01g106605	Solyc01g106605.1	Solyc01g106605.1.1	Solyc01g106605.1.1	PF00188	PTHR10334 PTHR10334:SF223
Solyc01g106620.2	154686	1.4083	0.213361	6.60057	4.1e-11	1.18e-08	Solyc01g106620	pathogenesis-related protein 1-like (AHRD V3 *** A0A2I4HRD5_9ROSI)	PAC:51381654	Solyc01g106620	Solyc01g106620.2	Solyc01g106620.2.1	Solyc01g106620.2.1	PF00188	PTHR10334 PTHR10334:SF223		KOG3017	K13449
Solyc01g106750	488.429	-1.18962	0.425813	-2.79376	0.00520992	0.0497626	Solyc01g106750	Serine/threonine-protein kinase TOR (AHRD V3 *-* A0A2G2V7H7_CAPBA)	PAC:51381705	Solyc01g106750	Solyc01g106750	Solyc01g106750.2.1	Solyc01g106750.2.1		PTHR34775 PTHR34775:SF3
Solyc01g106770	7287.07	-1.16547	0.228783	-5.09419	3.5e-07	3.32e-05	Solyc01g106770	Serine/threonine-protein kinase TOR (AHRD V3 *** A0A0K0XR78_TOBAC)	PAC:51381422	Solyc01g106770	Solyc01g106770	Solyc01g106770.4.1	Solyc01g106770.4.1	PF00454 PF02259 PF02260 PF08771 PF11865 PF13646	PTHR11139 PTHR11139:SF9	EC:2.7.11.1		K07203	GO:0005488 GO:0005515 GO:0008144 GO:0016773
Solyc01g106890.2	451.635	1.05357	0.374069	2.81651	0.00485481	0.0474889	Solyc01g106890	hypothetical protein (AHRD V3 *** AT3G19660)	PAC:51379502	Solyc01g106890	Solyc01g106890.2	Solyc01g106890.2.1	Solyc01g106890.2.1		PTHR34563 PTHR34563:SF2
Solyc01g107190	1477.18	1.10552	0.388869	2.84291	0.00447042	0.0450106	Solyc01g107190	LOB domain-containing protein 38 (AHRD V3 *** A0A2G2V731_CAPBA)	PAC:51379171	Solyc01g107190	Solyc01g107190	Solyc01g107190.3.1	Solyc01g107190.3.1	PF03195	PTHR31304 PTHR31304:SF1
Solyc01g107650	2264.37	-1.24961	0.324083	-3.85584	0.000115335	0.0034145	Solyc01g107650	Ovary receptor kinase 1 (AHRD V3 *** S4WIP5_SOLCH)	PAC:51383275	Solyc01g107650	Solyc01g107650	Solyc01g107650.3.1	Solyc01g107650.3.1	PF07714 PF08263	PTHR27008 PTHR27008:SF42	EC:2.7.11.1	KOG1187		GO:0004672 GO:0004713 GO:0005524 GO:0006468
Solyc01g107790.2	523.687	-1.86075	0.498847	-3.7301	0.0001914	0.00495982	Solyc01g107790	Leucine-rich repeat (AHRD V3 *** A0A200QZJ6_9MAGN)	PAC:51381303	Solyc01g107790	Solyc01g107790.2	Solyc01g107790.2.1	Solyc01g107790.2.1		PTHR27000 PTHR27000:SF167
Solyc01g107880	9569.71	-1.16342	0.258332	-4.50358	6.68e-06	0.000363574	Solyc01g107880	Zinc finger, RING-CH-type, Zinc finger, RING/FYVE/PHD-type (AHRD V3 *** A0A2U1NZJ9_ARTAN)	PAC:51381669	Solyc01g107880	Solyc01g107880	Solyc01g107880.3.1	Solyc01g107880.3.1	PF12906	PTHR13145	EC:6.3.2.19		K10661	GO:0008270
Solyc01g107890	3895.5	-1.14758	0.351129	-3.26826	0.00108212	0.0173992	Solyc01g107890	Filament-like plant protein 7 (AHRD V3 *** A0A314KPZ1_NICAT)	PAC:51381026	Solyc01g107890	Solyc01g107890	Solyc01g107890.3.1	Solyc01g107890.3.1	PF05911	PTHR31580 PTHR31580:SF3
Solyc01g108190	728.475	1.4891	0.349995	4.25464	2.09e-05	0.000881964	Solyc01g108190	Calmodulin-like protein 1 (AHRD V3 *** A0A1U8E8F8_CAPAN)	PAC:51379278	Solyc01g108190	Solyc01g108190	Solyc01g108190.3.1	Solyc01g108190.3.1	PF13499	PTHR10891 PTHR10891:SF533		KOG0027	K13448	GO:0005509
Solyc01g108410	614.059	-1.71672	0.398726	-4.30551	1.67e-05	0.000757506	Solyc01g108410	Pentatricopeptide repeat-containing protein (AHRD V3 *** A0A1U8E733_CAPAN)	PAC:51380184	Solyc01g108410	Solyc01g108410	Solyc01g108410.3.1	Solyc01g108410.3.1	PF01535 PF13041	PTHR24015 PTHR24015:SF280				GO:0005515
Solyc01g108416.1	185.06	-1.36571	0.470262	-2.90414	0.00368264	0.0398174	Solyc01g108416	GATA transcription factor 26 (AHRD V3 *-* A0A2G3DC77_CAPCH)	PAC:51379801	Solyc01g108416	Solyc01g108416.1	Solyc01g108416.1.1	Solyc01g108416.1.1	PF00320	PTHR10071 PTHR10071:SF159				GO:0003700 GO:0006355 GO:0008270 GO:0043565
Solyc01g108420.2	300.991	-1.5836	0.413911	-3.82594	0.000130273	0.00374989	Solyc01g108420	Unknown protein	PAC:51380913	Solyc01g108420	Solyc01g108420.2	Solyc01g108420.2.1	Solyc01g108420.2.1
Solyc01g108670	1969.82	-1.39639	0.286994	-4.86559	1.14e-06	8.96e-05	Solyc01g108670	Kinesin (AHRD V3 *** A0A200QYC3_9MAGN)	PAC:51380669	Solyc01g108670	Solyc01g108670	Solyc01g108670.4.1	Solyc01g108670.4.1	PF00225 PF12711	PTHR24115 PTHR24115:SF506	EC:3.6.4.4	KOG4280	K10400	GO:0003777 GO:0005524 GO:0005871 GO:0007018 GO:0008017
Solyc01g108710	576.687	2.33926	0.461738	5.06622	4.06e-07	3.66e-05	Solyc01g108710	Unknown protein	PAC:51382828	Solyc01g108710	Solyc01g108710	Solyc01g108710.3.1	Solyc01g108710.3.1		PTHR37705 PTHR37705:SF1
Solyc01g108800	81.4734	3.9928	1.37661	2.90046	0.00372619	0.0400615	Solyc01g108800	3-hydroxyisobutyryl-CoA hydrolase 1 (AHRD V3 *** A0A2G3BVS1_CAPCH)	PAC:51381128	Solyc01g108800	Solyc01g108800	Solyc01g108800.4.1	Solyc01g108800.4.1	PF00378	PTHR11941 PTHR11941:SF81	EC:3.1.2.4	KOG1684	K05605	GO:0003824 GO:0008152
Solyc01g109080	3434.44	-1.9188	0.30604	-6.26976	3.62e-10	7.89e-08	Solyc01g109080	Serine/threonine-protein kinase SMG1 (AHRD V3 *** A0A2K3NMP5_TRIPR)	PAC:51382705	Solyc01g109080	Solyc01g109080	Solyc01g109080.3.1	Solyc01g109080.3.1	PF00454 PF02260 PF02985 PF15785	PTHR11139 PTHR11139:SF71	EC:2.7.11.1		K08873	GO:0005488 GO:0005515 GO:0008144 GO:0016773
Solyc01g109810.2	277.827	1.14967	0.408321	2.8156	0.00486862	0.0475508	Solyc01g109810	tRNA-methyltransferase non-catalytic subunit trm6MTase subunit (AHRD V3 *** Q9FJZ5_ARATH)	PAC:51381357	Solyc01g109810	Solyc01g109810.2	Solyc01g109810.2.1	Solyc01g109810.2.1		PTHR33640 PTHR33640:SF3
Solyc01g109970	1870.14	-1.18052	0.316632	-3.72835	0.000192736	0.00498851	Solyc01g109970	SNF2 domain-containing protein / helicase domain-containing protein (AHRD V3 *** A0A178VR01_ARATH)	PAC:51383186	Solyc01g109970	Solyc01g109970	Solyc01g109970.3.1	Solyc01g109970.3.1	PF00176 PF00271	PTHR10799 PTHR10799:SF611	EC:3.6.4.12	KOG0390	K10875	GO:0005524
Solyc01g111040	1820.76	1.0235	0.314851	3.25074	0.00115106	0.0181226	Solyc01g111040	Calcium-binding EF-hand family protein (AHRD V3 *** A0A2U1MN65_ARTAN)	PAC:51381537	Solyc01g111040	Solyc01g111040	Solyc01g111040.4.1	Solyc01g111040.4.1		PTHR34574 PTHR34574:SF2				GO:0005509
Solyc01g111160	11349.7	-1.38506	0.262167	-5.2831	1.27e-07	1.37e-05	Solyc01g111160	Unknown protein	PAC:51380190	Solyc01g111160	Solyc01g111160	Solyc01g111160.3.1	Solyc01g111160.3.1						GO:0005515
Solyc01g111470	287.074	-1.66582	0.388003	-4.29332	1.76e-05	0.000780621	Solyc01g111470	Pentatricopeptide repeat (AHRD V3 *** A0A200Q7R3_9MAGN)	PAC:51380451	Solyc01g111470	Solyc01g111470	Solyc01g111470.4.1	Solyc01g111470.4.1	PF13041	PTHR24015 PTHR24015:SF871				GO:0005515
Solyc01g112050	2609.59	-1.01966	0.228423	-4.46393	8.05e-06	0.000413123	Solyc01g112050	DUF630 family protein, putative (DUF630 and DUF632) (AHRD V3 *-* Q9XI02_ARATH)	PAC:51381301	Solyc01g112050	Solyc01g112050	Solyc01g112050.3.1	Solyc01g112050.3.1	PF04782 PF04783	PTHR21450 PTHR21450:SF2
Solyc01g112340	559.982	-3.58839	0.376014	-9.54323	1.38e-21	3.02e-18	Solyc01g112340	Brefeldin A-inhibited guanine nucleotide-exchange protein 4 (AHRD V3 *-* A0A2G2XW39_CAPAN)	PAC:51380421	Solyc01g112340	Solyc01g112340	Solyc01g112340.3.1	Solyc01g112340.3.1	PF12783 PF16213	PTHR10663 PTHR10663:SF108				GO:0005488
Solyc01g150147	17.5434	-7.65385	2.14044	-3.57583	0.000349116	0.00783942	Solyc01g150147	Golgi SNAP receptor complex member 1 (AHRD V3 *-* A0A1U8EGS6_CAPAN)	PAC:51382178	Solyc01g150147	Solyc01g150147	Solyc01g150147.1.1	Solyc01g150147.1.1		PTHR21094				GO:0000139 GO:0005801 GO:0006888 GO:0016021
Solyc01g150164	1791.58	1.16089	0.282477	4.10967	3.96e-05	0.00146149	Solyc01g150164	thionin-like protein (AHRD V3 *** AT1G25275)	PAC:51380490	Solyc01g150164	Solyc01g150164	Solyc01g150164.1.1	Solyc01g150164.1.1		PTHR37183 PTHR37183:SF1
Solyc01g150167	410.586	-1.59782	0.469074	-3.40633	0.000658426	0.0121747	Solyc01g150167	MADS-box transcription factor 27 (AHRD V3 *** A0A2G2Y3D7_CAPAN)	PAC:51382747	Solyc01g150167	Solyc01g150167	Solyc01g150167.1.1	Solyc01g150167.1.1	PF01486	PTHR11945 PTHR11945:SF184				GO:0003700 GO:0005634 GO:0006355
Solyc02g014030	1452.12	-1.41171	0.288095	-4.90016	9.58e-07	7.77e-05	Solyc02g014030	Serine/threonine/dual specificity protein kinase, catalytic domain-containing protein (AHRD V3 *** A0A2U1M6E8_ARTAN)	PAC:51370688	Solyc02g014030	Solyc02g014030	Solyc02g014030.3.1	Solyc02g014030.3.1	PF07714 PF11721	PTHR27003 PTHR27003:SF7	EC:2.7.11.1	KOG1187		GO:0004672 GO:0004713 GO:0005524 GO:0006468
Solyc02g014130	1017.65	-2.50716	0.382142	-6.5608	5.35e-11	1.5e-08	Solyc02g014130	ENHANCER OF AG-4 protein 2-like (AHRD V3 *** A0A2I4ED54_9ROSI)	PAC:51368782	Solyc02g014130	Solyc02g014130	Solyc02g014130.3.1	Solyc02g014130.3.1	PF00855	PTHR12550 PTHR12550:SF49
Solyc02g014180	2411.35	-1.9981	0.309812	-6.44941	1.12e-10	2.94e-08	Solyc02g014180	Zinc finger C3HC4 type (RING finger) protein (AHRD V3 *-* A0A2K3NL88_TRIPR)	PAC:51369662	Solyc02g014180	Solyc02g014180	Solyc02g014180.2.1	Solyc02g014180.2.1		PTHR15600
Solyc02g014190	2280.67	-3.11865	0.404514	-7.70963	1.26e-14	6.88e-12	Solyc02g014190	Zinc finger C3HC4 type (RING finger) protein (AHRD V3 *** A0A2K3NPJ4_TRIPR)	PAC:51369230	Solyc02g014190	Solyc02g014190	Solyc02g014190.4.1	Solyc02g014190.4.1		PTHR15600 PTHR15600:SF28			K17592
Solyc02g014680.1	28.6969	3.33118	1.08894	3.0591	0.00222006	0.0282465	Solyc02g014680	Unknown protein	PAC:51371367	Solyc02g014680	Solyc02g014680.1	Solyc02g014680.1.1	Solyc02g014680.1.1
Solyc02g014830	209.013	1.76891	0.627217	2.82026	0.00479855	0.0472045	Solyc02g014830	Carboxypeptidase (AHRD V3 *** A0A2G2XBM8_CAPBA)	PAC:51371416	Solyc02g014830	Solyc02g014830	Solyc02g014830.4.1	Solyc02g014830.4.1	PF00450	PTHR11802 PTHR11802:SF31	EC:3.4.16.6		K16297	GO:0004185 GO:0006508
Solyc02g014860	968.364	1.85501	0.561001	3.3066	0.000944354	0.0158499	Solyc02g014860	Chaperone protein DnaJ (AHRD V3 *** A0A1J3ID64_NOCCA)	PAC:51371093	Solyc02g014860	Solyc02g014860	Solyc02g014860.3.1	Solyc02g014860.3.1	PF00226 PF13370	PTHR24078		KOG0716
Solyc02g021000	1367.92	1.00114	0.256889	3.89715	9.73e-05	0.00296105	Solyc02g021000	protein COFACTOR ASSEMBLY OF COMPLEX C SUBUNIT B CCB3, chloroplastic (AHRD V3 *** A0A2I4G7H0_9ROSI)	PAC:51371224	Solyc02g021000	Solyc02g021000	Solyc02g021000.3.1	Solyc02g021000.3.1	PF02325	PTHR33219 PTHR33219:SF1			K02221	GO:0016020
Solyc02g021260	123.976	-2.82424	0.633872	-4.45554	8.37e-06	0.000427598	Solyc02g021260	B3 domain-containing protein (AHRD V3 *-* A0A1Q3DFU3_CEPFO)	PAC:51369219	Solyc02g021260	Solyc02g021260	Solyc02g021260.3.1	Solyc02g021260.3.1	PF02362	PTHR31391 PTHR31391:SF7				GO:0003677
Solyc02g021400	1988.41	1.09504	0.329779	3.32054	0.000898441	0.0152713	Solyc02g021400	40S ribosomal protein S28 (AHRD V3 *** A0A2G3BI08_CAPCH)	PAC:51369412	Solyc02g021400	Solyc02g021400	Solyc02g021400.2.1	Solyc02g021400.2.1	PF01200	PTHR10769		KOG3502	K02979	GO:0003735 GO:0005622 GO:0005840 GO:0006412
Solyc02g024000	1221.27	-1.43903	0.282868	-5.08729	3.63e-07	3.4e-05	Solyc02g024000	WPP domain-associated protein (AHRD V3 *** A0A2G2XDL8_CAPBA)	PAC:51369545	Solyc02g024000	Solyc02g024000	Solyc02g024000.4.1	Solyc02g024000.4.1		PTHR33883 PTHR33883:SF2
Solyc02g030100	279.051	-3.17457	0.660152	-4.80885	1.52e-06	0.0001119	Solyc02g030100	Vacuolar protein sorting-associated protein 54, chloroplastic (AHRD V3 *-* A0A2G3D2K9_CAPCH)	PAC:51369460	Solyc02g030100	Solyc02g030100	Solyc02g030100.4.1	Solyc02g030100.4.1		PTHR12965
Solyc02g031860	9019.85	-1.37525	0.328419	-4.18748	2.82e-05	0.00112307	Solyc02g031860	MAP kinase kinase kinase 12	PAC:51368250	Solyc02g031860	Solyc02g031860	Solyc02g031860.3.1	Solyc02g031860.3.1	PF00564 PF07714	PTHR23257 PTHR23257:SF537	EC:2.7.11.1			GO:0004672 GO:0004713 GO:0005515 GO:0005524 GO:0006468
Solyc02g031910.2	10273.6	-1.33863	0.302779	-4.42116	9.82e-06	0.000490171	Solyc02g031910	PB1 domain-containing protein/Pkinase_Tyr domain-containing protein (AHRD V3 *** A0A1Q3BH41_CEPFO)	PAC:51369200	Solyc02g031910	Solyc02g031910.2	Solyc02g031910.2.1	Solyc02g031910.2.1	PF00564 PF07714	PTHR23257 PTHR23257:SF537	EC:2.7.11.1			GO:0004672 GO:0004713 GO:0005515 GO:0005524 GO:0006468
Solyc02g031990.1	322.468	2.05608	0.604404	3.40183	0.000669369	0.0123041	Solyc02g031990	VQ motif-containing protein 22 (AHRD V3 *** A0A2G2XD74_CAPBA)	PAC:51370510	Solyc02g031990	Solyc02g031990.1	Solyc02g031990.1.1	Solyc02g031990.1.1	PF05678	PTHR33179 PTHR33179:SF1
Solyc02g032480	510.75	-2.22966	0.488882	-4.56073	5.1e-06	0.000301428	Solyc02g032480	Nuclear pore complex protein NUP214 (AHRD V3 *-* A0A2U1PQW9_ARTAN)	PAC:51370652	Solyc02g032480	Solyc02g032480	Solyc02g032480.3.1	Solyc02g032480.3.1		PTHR34418			K14317	GO:0005515
Solyc02g032490	144.813	-3.28435	0.687542	-4.77694	1.78e-06	0.00012859	Solyc02g032490	Nuclear pore complex protein (AHRD V3 *-* A0A200QTL2_9MAGN)	PAC:51370207	Solyc02g032490	Solyc02g032490	Solyc02g032490.3.1	Solyc02g032490.3.1		PTHR34418				GO:0005515
Solyc02g032950	2205.58	1.35668	0.384739	3.52625	0.000421489	0.00886834	Solyc02g032950	WRKY transcription factor 16	PAC:51369284	Solyc02g032950	Solyc02g032950	Solyc02g032950.3.1	Solyc02g032950.3.1	PF03106	PTHR31429 PTHR31429:SF18				GO:0003700 GO:0006355 GO:0043565
Solyc02g032960.2	1665.6	-1.60321	0.381866	-4.19837	2.69e-05	0.00108228	Solyc02g032960	ATP-dependent zinc metalloprotease FtsH 2 (AHRD V3 *** A0A1J3JSZ2_NOCCA)	PAC:51371007	Solyc02g032960	Solyc02g032960.2	Solyc02g032960.2.1	Solyc02g032960.2.1	PF00004	PTHR23076 PTHR23076:SF58				GO:0005524
Solyc02g036270	422.028	-1.39864	0.390977	-3.5773	0.000347159	0.00782747	Solyc02g036270	Disease resistance protein (AHRD V3 *** A0A2U1P003_ARTAN)	PAC:51370590	Solyc02g036270	Solyc02g036270	Solyc02g036270.4.1	Solyc02g036270.4.1	PF00931	PTHR23155 PTHR23155:SF500				GO:0043531
Solyc02g043860	2938.98	-1.13244	0.277473	-4.08127	4.48e-05	0.00161004	Solyc02g043860	Insulinase (Peptidase family M16) family protein (AHRD V3 *** A0A2U1QK83_ARTAN)	PAC:51370114	Solyc02g043860	Solyc02g043860	Solyc02g043860.3.1	Solyc02g043860.3.1	PF00675 PF05193 PF16187	PTHR11851 PTHR11851:SF123	EC:3.4.24.56		K01411	GO:0003824 GO:0046872
Solyc02g050240	962.431	-1.55683	0.435721	-3.57298	0.000352937	0.00789011	Solyc02g050240	Oligopeptidase B (AHRD V3 *-* A0A0G2RJN8_CAPAN)	PAC:51369917	Solyc02g050240	Solyc02g050240	Solyc02g050240.4.1	Solyc02g050240.4.1	PF02897	PTHR11757 PTHR11757:SF10	EC:3.4.21.83		K01354	GO:0004252 GO:0006508 GO:0070008
Solyc02g055470.2	84.0301	-3.33041	0.734677	-4.53316	5.81e-06	0.000330176	Solyc02g055470	hypothetical protein (AHRD V3 *-* AT3G19780)	PAC:51370129	Solyc02g055470	Solyc02g055470.2	Solyc02g055470.2.1	Solyc02g055470.2.1		PTHR18929 PTHR18929:SF92	EC:5.3.4.1
Solyc02g062300	76.2265	2.1385	0.665748	3.21217	0.00131735	0.0199606	Solyc02g062300	BURP domain-containing protein (AHRD V3 *** A0A2U1M493_ARTAN)	PAC:51368346	Solyc02g062300	Solyc02g062300	Solyc02g062300.3.1	Solyc02g062300.3.1	PF03181	PTHR31236 PTHR31236:SF9
Solyc02g062390	958.597	1.83572	0.563871	3.25557	0.00113165	0.0179183	Solyc02g062390	abscisic acid and environmental stress-inducible protein TAS14 (AHRD V3 *-* A0A1U8FJ72_CAPAN)	PAC:51370185	Solyc02g062390	Solyc02g062390	Solyc02g062390.3.1	Solyc02g062390.3.1	PF00257	PTHR33346				GO:0006950 GO:0009415
Solyc02g062610	364.821	1.68255	0.394684	4.26303	2.02e-05	0.000861108	Solyc02g062610	Alpha/beta-Hydrolases superfamily protein (AHRD V3 *** O23227_ARATH)	PAC:51371084	Solyc02g062610	Solyc02g062610	Solyc02g062610.3.1	Solyc02g062610.3.1	PF12697	PTHR10992 PTHR10992:SF701		KOG1454
Solyc02g063150	36199.3	1.70601	0.535773	3.1842	0.00145156	0.0212561	Solyc02g063150	RuBP carboxylase small subunit	PAC:51371015	Solyc02g063150	Solyc02g063150	Solyc02g063150.3.1	Solyc02g063150.3.1	PF00101 PF12338	PTHR31262 PTHR31262:SF4	EC:4.1.1.39		K01602
Solyc02g063430	866.886	-2.01332	0.448004	-4.49397	6.99e-06	0.000373163	Solyc02g063430	bHLH transcription factor 078	PAC:51369661	Solyc02g063430	Solyc02g063430	Solyc02g063430.4.1	Solyc02g063430.4.1	PF00010	PTHR31945 PTHR31945:SF4				GO:0046983
Solyc02g063450	122261	-1.62799	0.250222	-6.50617	7.71e-11	2.08e-08	Solyc02g063450	Glycine-rich domain-containing protein 2 (AHRD V3 *** A0A2G3A574_CAPAN)	PAC:51369934	Solyc02g063450	Solyc02g063450	Solyc02g063450.4.1	Solyc02g063450.4.1	PF07173	PTHR34365 PTHR34365:SF2
Solyc02g063520	681.568	1.87745	0.449358	4.17807	2.94e-05	0.00115886	Solyc02g063520	Homeobox-leucine zipper protein HAT22 (AHRD V3 *** A0A2G2XBJ3_CAPBA)	PAC:51369060	Solyc02g063520	Solyc02g063520	Solyc02g063520.3.1	Solyc02g063520.3.1	PF00046 PF02183	PTHR24326 PTHR24326:SF252		KOG0483	K09338	GO:0003677 GO:0003700 GO:0006355 GO:0043565
Solyc02g065190	90.6422	2.42589	0.771924	3.14265	0.00167427	0.0234925	Solyc02g065190	Cytochrome P450 (AHRD V3 *** A0A1U9X5Y9_THAGA)	PAC:51368857	Solyc02g065190	Solyc02g065190	Solyc02g065190.3.1	Solyc02g065190.3.1	PF00067	PTHR24298 PTHR24298:SF122	EC:1.14.13.152	KOG0156		GO:0004497 GO:0005506 GO:0016705 GO:0020037 GO:0055114
Solyc02g065480.2	61.0014	3.33047	1.07625	3.09453	0.00197128	0.0261308	Solyc02g065480	electron transporter%2C putative (Protein of unknown function%2C DUF547) (AHRD V3 *** AT5G66600)	PAC:51369430	Solyc02g065480	Solyc02g065480.2	Solyc02g065480.2.1	Solyc02g065480.2.1	PF04784 PF14389	PTHR23054 PTHR23054:SF18
Solyc02g067280.1	28.3353	-3.04002	1.05213	-2.8894	0.00385972	0.0409614	Solyc02g067280	RING/U-box superfamily protein (AHRD V3 *-* Q93YQ5_ARATH)	PAC:51368645	Solyc02g067280	Solyc02g067280.1	Solyc02g067280.1.1	Solyc02g067280.1.1	PF13639	PTHR14155 PTHR14155:SF114				GO:0005515 GO:0008270
Solyc02g067440	8291.83	-2.01375	0.587887	-3.42541	0.00061387	0.0116775	Solyc02g067440	meloidogyne-induced giant cell protein DB114	PAC:51369359	Solyc02g067440	Solyc02g067440	Solyc02g067440.3.1	Solyc02g067440.3.1	PF07847	PTHR22966 PTHR22966:SF1	EC:1.13.11.19	KOG4281	K10712	GO:0016702 GO:0055114
Solyc02g067560.1	397.277	-1.02304	0.333303	-3.06939	0.00214495	0.0276837	Solyc02g067560	Inactive receptor kinase (AHRD V3 *** A0A2R6P9E5_ACTCH)	PAC:51369790	Solyc02g067560	Solyc02g067560.1	Solyc02g067560.1.1	Solyc02g067560.1.1	PF00069 PF00560 PF08263	PTHR27000 PTHR27000:SF166	EC:2.7.11.1	KOG1187		GO:0004672 GO:0004713 GO:0005515 GO:0005524 GO:0006468
Solyc02g067750	102.147	4.20522	0.730951	5.75308	8.76e-09	1.34e-06	Solyc02g067750	Carbonic anhydrase (AHRD V3 *** A0A2G3D3J4_CAPCH)	PAC:51368763	Solyc02g067750	Solyc02g067750	Solyc02g067750.4.1	Solyc02g067750.4.1	PF00484	PTHR11002 PTHR11002:SF7	EC:4.2.1.1	KOG1578	K01673	GO:0004089 GO:0008270
Solyc02g067890	3139.95	-1.06207	0.314816	-3.37361	0.000741893	0.0131926	Solyc02g067890	S-adenosyl-L-methionine-dependent methyltransferases superfamily protein (AHRD V3 *** A0A2U1MED4_ARTAN)	PAC:51368615	Solyc02g067890	Solyc02g067890	Solyc02g067890.3.1	Solyc02g067890.3.1	PF03141	PTHR10108 PTHR10108:SF867	EC:2.1.1.103			GO:0008168
Solyc02g069110	373.343	-3.00475	0.54728	-5.49032	4.01e-08	5.06e-06	Solyc02g069110	Cathepsin B-like cysteine proteinase (AHRD V3 *** Q40413_NICRU)	PAC:51369294	Solyc02g069110	Solyc02g069110	Solyc02g069110.4.1	Solyc02g069110.4.1	PF00112 PF08127	PTHR12411 PTHR12411:SF367	EC:3.4.22.1	KOG1543	K01363	GO:0004197 GO:0006508 GO:0008234 GO:0050790
Solyc02g069170	111.918	1.7332	0.584517	2.96518	0.0030251	0.0349046	Solyc02g069170	Transcription initiation factor TFIID subunit 8 (AHRD V3 *** A0A1J3F703_NOCCA)	PAC:51369365	Solyc02g069170	Solyc02g069170	Solyc02g069170.3.1	Solyc02g069170.3.1	PF07524	PTHR12321 PTHR12321:SF38			K14649	GO:0046982
Solyc02g069760	27.5968	8.17051	1.93233	4.22831	2.35e-05	0.000963838	Solyc02g069760	RING/U-box superfamily protein (AHRD V3 *-* A0A2U1L356_ARTAN)	PAC:51368121	Solyc02g069760	Solyc02g069760	Solyc02g069760.2.1	Solyc02g069760.2.1	PF13639	PTHR22937 PTHR22937:SF64				GO:0005515 GO:0008270
Solyc02g069960	146.985	1.87904	0.537261	3.49744	0.000469741	0.00955199	Solyc02g069960	NAC domain-containing protein (AHRD V3 *-* A0A2K3N8K8_TRIPR)	PAC:51369279	Solyc02g069960	Solyc02g069960	Solyc02g069960.4.1	Solyc02g069960.4.1	PF02365	PTHR31719 PTHR31719:SF5				GO:0003677 GO:0006355
Solyc02g069970	670.449	-1.76678	0.452799	-3.90191	9.54e-05	0.00292058	Solyc02g069970	Receptor-like protein kinase (AHRD V3 *** A0A2K3PS49_TRIPR)	PAC:51369395	Solyc02g069970	Solyc02g069970	Solyc02g069970.4.1	Solyc02g069970.4.1	PF07714 PF11721	PTHR27003 PTHR27003:SF41	EC:2.7.11.1			GO:0004672 GO:0004713 GO:0005524 GO:0006468
Solyc02g070090.1	164.033	4.74024	0.770758	6.1501	7.74e-10	1.5e-07	Solyc02g070090	FAD-binding Berberine family protein (AHRD V3 *** A0A2U1KT07_ARTAN)	PAC:51371058	Solyc02g070090	Solyc02g070090.1	Solyc02g070090.1.1	Solyc02g070090.1.1	PF01565 PF08031	PTHR32448 PTHR32448:SF34	EC:1.3.3.8			GO:0003824 GO:0016491 GO:0016614 GO:0050660 GO:0055114
Solyc02g070260	6333.67	-1.34754	0.203549	-6.62023	3.59e-11	1.04e-08	Solyc02g070260	Outer arm dynein light chain 1 protein (AHRD V3 *** A0A2U1P7A2_ARTAN)	PAC:51370781	Solyc02g070260	Solyc02g070260	Solyc02g070260.4.1	Solyc02g070260.4.1	PF12799	PTHR24365 PTHR24365:SF274				GO:0005515
Solyc02g070540	8481.75	-1.27012	0.273195	-4.64912	3.33e-06	0.000212673	Solyc02g070540	DUF642 domain-containing protein (AHRD V3 *** A0A1Q3DKA7_CEPFO)	PAC:51370052	Solyc02g070540	Solyc02g070540	Solyc02g070540.3.1	Solyc02g070540.3.1	PF04862	PTHR31265 PTHR31265:SF1
Solyc02g070580.1	1039.31	-1.24796	0.294155	-4.24252	2.21e-05	0.00091858	Solyc02g070580	sterol 22-desaturase	PAC:51370128	Solyc02g070580	Solyc02g070580.1	Solyc02g070580.1.1	Solyc02g070580.1.1	PF00067	PTHR24286 PTHR24286:SF0		KOG0157	K09832	GO:0004497 GO:0005506 GO:0016705 GO:0020037 GO:0055114
Solyc02g070690.1	158.455	-1.9066	0.484607	-3.93432	8.34e-05	0.00259321	Solyc02g070690	Calcium-dependent lipid-binding (CaLB domain) family protein (AHRD V3 *-* O22783_ARATH)	PAC:51370177	Solyc02g070690	Solyc02g070690.1	Solyc02g070690.1.1	Solyc02g070690.1.1	PF00168	PTHR32246 PTHR32246:SF31				GO:0005515
Solyc02g070890.3	1505.35	-1.6303	0.312981	-5.20895	1.9e-07	1.94e-05	Solyc02g070890	Flagellin Sensing 2	PAC:51369007	Solyc02g070890	Solyc02g070890.3	Solyc02g070890.3.1	Solyc02g070890.3.1	PF00069 PF08263 PF13855	PTHR27000 PTHR27000:SF16	EC:2.7.11.1	KOG1187	K13420	GO:0004672 GO:0004713 GO:0005515 GO:0005524 GO:0006468
Solyc02g070910.3	310.511	-1.59571	0.487974	-3.27008	0.00107517	0.0173258	Solyc02g070910	Receptor kinase (AHRD V3 *** H2AKU7_ARATH)	PAC:51370157	Solyc02g070910	Solyc02g070910.3	Solyc02g070910.3.1	Solyc02g070910.3.1	PF00069 PF00560 PF08263 PF13855	PTHR27000 PTHR27000:SF16	EC:2.7.11.1	KOG1187	K13420	GO:0004672 GO:0004713 GO:0005515 GO:0005524 GO:0006468
Solyc02g070920	152.495	2.04765	0.628897	3.25594	0.00113019	0.0179083	Solyc02g070920	Unknown protein	PAC:51368629	Solyc02g070920	Solyc02g070920	Solyc02g070920.3.1	Solyc02g070920.3.1
Solyc02g071000.1	2141.75	1.71123	0.444232	3.85211	0.000117102	0.00345199	Solyc02g071000	Chlorophyll a-b binding protein, chloroplastic (AHRD V3 *** A0A2G3A7J8_CAPAN)	PAC:51368539	Solyc02g071000	Solyc02g071000.1	Solyc02g071000.1.1	Solyc02g071000.1.1	PF00504	PTHR21649 PTHR21649:SF25			K08912	GO:0009765 GO:0016020
Solyc02g071130	268.546	1.66079	0.539419	3.07886	0.00207797	0.0270873	Solyc02g071130	WRKY transcription factor 71	PAC:51369693	Solyc02g071130	Solyc02g071130	Solyc02g071130.4.1	Solyc02g071130.4.1	PF03106	PTHR31221 PTHR31221:SF37				GO:0003700 GO:0006355 GO:0043565
Solyc02g071430	246.091	1.90696	0.541046	3.52459	0.000424142	0.00890126	Solyc02g071430	2-oxoglutarate (2OG) and Fe(II)-dependent oxygenase superfamily protein (AHRD V3 *** F4I629_ARATH)	PAC:51371097	Solyc02g071430	Solyc02g071430	Solyc02g071430.3.1	Solyc02g071430.3.1	PF03171 PF14226	PTHR10209 PTHR10209:SF150	EC:1.14.11.31	KOG0143		GO:0016491 GO:0055114
Solyc02g071710	485.907	2.52651	0.659939	3.8284	0.00012898	0.00372117	Solyc02g071710	GDSL esterase/lipase At1g29670-like (AHRD V3 *** A0A1U8FLP2_CAPAN)	PAC:51369381	Solyc02g071710	Solyc02g071710	Solyc02g071710.3.1	Solyc02g071710.3.1	PF00657	PTHR22835 PTHR22835:SF169	EC:3.1.1.3			GO:0016788
Solyc02g071830	263.837	2.01206	0.504502	3.98821	6.66e-05	0.00219757	Solyc02g071830	plant/protein (DUF810) (AHRD V3 *-* AT5G06970)	PAC:51370166	Solyc02g071830	Solyc02g071830	Solyc02g071830.3.1	Solyc02g071830.3.1	PF05664	PTHR31280
Solyc02g072150	1909.17	-1.32515	0.295327	-4.48706	7.22e-06	0.000380084	Solyc02g072150	Trehalose-6-phosphate synthase (AHRD V3 *** E5GC29_CUCME)	PAC:51368271	Solyc02g072150	Solyc02g072150	Solyc02g072150.3.1	Solyc02g072150.3.1	PF00982 PF02358	PTHR10788 PTHR10788:SF18	EC:2.4.1.15 EC:3.1.3.12		K16055	GO:0003824 GO:0005992 GO:0008152
Solyc02g076630.1	395.276	1.50844	0.414992	3.63486	0.000278126	0.00655531	Solyc02g076630	Unknown protein	PAC:51370347	Solyc02g076630	Solyc02g076630.1	Solyc02g076630.1.1	Solyc02g076630.1.1
Solyc02g076750	746.031	-1.39693	0.456772	-3.05825	0.00222632	0.0283078	Solyc02g076750	Cysteine protease CP14 (AHRD V3 *** T2BRA8_TOBAC)	PAC:51370414	Solyc02g076750	Solyc02g076750	Solyc02g076750.3.1	Solyc02g076750.3.1	PF00112 PF08246	PTHR12411 PTHR12411:SF371	EC:3.4.22.14	KOG1542		GO:0006508 GO:0008234
Solyc02g076830.1	422.72	-1.45836	0.441214	-3.30533	0.000948635	0.0158851	Solyc02g076830	Cell attachment protein in somatic embryogenesis (AHRD V3 *** Q6I6Y6_DAUCA)	PAC:51370006	Solyc02g076830	Solyc02g076830.1	Solyc02g076830.1.1	Solyc02g076830.1.1	PF01453 PF08276	PTHR32444 PTHR32444:SF15
Solyc02g077040.4	3509.01	1.2952	0.44459	2.91324	0.00357702	0.0390626	Solyc02g077040	phytophthora-inhibited protease 1	PAC:51368747	Solyc02g077040	Solyc02g077040.4	Solyc02g077040.4.1	Solyc02g077040.4.1	PF00112 PF08246	PTHR12411 PTHR12411:SF297	EC:3.4.22.33	KOG1543		GO:0006508 GO:0008234
Solyc02g077240	37879.5	-3.18996	0.591254	-5.39525	6.84e-08	8.11e-06	Solyc02g077240	Pyruvate decarboxylase (AHRD V3 *** A0A2K3PNN6_TRIPR)	PAC:51369271	Solyc02g077240	Solyc02g077240	Solyc02g077240.4.1	Solyc02g077240.4.1	PF00205 PF02775 PF02776	PTHR18968 PTHR18968:SF132	EC:4.1.1.1		K01568	GO:0000287 GO:0003824 GO:0016831 GO:0030976
Solyc02g077660	4484.1	-1.0345	0.218025	-4.74488	2.09e-06	0.000142699	Solyc02g077660	Homeobox domain-containing protein/DDT domain-containing protein (AHRD V3 *** A0A1Q3AXQ1_CEPFO)	PAC:51368396	Solyc02g077660	Solyc02g077660	Solyc02g077660.3.1	Solyc02g077660.3.1	PF00046 PF02791 PF05066 PF15613 PF15614	PTHR36968 PTHR36968:SF1				GO:0003677 GO:0006351 GO:0006355
Solyc02g077720	177.758	2.07877	0.679929	3.05734	0.00223313	0.0283296	Solyc02g077720	Unknown protein	PAC:51371414	Solyc02g077720	Solyc02g077720	Solyc02g077720.4.1	Solyc02g077720.4.1		PTHR33544 PTHR33544:SF2
Solyc02g077790.1	79.3432	-6.32922	1.58809	-3.98543	6.74e-05	0.00221675	Solyc02g077790	Unknown protein	PAC:51370392	Solyc02g077790	Solyc02g077790.1	Solyc02g077790.1.1	Solyc02g077790.1.1						GO:0003677 GO:0003700 GO:0006355
Solyc02g078230	2366.77	-1.53837	0.284754	-5.40245	6.57e-08	7.88e-06	Solyc02g078230	Callose synthase 12 (AHRD V3 *** A0A2G3D663_CAPCH)	PAC:51369106	Solyc02g078230	Solyc02g078230	Solyc02g078230.2.1	Solyc02g078230.2.1	PF02364 PF14288	PTHR12741 PTHR12741:SF23	EC:2.4.1.34		K11000	GO:0000148 GO:0003843 GO:0006075 GO:0016020
Solyc02g078360	1211.45	-1.24452	0.330484	-3.76575	0.000166048	0.00451182	Solyc02g078360	Glutaredoxin (AHRD V3 *** A0A200PQV3_9MAGN)	PAC:51370385	Solyc02g078360	Solyc02g078360	Solyc02g078360.4.1	Solyc02g078360.4.1	PF00085 PF00462	PTHR10293 PTHR10293:SF40	EC:3.5.1.52	KOG0911		GO:0009055 GO:0015035 GO:0045454
Solyc02g078640	10476.8	-1.11719	0.247944	-4.50583	6.61e-06	0.000363367	Solyc02g078640	Protein MOR1 (AHRD V3 *** A0A2G3D6B7_CAPCH)	PAC:51370380	Solyc02g078640	Solyc02g078640	Solyc02g078640.3.1	Solyc02g078640.3.1	PF12348	PTHR12609 PTHR12609:SF0		KOG1820	K16803	GO:0005488 GO:0006355
Solyc02g078930	28.1931	4.40028	1.52494	2.88554	0.00390745	0.0412465	Solyc02g078930	Late embryogenesis abundant (LEA) protein-related protein (AHRD V3 *** A0A2U1PXC7_ARTAN)	PAC:51370331	Solyc02g078930	Solyc02g078930	Solyc02g078930.3.1	Solyc02g078930.3.1	PF06830	PTHR31656 PTHR31656:SF3
Solyc02g079190	10480.2	-1.18225	0.382282	-3.0926	0.00198413	0.0262533	Solyc02g079190	Protein AUXIN SIGNALING F-BOX 3 (AHRD V3 *** A0A2G3D604_CAPCH)	PAC:51369377	Solyc02g079190	Solyc02g079190	Solyc02g079190.3.1	Solyc02g079190.3.1	PF12937 PF13516	PTHR24006 PTHR24006:SF496		KOG1947	K14485	GO:0005515
Solyc02g079540	279.951	1.28999	0.385638	3.34509	0.000822565	0.0142895	Solyc02g079540	G-type lectin S-receptor-like serine/threonine-protein kinase (AHRD V3 *** A0A2G2VAF2_CAPBA)	PAC:51370376	Solyc02g079540	Solyc02g079540	Solyc02g079540.2.1	Solyc02g079540.2.1	PF00954 PF01453 PF07714 PF08276	PTHR27002 PTHR27002:SF108	EC:2.7.11.1	KOG1187		GO:0004672 GO:0004674 GO:0004713 GO:0005524 GO:0006468 GO:0048544
Solyc02g080050.1	296.123	-1.83946	0.485726	-3.78703	0.000152457	0.00420008	Solyc02g080050	Cysteine-rich receptor-like protein kinase (AHRD V3 *** A0A2K3NTV2_TRIPR)	PAC:51369059	Solyc02g080050	Solyc02g080050.1	Solyc02g080050.1.1	Solyc02g080050.1.1	PF01657	PTHR32099 PTHR32099:SF1
Solyc02g080200	20013.2	-1.52234	0.515196	-2.95488	0.00312788	0.035769	Solyc02g080200	Pectinesterase (AHRD V3 *** A0A2G2VBJ7_CAPBA)	PAC:51369000	Solyc02g080200	Solyc02g080200	Solyc02g080200.4.1	Solyc02g080200.4.1	PF01095 PF04043	PTHR31707 PTHR31707:SF32	EC:3.1.1.11 EC:3.2.2.22		K01051	GO:0004857 GO:0005618 GO:0030599 GO:0042545
Solyc02g080220	9417.14	-2.1961	0.574784	-3.82074	0.000133053	0.00380983	Solyc02g080220	Pectinesterase (AHRD V3 *** A0A2G2VBJ7_CAPBA)	PAC:51368371	Solyc02g080220	Solyc02g080220	Solyc02g080220.3.1	Solyc02g080220.3.1	PF01095 PF04043	PTHR31707 PTHR31707:SF32	EC:3.1.1.11 EC:3.2.2.22		K01051	GO:0004857 GO:0005618 GO:0030599 GO:0042545
Solyc02g080490	1569.62	-1.01812	0.288048	-3.53456	0.00040846	0.00866103	Solyc02g080490	Protein DETOXIFICATION (AHRD V3 *** A0A328DGG9_9ASTE)	PAC:51370279	Solyc02g080490	Solyc02g080490	Solyc02g080490.3.1	Solyc02g080490.3.1	PF01554	PTHR11206 PTHR11206:SF134		KOG1347	K03327	GO:0006855 GO:0015238 GO:0015297 GO:0016020 GO:0055085
Solyc02g081015.1	116.982	-3.80717	1.07863	-3.52963	0.000416139	0.00878968	Solyc02g081015	Unknown protein	PAC:51369937	Solyc02g081015	Solyc02g081015.1	Solyc02g081015.1.1	Solyc02g081015.1.1
Solyc02g081340	226.476	3.67208	1.11815	3.28406	0.00102324	0.0167579	Solyc02g081340	Glutathione S-transferase (AHRD V3 *** E1AWJ7_CAPAN)	PAC:51369889	Solyc02g081340	Solyc02g081340	Solyc02g081340.3.1	Solyc02g081340.3.1	PF00043 PF02798	PTHR11260 PTHR11260:SF186	EC:2.5.1.18	KOG0867	K00799	GO:0005515
Solyc02g081530.1	105.819	-1.6752	0.56417	-2.96932	0.00298455	0.0345831	Solyc02g081530	Plant organelle RNA recognition domain protein (AHRD V3 *** A0A072UXM1_MEDTR)	PAC:51368095	Solyc02g081530	Solyc02g081530.1	Solyc02g081530.1.1	Solyc02g081530.1.1	PF11955	PTHR31476 PTHR31476:SF15
Solyc02g081770	84.0713	4.10857	1.2045	3.411	0.000647239	0.0120496	Solyc02g081770	HXXXD-type acyl-transferase family protein (AHRD V3 *** F4JBC7_ARATH)	PAC:51369930	Solyc02g081770	Solyc02g081770	Solyc02g081770.2.1	Solyc02g081770.2.1	PF02458	PTHR31623 PTHR31623:SF11	EC:2.3.1.224			GO:0016747
Solyc02g081830	1415.07	-1.51939	0.510344	-2.97719	0.00290904	0.0339605	Solyc02g081830	Haloacid dehalogenase-like hydrolase (HAD) superfamily protein (AHRD V3 *** A0A2U1MTA1_ARTAN),Pfam:PF00702	PAC:51368238	Solyc02g081830	Solyc02g081830	Solyc02g081830.4.1	Solyc02g081830.4.1	PF13419	PTHR12725 PTHR12725:SF61		KOG3085		GO:0008152 GO:0016787
Solyc02g082420	4324.55	-1.44933	0.457516	-3.16782	0.00153585	0.022032	Solyc02g082420	RING/U-box superfamily protein (AHRD V3 *** A0A2U1LI04_ARTAN)	PAC:51369217	Solyc02g082420	Solyc02g082420	Solyc02g082420.3.1	Solyc02g082420.3.1	PF13639	PTHR14155 PTHR14155:SF187				GO:0005515 GO:0008270
Solyc02g082450	284.361	1.22515	0.42689	2.86993	0.00410558	0.0426977	Solyc02g082450	Auxin efflux carrier (AHRD V3 *** A0A200PYL2_9MAGN)	PAC:51371412	Solyc02g082450	Solyc02g082450	Solyc02g082450.3.1	Solyc02g082450.3.1	PF03547	PTHR31651 PTHR31651:SF3		KOG2722		GO:0016021 GO:0055085
Solyc02g082700	6705.19	1.32126	0.302819	4.36318	1.28e-05	0.00060221	Solyc02g082700	High mobility group family (AHRD V3 *** S8EDU2_9LAMI)	PAC:51369156	Solyc02g082700	Solyc02g082700	Solyc02g082700.3.1	Solyc02g082700.3.1	PF00505	PTHR13711 PTHR13711:SF223		KOG0381	K10802
Solyc02g082850	2945.8	1.06227	0.2686	3.95484	7.66e-05	0.00241174	Solyc02g082850	Serine acetyltransferase 2 (AHRD V3 *** A0A2G3D7B8_CAPCH)	PAC:51371001	Solyc02g082850	Solyc02g082850	Solyc02g082850.3.1	Solyc02g082850.3.1	PF00132 PF06426	PTHR23416 PTHR23416:SF63	EC:2.3.1.30	KOG4750	K00640	GO:0005737 GO:0006535 GO:0009001
Solyc02g082920	19963.7	1.76039	0.408765	4.30662	1.66e-05	0.00075725	Solyc02g082920	acidic extracellular 26 kD chitinase	PAC:51368064	Solyc02g082920	Solyc02g082920	Solyc02g082920.4.1	Solyc02g082920.4.1	PF00182	PTHR22595 PTHR22595:SF34	EC:3.2.1.14	KOG4742		GO:0004568 GO:0005975 GO:0006032 GO:0016998
Solyc02g082930	5085.39	2.28678	0.340421	6.71749	1.85e-11	5.85e-09	Solyc02g082930	acidic extracellular 27 kD chitinase	PAC:51368056	Solyc02g082930	Solyc02g082930	Solyc02g082930.3.1	Solyc02g082930.3.1	PF00182	PTHR22595 PTHR22595:SF34	EC:3.2.1.14	KOG4742		GO:0004568 GO:0005975 GO:0006032 GO:0016998
Solyc02g083720	87.9253	2.21466	0.671081	3.30013	0.00096639	0.0160942	Solyc02g083720	MLO-like protein (AHRD V3 *** K4BAP0_SOLLC)	PAC:51368402	Solyc02g083720	Solyc02g083720	Solyc02g083720.4.1	Solyc02g083720.4.1	PF03094	PTHR31942 PTHR31942:SF17			K08472	GO:0006952 GO:0016021
Solyc02g083740	1212.17	-1.23494	0.355838	-3.47052	0.000519453	0.0102738	Solyc02g083740	Oligopeptide transporter (AHRD V3 *** A0A200RAW0_9MAGN)	PAC:51369045	Solyc02g083740	Solyc02g083740	Solyc02g083740.2.1	Solyc02g083740.2.1	PF03169	PTHR22601 PTHR22601:SF15				GO:0055085
Solyc02g083780	590.859	-1.60678	0.315476	-5.0932	3.52e-07	3.33e-05	Solyc02g083780	Pentatricopeptide repeat (AHRD V3 *** A0A200PRT5_9MAGN)	PAC:51370419	Solyc02g083780	Solyc02g083780	Solyc02g083780.3.1	Solyc02g083780.3.1	PF00454 PF01535 PF13041	PTHR24015 PTHR24015:SF768				GO:0005515 GO:0016773
Solyc02g083860	682.238	1.31025	0.439963	2.9781	0.00290039	0.033914	Solyc02g083860	2-oxoglutarate (2OG) and Fe(II)-dependent oxygenase superfamily protein (AHRD V3 *** A0A2U1QGX7_ARTAN)	PAC:51371085	Solyc02g083860	Solyc02g083860	Solyc02g083860.3.1	Solyc02g083860.3.1	PF03171 PF14226	PTHR10209 PTHR10209:SF137	EC:1.14.11.9	KOG0143	K00475	GO:0016491 GO:0055114
Solyc02g083880	3659.48	-1.20813	0.386616	-3.12487	0.00177881	0.0245483	Solyc02g083880	Gibberellin-regulated protein 3 (AHRD V3 *** A0A1U8FMR2_CAPAN)	PAC:51369534	Solyc02g083880	Solyc02g083880	Solyc02g083880.3.1	Solyc02g083880.3.1	PF02704	PTHR23201 PTHR23201:SF2
Solyc02g083900	8895.38	-1.37294	0.237145	-5.78945	7.06e-09	1.11e-06	Solyc02g083900	Transformation/transcription domain associated protein (AHRD V3 *** A0A2K3NKS8_TRIPR)	PAC:51368761	Solyc02g083900	Solyc02g083900	Solyc02g083900.3.1	Solyc02g083900.3.1	PF00454 PF02259 PF02260	PTHR11139 PTHR11139:SF1	EC:2.7.11.1		K08874	GO:0005488 GO:0005515 GO:0016773
Solyc02g084303.1	68.5509	-1.98872	0.692768	-2.87068	0.00409584	0.042637	Solyc02g084303	DNA mismatch repair protein MLH3 (AHRD V3 *-* A0A2G3A9Q9_CAPAN)	PAC:51371049	Solyc02g084303	Solyc02g084303.1	Solyc02g084303.1.1	Solyc02g084303.1.1
Solyc02g084370	1150.14	-1.30445	0.270484	-4.82264	1.42e-06	0.000105859	Solyc02g084370	Receptor-like protein kinase (AHRD V3 *** A0A0A0KGM3_CUCSA)	PAC:51370314	Solyc02g084370	Solyc02g084370	Solyc02g084370.2.1	Solyc02g084370.2.1	PF00069 PF00560 PF08263 PF13855	PTHR27000 PTHR27000:SF41	EC:2.7.11.1	KOG1187		GO:0004672 GO:0004713 GO:0005515 GO:0005524 GO:0006468
Solyc02g084480	1117.29	-2.17219	0.295072	-7.36157	1.82e-13	7.78e-11	Solyc02g084480	golgin candidate 6-like isoform X2 (AHRD V3 *-* XP_025885295)	PAC:51369853	Solyc02g084480	Solyc02g084480	Solyc02g084480.3.1	Solyc02g084480.3.1
Solyc02g084510	514.176	-2.37583	0.490701	-4.8417	1.29e-06	9.8e-05	Solyc02g084510	Zinc finger CCCH domain-containing protein 19 (AHRD V3 *-* A0A2G2XGC4_CAPBA)	PAC:51368648	Solyc02g084510	Solyc02g084510	Solyc02g084510.3.1	Solyc02g084510.3.1	PF02201 PF03126	PTHR22884 PTHR22884:SF332		KOG1946		GO:0003677 GO:0005515 GO:0005634 GO:0006352 GO:0008270 GO:0016570
Solyc02g084900.2	1507.64	-1.02024	0.313686	-3.25244	0.00114421	0.0180609	Solyc02g084900	P-loop containing nucleoside triphosphate hydrolases superfamily protein (AHRD V3 *** A0A2U1NGS8_ARTAN)	PAC:51370404	Solyc02g084900	Solyc02g084900.2	Solyc02g084900.2.1	Solyc02g084900.2.1	PF00004 PF14363	PTHR23070 PTHR23070:SF26			K08900	GO:0005524
Solyc02g085030	3875.61	-1.41474	0.371274	-3.8105	0.000138684	0.00391962	Solyc02g085030	Auxilin-like protein 1 (AHRD V3 *** A0A2G3D7U8_CAPCH)	PAC:51370715	Solyc02g085030	Solyc02g085030	Solyc02g085030.4.1	Solyc02g085030.4.1		PTHR23172 PTHR23172:SF19				GO:0016491 GO:0055114
Solyc02g085770	158.892	1.64486	0.546468	3.00998	0.00261264	0.0316519	Solyc02g085770	AWPM-19-like protein (AHRD V3 *-* A0A2U1MYT9_ARTAN)	PAC:51369639	Solyc02g085770	Solyc02g085770	Solyc02g085770.4.1	Solyc02g085770.4.1	PF05512	PTHR33294 PTHR33294:SF1
Solyc02g085850.1	198.476	-2.53427	0.594124	-4.26556	1.99e-05	0.000856455	Solyc02g085850	Alpha-1,3-glucosyltransferase (AHRD V3 *-* A0A1U8FN90_CAPAN)	PAC:51369821	Solyc02g085850	Solyc02g085850.1	Solyc02g085850.1.1	Solyc02g085850.1.1	PF03155	PTHR12413 PTHR12413:SF1	EC:2.4.1.267			GO:0005789 GO:0016758
Solyc02g085880	19.1814	-5.33676	1.80819	-2.95144	0.003163	0.0360377	Solyc02g085880	Cytochrome P450 (AHRD V3 *** A0A2U1LMY2_ARTAN)	PAC:51368878	Solyc02g085880	Solyc02g085880	Solyc02g085880.3.1	Solyc02g085880.3.1	PF00067	PTHR24282 PTHR24282:SF12		KOG0157	K10717	GO:0004497 GO:0005506 GO:0016705 GO:0020037 GO:0055114
Solyc02g085910	2046.22	-2.00479	0.566739	-3.53741	0.000404067	0.00863211	Solyc02g085910	LOB domain-containing protein (AHRD V3 *** A0A2U1NKN8_ARTAN)	PAC:51370236	Solyc02g085910	Solyc02g085910	Solyc02g085910.4.1	Solyc02g085910.4.1	PF03195	PTHR31304 PTHR31304:SF8
Solyc02g086310	1061.56	3.41178	0.496188	6.87599	6.16e-12	2.13e-09	Solyc02g086310	lipid-transfer protein 7k-LTP precursor (AHRD V3 --* NP_001306883)	PAC:51371204	Solyc02g086310	Solyc02g086310	Solyc02g086310.2.1	Solyc02g086310.2.1
Solyc02g086330	2242.83	-1.14143	0.319418	-3.57346	0.000352297	0.00789011	Solyc02g086330	HEAT repeat-containing protein-like (AHRD V3 *** Q5QMW8_ORYSJ)	PAC:51368592	Solyc02g086330	Solyc02g086330	Solyc02g086330.4.1	Solyc02g086330.4.1		PTHR32059		KOG0211		GO:0005488 GO:0005515
Solyc02g086440	646.504	-1.29565	0.302467	-4.28361	1.84e-05	0.000803774	Solyc02g086440	F-box/LRR-repeat protein 3 (AHRD V3 *-* A0A2I4HUQ7_9ROSI)	PAC:51369093	Solyc02g086440	Solyc02g086440	Solyc02g086440.4.1	Solyc02g086440.4.1	PF12937	PTHR24006			K10268	GO:0005515
Solyc02g086452.1	3617.51	-3.61608	0.424257	-8.52333	1.55e-17	1.88e-14	Solyc02g086452	titin isoform X3 (AHRD V3 *-* XP_004232326)	PAC:51370395	Solyc02g086452	Solyc02g086452.1	Solyc02g086452.1.1	Solyc02g086452.1.1
Solyc02g086454.1	3785.36	-3.13535	0.402122	-7.79702	6.34e-15	3.84e-12	Solyc02g086454	titin isoform X6 (AHRD V3 *-* XP_010316304)	PAC:51370323	Solyc02g086454	Solyc02g086454.1	Solyc02g086454.1.1	Solyc02g086454.1.1			EC:2.1.1.43
Solyc02g086456.1	1054.01	-2.58429	0.439319	-5.8825	4.04e-09	6.73e-07	Solyc02g086456	titin isoform X6 (AHRD V3 *-* XP_010316304)	PAC:51370982	Solyc02g086456	Solyc02g086456.1	Solyc02g086456.1.1	Solyc02g086456.1.1
Solyc02g086530	228.716	3.55703	0.894076	3.97844	6.94e-05	0.00226576	Solyc02g086530	Raffinose synthase (AHRD V3 *** G5DF09_9LAMI)	PAC:51369087	Solyc02g086530	Solyc02g086530	Solyc02g086530.4.1	Solyc02g086530.4.1	PF05691	PTHR31268 PTHR31268:SF2	EC:2.4.1.82		K06617	GO:0003824
Solyc02g086590	2244.24	-1.05502	0.323821	-3.25802	0.00112191	0.0178548	Solyc02g086590	Cysteine-rich receptor-like protein kinase 42 (AHRD V3 *** A0A2G2XIU5_CAPBA)	PAC:51368650	Solyc02g086590	Solyc02g086590	Solyc02g086590.3.1	Solyc02g086590.3.1	PF01657 PF07714	PTHR27002 PTHR27002:SF128	EC:2.7.11.1	KOG1187		GO:0004672 GO:0004713 GO:0005524 GO:0006468
Solyc02g086660	2273.87	-1.16884	0.334494	-3.49436	0.000475196	0.00964498	Solyc02g086660	RNA helicase DEAD10	PAC:51368213	Solyc02g086660	Solyc02g086660	Solyc02g086660.4.1	Solyc02g086660.4.1	PF00271 PF00397 PF04851	PTHR24031 PTHR24031:SF274	EC:3.6.4.13		K12823	GO:0003677 GO:0005515 GO:0005524 GO:0016787
Solyc02g087070	884.467	1.71873	0.343475	5.00393	5.62e-07	4.86e-05	Solyc02g087070	alpha-DOX1	PAC:51369837	Solyc02g087070	Solyc02g087070	Solyc02g087070.4.1	Solyc02g087070.4.1	PF03098	PTHR11903 PTHR11903:SF14				GO:0004601 GO:0006979 GO:0020037 GO:0055114
Solyc02g087110	61.2659	2.58003	0.800473	3.22314	0.00126794	0.0194278	Solyc02g087110	Alpha-dioxygenase (AHRD V3 *** Q5GQ66_PEA)	PAC:51371215	Solyc02g087110	Solyc02g087110	Solyc02g087110.3.1	Solyc02g087110.3.1	PF03098	PTHR11903 PTHR11903:SF15		KOG2408	K10529	GO:0004601 GO:0006979 GO:0020037 GO:0055114
Solyc02g087740	4462.37	-1.5359	0.501519	-3.06251	0.00219492	0.0280628	Solyc02g087740	Plant cysteine oxidase 2 (AHRD V3 *** A0A2G3AC71_CAPAN)	PAC:51369308	Solyc02g087740	Solyc02g087740	Solyc02g087740.3.1	Solyc02g087740.3.1	PF07847	PTHR22966 PTHR22966:SF1	EC:1.13.11.19	KOG4281	K10712	GO:0016702 GO:0055114
Solyc02g087860	25.062	5.57856	1.68016	3.32025	0.000899383	0.0152713	Solyc02g087860	Transcription factor PRE5 (AHRD V3 *** A0A1U8FQB1_CAPAN)	PAC:51368994	Solyc02g087860	Solyc02g087860	Solyc02g087860.3.1	Solyc02g087860.3.1	PF00010	PTHR12565 PTHR12565:SF172				GO:0046983
Solyc02g088130.1	632.87	1.59392	0.33519	4.75527	1.98e-06	0.00013771	Solyc02g088130	transmembrane protein (AHRD V3 *** AT3G29034)	PAC:51371221	Solyc02g088130	Solyc02g088130.1	Solyc02g088130.1.1	Solyc02g088130.1.1
Solyc02g088290	2882.38	-1.00594	0.276456	-3.6387	0.000274013	0.00650072	Solyc02g088290	ARF guanine-nucleotide exchange factor GNL1 (AHRD V3 *** A0A1U8FQ69_CAPAN)	PAC:51370792	Solyc02g088290	Solyc02g088290	Solyc02g088290.4.1	Solyc02g088290.4.1	PF01369 PF12783	PTHR10663 PTHR10663:SF210				GO:0005086 GO:0005488 GO:0032012
Solyc02g088430.1	36.6634	6.13292	1.49934	4.09042	4.31e-05	0.00155547	Solyc02g088430	ATP-dependent DNA helicase (AHRD V3 *-* A0A2G2XW06_CAPAN)	PAC:51371229	Solyc02g088430	Solyc02g088430.1	Solyc02g088430.1.1	Solyc02g088430.1.1		PTHR13710 PTHR13710:SF69	EC:3.6.4.12
Solyc02g088450	188.239	1.93489	0.512273	3.77708	0.000158679	0.00435218	Solyc02g088450	Unknown protein	PAC:51369918	Solyc02g088450	Solyc02g088450	Solyc02g088450.4.1	Solyc02g088450.4.1						GO:0003676
Solyc02g088690	6078.02	-1.01713	0.223114	-4.5588	5.14e-06	0.000303383	Solyc02g088690	UDP-glucose 6-dehydrogenase (AHRD V3 *** A0A2G2XIY2_CAPBA)	PAC:51369723	Solyc02g088690	Solyc02g088690	Solyc02g088690.4.1	Solyc02g088690.4.1	PF00984 PF03721	PTHR11374 PTHR11374:SF28	EC:1.1.1.22			GO:0000271 GO:0003979 GO:0016491 GO:0016616 GO:0051287 GO:0055114
Solyc02g088950	116.755	-2.52524	0.678257	-3.72314	0.000196762	0.00506269	Solyc02g088950	DNA mismatch repair protein MLH3 (AHRD V3 *-* A0A2G2XFY3_CAPBA)	PAC:51369316	Solyc02g088950	Solyc02g088950	Solyc02g088950.3.1	Solyc02g088950.3.1
Solyc02g089260	18629.3	-1.19197	0.226852	-5.25442	1.48e-07	1.57e-05	Solyc02g089260	Auxin transport protein BIG (AHRD V3 *** A0A2G3D8Z1_CAPCH)	PAC:51371012	Solyc02g089260	Solyc02g089260	Solyc02g089260.4.1	Solyc02g089260.4.1	PF00569 PF13764	PTHR21725 PTHR21725:SF1	EC:6.3.2.19		K10691	GO:0005488 GO:0005515 GO:0008270
Solyc02g089370.2	2830.15	-2.2417	0.338097	-6.63036	3.35e-11	9.87e-09	Solyc02g089370	ARM repeat superfamily protein (AHRD V3 *** A0A2U1PEI4_ARTAN)	PAC:51369109	Solyc02g089370	Solyc02g089370.2	Solyc02g089370.2.1	Solyc02g089370.2.1	PF14222 PF14228	PTHR12295				GO:0005488
Solyc02g089490	205.05	-1.69627	0.598601	-2.83373	0.00460088	0.0458596	Solyc02g089490	Unknown protein	PAC:51368693	Solyc02g089490	Solyc02g089490	Solyc02g089490.4.1	Solyc02g089490.4.1
Solyc02g089560	223.863	-2.20999	0.527833	-4.1869	2.83e-05	0.00112389	Solyc02g089560	Pentatricopeptide repeat (AHRD V3 *-* A0A200RAJ4_9MAGN)	PAC:51370242	Solyc02g089560	Solyc02g089560	Solyc02g089560.4.1	Solyc02g089560.4.1		PTHR24015 PTHR24015:SF350
Solyc02g090545.1	347.043	-1.51967	0.488593	-3.11029	0.00186903	0.0252783	Solyc02g090545	Calcium-transporting ATPase (AHRD V3 *** A0A1Q3AP80_CEPFO)	PAC:51370244	Solyc02g090545	Solyc02g090545.1	Solyc02g090545.1.1	Solyc02g090545.1.1	PF00689	PTHR24093 PTHR24093:SF325	EC:3.6.3.8	KOG0204		GO:0000166
Solyc02g090750	159.449	-2.94857	0.519532	-5.67545	1.38e-08	2.03e-06	Solyc02g090750	eukaryotic initiation factor 4A (AHRD V3 *** A0A2I4DS26_9ROSI)	PAC:51369709	Solyc02g090750	Solyc02g090750	Solyc02g090750.4.1	Solyc02g090750.4.1			EC:3.6.4.13		K13025
Solyc02g091070	202.043	1.55398	0.534704	2.90624	0.003658	0.0396099	Solyc02g091070	Protein DETOXIFICATION (AHRD V3 *** A0A2I4EBU3_9ROSI)	PAC:51371180	Solyc02g091070	Solyc02g091070	Solyc02g091070.3.1	Solyc02g091070.3.1	PF01554	PTHR11206 PTHR11206:SF167		KOG1347	K03327	GO:0006855 GO:0015238 GO:0015297 GO:0016020 GO:0055085
Solyc02g091410	4592.86	-1.03441	0.242632	-4.26331	2.01e-05	0.000861108	Solyc02g091410	Protease Do-like 7 (AHRD V3 *** A0A2G2XH23_CAPBA)	PAC:51369595	Solyc02g091410	Solyc02g091410	Solyc02g091410.3.1	Solyc02g091410.3.1	PF12812 PF13180 PF13365	PTHR22939 PTHR22939:SF66	EC:3.4.21.108			GO:0004252 GO:0005515 GO:0006508
Solyc02g091590	586.88	-1.1291	0.330115	-3.42033	0.000625444	0.011805	Solyc02g091590	symbiosis receptor-like kinase (SYMRK)	PAC:51370020	Solyc02g091590	Solyc02g091590	Solyc02g091590.4.1	Solyc02g091590.4.1	PF07714 PF12819	PTHR27003 PTHR27003:SF71	EC:2.7.11.1	KOG1187		GO:0004672 GO:0004713 GO:0005524 GO:0006468
Solyc02g091860	2147.92	-1.01346	0.324605	-3.12214	0.00179539	0.02471	Solyc02g091860	Receptor kinase (AHRD V3 *** D9IAP8_GOSHI)	PAC:51369270	Solyc02g091860	Solyc02g091860	Solyc02g091860.3.1	Solyc02g091860.3.1	PF00069 PF08263	PTHR27000 PTHR27000:SF61	EC:2.7.11.1	KOG1187		GO:0004672 GO:0004713 GO:0005524 GO:0006468
Solyc02g092140.1	244.474	1.20145	0.425551	2.82328	0.00475355	0.0468924	Solyc02g092140	PHLOEM 2-LIKE A10 protein (AHRD V3 *** A0A2K3MSF3_TRIPR)	PAC:51370782	Solyc02g092140	Solyc02g092140.1	Solyc02g092140.1.1	Solyc02g092140.1.1		PTHR21477 PTHR21477:SF14
Solyc02g092290	2567.74	-2.05313	0.612282	-3.35324	0.000798706	0.0139508	Solyc02g092290	F-box/RNI-like superfamily protein (AHRD V3 *** F4KDV0_ARATH)	PAC:51370239	Solyc02g092290	Solyc02g092290	Solyc02g092290.4.1	Solyc02g092290.4.1	PF00646	PTHR32212 PTHR32212:SF69				GO:0005515
Solyc02g092320.2	145.123	-1.77616	0.582536	-3.04902	0.00229592	0.0288398	Solyc02g092320	Pentatricopeptide repeat-containing protein, chloroplastic (AHRD V3 *-* A0A2G2XHA6_CAPBA)	PAC:51368583	Solyc02g092320	Solyc02g092320.2	Solyc02g092320.2.1	Solyc02g092320.2.1
Solyc02g092600	1978.59	1.0445	0.318428	3.28016	0.00103747	0.0169212	Solyc02g092600	BTB/POZ domain-containing protein (AHRD V3 *-* A0A1U8FWX7_CAPAN)	PAC:51368624	Solyc02g092600	Solyc02g092600	Solyc02g092600.3.1	Solyc02g092600.3.1	PF03000	PTHR32370 PTHR32370:SF24
Solyc02g092840.1	1010.34	-1.30047	0.397502	-3.2716	0.00106941	0.0172657	Solyc02g092840	Xyloglucan galactosyltransferase KATAMARI1 (AHRD V3 *** A0A2K3L4H3_TRIPR)	PAC:51369846	Solyc02g092840	Solyc02g092840.1	Solyc02g092840.1.1	Solyc02g092840.1.1	PF03016	PTHR11062 PTHR11062:SF52		KOG1021
Solyc02g092970	512.861	1.74025	0.460759	3.77693	0.000158776	0.00435218	Solyc02g092970	ADP-ribosylation factor (AHRD V3 *** A0A2U1LV56_ARTAN)	PAC:51371319	Solyc02g092970	Solyc02g092970	Solyc02g092970.3.1	Solyc02g092970.3.1	PF09439	PTHR11711 PTHR11711:SF184		KOG0070	K07937	GO:0005525 GO:0005622 GO:0006886 GO:0007264 GO:0015031
Solyc02g093180	257.536	3.17039	0.968858	3.2723	0.00106677	0.0172414	Solyc02g093180	HXXXD-type acyl-transferase family protein (AHRD V3 *** A0A2K3L8P7_TRIPR)	PAC:51370384	Solyc02g093180	Solyc02g093180	Solyc02g093180.3.1	Solyc02g093180.3.1	PF02458	PTHR31896 PTHR31896:SF12				GO:0016747
Solyc02g093910	2622.64	-2.21897	0.574317	-3.86367	0.000111694	0.00332476	Solyc02g093910	Kelch repeat-containing protein (AHRD V3 *** A0A2G3DAA9_CAPCH)	PAC:51371253	Solyc02g093910	Solyc02g093910	Solyc02g093910.3.1	Solyc02g093910.3.1	PF01344 PF13418 PF13964	PTHR24413 PTHR24413:SF111				GO:0005515
Solyc02g093980	2434.49	-1.35298	0.228406	-5.92355	3.15e-09	5.38e-07	Solyc02g093980	Nucleolar-like protein (AHRD V3 *-* F4J3H8_ARATH)	PAC:51369666	Solyc02g093980	Solyc02g093980	Solyc02g093980.3.1	Solyc02g093980.3.1	PF10358	PTHR31344 PTHR31344:SF1
Solyc02g094010	15.4271	-7.46901	2.26514	-3.29736	0.000975967	0.0162307	Solyc02g094010	protein LYK2-like (AHRD V3 *** A0A2I4GZC8_9ROSI)	PAC:51368619	Solyc02g094010	Solyc02g094010	Solyc02g094010.2.1	Solyc02g094010.2.1	PF00069 PF01476	PTHR27001 PTHR27001:SF120	EC:2.7.11.1	KOG1187		GO:0004672 GO:0004713 GO:0005524 GO:0006468
Solyc02g094300	528.906	1.5169	0.437003	3.47114	0.000518254	0.0102738	Solyc02g094300	ACT domain (AHRD V3 *** A0A200R426_9MAGN)	PAC:51371432	Solyc02g094300	Solyc02g094300	Solyc02g094300.4.1	Solyc02g094300.4.1	PF01842	PTHR31096 PTHR31096:SF22	EC:2.7.7.59			GO:0008152 GO:0016597
Solyc02g094530.1	489.012	-2.18499	0.455851	-4.79321	1.64e-06	0.000119775	Solyc02g094530	Nuclear factor related to kappa-B-binding protein (AHRD V3 *-* A0A200R3R7_9MAGN)	PAC:51368470	Solyc02g094530	Solyc02g094530.1	Solyc02g094530.1.1	Solyc02g094530.1.1		PTHR13052 PTHR13052:SF2				GO:0031011
Solyc02g094610.1	1599.7	-1.3589	0.383798	-3.54067	0.000399118	0.00857122	Solyc02g094610	ARM repeat superfamily protein (AHRD V3 *** F4HNZ9_ARATH)	PAC:51368157	Solyc02g094610	Solyc02g094610.1	Solyc02g094610.1.1	Solyc02g094610.1.1	PF08389	PTHR12363 PTHR12363:SF27		KOG2081	K15436	GO:0005488
Solyc02g094860	64.7543	-4.1023	1.10884	-3.69962	0.000215922	0.00543392	Solyc02g094860	Cytochrome P450 (AHRD V3 *** A0A2U1LMY2_ARTAN)	PAC:51370824	Solyc02g094860	Solyc02g094860	Solyc02g094860.3.1	Solyc02g094860.3.1	PF00067	PTHR24282 PTHR24282:SF12		KOG0157	K10717	GO:0004497 GO:0005506 GO:0016705 GO:0020037 GO:0055114
Solyc03g005120	7081.61	1.14851	0.206676	5.55704	2.74e-08	3.63e-06	Solyc03g005120	Cystinosin-like protein (AHRD V3 *** A0A2G2WWA3_CAPBA)	PAC:51387177	Solyc03g005120	Solyc03g005120	Solyc03g005120.3.1	Solyc03g005120.3.1	PF04193	PTHR13131 PTHR13131:SF5		KOG2913	K12386
Solyc03g005190	1220.38	1.00944	0.286658	3.52142	0.00042925	0.00897108	Solyc03g005190	Unknown protein	PAC:51387501	Solyc03g005190	Solyc03g005190	Solyc03g005190.3.1	Solyc03g005190.3.1
Solyc03g005530.1	97.1334	-3.02539	0.911037	-3.32082	0.000897524	0.0152713	Solyc03g005530	Phosphate transporter (AHRD V3 *** Q9AYT2_TOBAC)	PAC:51387899	Solyc03g005530	Solyc03g005530.1	Solyc03g005530.1.1	Solyc03g005530.1.1	PF07690	PTHR24064 PTHR24064:SF274	EC:3.6.3.27		K08176	GO:0005315 GO:0006817 GO:0016021 GO:0055085
Solyc03g005555.1	80.3153	-2.82291	1.00138	-2.81903	0.00481691	0.0472438	Solyc03g005555	Phosphate transporter (AHRD V3 *** Q9AYT2_TOBAC)	PAC:51387357	Solyc03g005555	Solyc03g005555.1	Solyc03g005555.1.1	Solyc03g005555.1.1	PF07690	PTHR24064 PTHR24064:SF274	EC:3.6.3.27		K08176	GO:0005315 GO:0006817 GO:0016021 GO:0055085
Solyc03g006080	1899.58	-1.0558	0.327224	-3.22652	0.00125307	0.0192818	Solyc03g006080	leucine-rich repeat receptor protein kinase EMS1-like (AHRD V3 *** A0A1U8ESV6_CAPAN)	PAC:51387440	Solyc03g006080	Solyc03g006080	Solyc03g006080.4.1	Solyc03g006080.4.1	PF00560 PF07714 PF08263 PF13855	PTHR27000 PTHR27000:SF183	EC:2.7.11.1	KOG0472		GO:0004672 GO:0004713 GO:0005515 GO:0005524 GO:0006468
Solyc03g006130	2687.22	-1.19836	0.402743	-2.97549	0.00292525	0.0341133	Solyc03g006130	Protein male discoverer 2 (AHRD V3 *** A0A1J6HZQ5_NICAT)	PAC:51388312	Solyc03g006130	Solyc03g006130	Solyc03g006130.3.1	Solyc03g006130.3.1	PF07714 PF08263 PF13855	PTHR27001 PTHR27001:SF83	EC:2.7.11.1	KOG1187		GO:0004672 GO:0004713 GO:0005515 GO:0005524 GO:0006468
Solyc03g006390	57.0433	-3.39033	0.783192	-4.32886	1.5e-05	0.00068994	Solyc03g006390	Transcriptional corepressor LEUNIG (AHRD V3 *-* A0A1J3DA91_NOCCA)	PAC:51387904	Solyc03g006390	Solyc03g006390	Solyc03g006390.2.1	Solyc03g006390.2.1	PF08513	PTHR12610				GO:0005515
Solyc03g006540	375.33	1.36438	0.484364	2.81685	0.00484978	0.047473	Solyc03g006540	hypothetical protein (AHRD V3 *** AT2G01755)	PAC:51388372	Solyc03g006540	Solyc03g006540	Solyc03g006540.3.1	Solyc03g006540.3.1		PTHR36729
Solyc03g007220	740.916	1.64022	0.51184	3.20456	0.00135269	0.020321	Solyc03g007220	Membrane receptor-like protein 1 (AHRD V3 *-* B3TJG2_CAPAN)	PAC:51388409	Solyc03g007220	Solyc03g007220	Solyc03g007220.3.1	Solyc03g007220.3.1
Solyc03g007230	596.185	1.52468	0.33603	4.53734	5.7e-06	0.000325386	Solyc03g007230	Protein phosphatase 2C (AHRD V3 *** A0A2U1KYU0_ARTAN)	PAC:51385943	Solyc03g007230	Solyc03g007230	Solyc03g007230.4.1	Solyc03g007230.4.1	PF00481	PTHR13832 PTHR13832:SF326	EC:3.1.3.16	KOG0698	K14497	GO:0003824 GO:0004722 GO:0006470
Solyc03g007260	1784.47	-1.39581	0.325541	-4.28767	1.81e-05	0.000795889	Solyc03g007260	Cyclic nucleotide-gated ion channel 1 (AHRD V3 *** A0A2G2X7E9_CAPBA)	PAC:51388757	Solyc03g007260	Solyc03g007260	Solyc03g007260.3.1	Solyc03g007260.3.1	PF00520	PTHR10217 PTHR10217:SF527				GO:0005216 GO:0006811 GO:0016020 GO:0055085
Solyc03g007360	138.922	2.64704	0.58512	4.52393	6.07e-06	0.000343115	Solyc03g007360	Bidirectional sugar transporter SWEET (AHRD V3 *** A0A142DVG4_SOLTU)	PAC:51386393	Solyc03g007360	Solyc03g007360	Solyc03g007360.3.1	Solyc03g007360.3.1	PF03083	PTHR10791 PTHR10791:SF28		KOG1623	K15382
Solyc03g007890	3150.52	-3.33129	0.379538	-8.77722	1.68e-18	2.44e-15	Solyc03g007890	class 2 small heat shock protein Le-HSP17	PAC:51387011	Solyc03g007890	Solyc03g007890	Solyc03g007890.3.1	Solyc03g007890.3.1	PF00183 PF02518	PTHR11528 PTHR11528:SF53			K04079	GO:0005524 GO:0006457 GO:0006950 GO:0051082
Solyc03g019690.1	10819.3	2.33526	0.51411	4.54233	5.56e-06	0.000320684	Solyc03g019690	Serine protease inhibitor 1 (AHRD V3 *** A0A2G2XWH1_CAPAN)	PAC:51387039	Solyc03g019690	Solyc03g019690.1	Solyc03g019690.1.1	Solyc03g019690.1.1	PF00197	PTHR33107 PTHR33107:SF3				GO:0004866
Solyc03g019790	1349.63	-1.43279	0.26273	-5.45348	4.94e-08	6.15e-06	Solyc03g019790	alpha-galactosidase	PAC:51386457	Solyc03g019790	Solyc03g019790	Solyc03g019790.3.1	Solyc03g019790.3.1	PF16499	PTHR11452 PTHR11452:SF32	EC:3.2.1.22	KOG2366	K07407	GO:0003824 GO:0004553 GO:0005975
Solyc03g019890	2770.86	-1.24642	0.303023	-4.11331	3.9e-05	0.001454	Solyc03g019890	beta-galactosidase 7	PAC:51386895	Solyc03g019890	Solyc03g019890	Solyc03g019890.3.1	Solyc03g019890.3.1	PF01301 PF02140	PTHR23421 PTHR23421:SF67	EC:3.2.1.23			GO:0004553 GO:0005975 GO:0030246
Solyc03g020050	3088.05	1.94534	0.641943	3.03039	0.00244238	0.0301415	Solyc03g020050	VIROID-INDUCIBLE PROTEINASE INHIBITOR II	PAC:51388959	Solyc03g020050	Solyc03g020050	Solyc03g020050.3.1	Solyc03g020050.3.1	PF02428	PTHR33832 PTHR33832:SF7				GO:0004867
Solyc03g025410	403.803	1.528	0.362734	4.21244	2.53e-05	0.00102644	Solyc03g025410	NAD(P)-binding Rossmann-fold superfamily protein (AHRD V3 *** Q8H1Q6_ARATH)	PAC:51388098	Solyc03g025410	Solyc03g025410	Solyc03g025410.4.1	Solyc03g025410.4.1	PF00106	PTHR24320 PTHR24320:SF71	EC:1.1.1.330	KOG1208		GO:0008152 GO:0016491
Solyc03g025580.1	94.9257	-3.14554	0.749033	-4.19947	2.68e-05	0.00108101	Solyc03g025580	Pectin acetylesterase (AHRD V3 *** K4BF31_SOLLC)	PAC:51388993	Solyc03g025580	Solyc03g025580.1	Solyc03g025580.1.1	Solyc03g025580.1.1	PF03283	PTHR21562				GO:0016787
Solyc03g025610	2077.74	-2.69782	0.428211	-6.30021	2.97e-10	6.69e-08	Solyc03g025610	Tripeptidyl-peptidase 2 (AHRD V3 *-* A0A2G3CWH4_CAPCH)	PAC:51386151	Solyc03g025610	Solyc03g025610	Solyc03g025610.3.1	Solyc03g025610.3.1	PF00082	PTHR10795 PTHR10795:SF351	EC:3.4.14.10		K01280	GO:0004252 GO:0006508
Solyc03g025670	1447.33	1.92865	0.477455	4.03944	5.36e-05	0.00184686	Solyc03g025670	PAR1 (AHRD V3 *** A0A2U1P9T7_ARTAN)	PAC:51386052	Solyc03g025670	Solyc03g025670	Solyc03g025670.3.1	Solyc03g025670.3.1	PF06521	PTHR33649 PTHR33649:SF2
Solyc03g025960.1	17.733	5.0696	1.77446	2.85698	0.00427695	0.0437295	Solyc03g025960	Unknown protein	PAC:51386282	Solyc03g025960	Solyc03g025960.1	Solyc03g025960.1.1	Solyc03g025960.1.1
Solyc03g026100.1	313.983	-1.60743	0.441408	-3.64159	0.000270963	0.00648973	Solyc03g026100	tRNA-specific adenosine deaminase TAD3 (AHRD V3 *** TAD3_ARATH)	PAC:51387442	Solyc03g026100	Solyc03g026100.1	Solyc03g026100.1.1	Solyc03g026100.1.1	PF00383	PTHR11079 PTHR11079:SF96	EC:3.5.4.33	KOG2771	K15442	GO:0003824 GO:0008270
Solyc03g026190	1355.38	-1.9606	0.332473	-5.89703	3.7e-09	6.21e-07	Solyc03g026190	Transcriptional corepressor SEUSS (AHRD V3 *-* A0A2I0WPA8_9ASPA)	PAC:51388516	Solyc03g026190	Solyc03g026190	Solyc03g026190.3.1	Solyc03g026190.3.1	PF01803	PTHR10378 PTHR10378:SF9				GO:0003712 GO:0005634 GO:0030274
Solyc03g026220	7230.1	-1.30141	0.234196	-5.55691	2.75e-08	3.63e-06	Solyc03g026220	BAG family molecular chaperone regulator 1 (AHRD V3 *** A0A2G2ZYV9_CAPAN)	PAC:51388212	Solyc03g026220	Solyc03g026220	Solyc03g026220.3.1	Solyc03g026220.3.1	PF00240 PF02179	PTHR12329 PTHR12329:SF11		KOG4361		GO:0005515 GO:0051087
Solyc03g026370.1	103.934	2.23753	0.586219	3.81688	0.00013515	0.00384967	Solyc03g026370	Peptidoglycan-binding LysM domain-containing protein (AHRD V3 *** A0A2U1MKY7_ARTAN)	PAC:51387982	Solyc03g026370	Solyc03g026370.1	Solyc03g026370.1.1	Solyc03g026370.1.1	PF01476	PTHR33648 PTHR33648:SF1
Solyc03g031630	658.129	-2.97954	0.87234	-3.41557	0.000636484	0.0119167	Solyc03g031630	Calcium-binding EF-hand family protein-like (AHRD V3 *** Q6ZFI7_ORYSJ)	PAC:51386100	Solyc03g031630	Solyc03g031630	Solyc03g031630.3.1	Solyc03g031630.3.1	PF13499	PTHR10891 PTHR10891:SF615	EC:1.1.5.3			GO:0005509
Solyc03g031890	1346.87	-2.3336	0.552667	-4.22243	2.42e-05	0.000985671	Solyc03g031890	Cold induced protein-like (AHRD V3 *-* Q94JH8_ORYSJ)	PAC:51386157	Solyc03g031890	Solyc03g031890	Solyc03g031890.3.1	Solyc03g031890.3.1		PTHR33172 PTHR33172:SF2
Solyc03g033410	538.482	2.24586	0.499765	4.49384	6.99e-06	0.000373163	Solyc03g033410	Ubiquitin-conjugating enzyme (AHRD V3 *** A0A200QCU7_9MAGN)	PAC:51386545	Solyc03g033410	Solyc03g033410	Solyc03g033410.4.1	Solyc03g033410.4.1	PF05773	PTHR24068	EC:6.3.2.19	KOG0417	K06689	GO:0005515
Solyc03g033795.1	242.338	2.46088	0.661201	3.72183	0.000197785	0.00507105	Solyc03g033795	AAA-ATPase At3g50940-like (AHRD V3 *-* A0A2I4EX93_9ROSI)	PAC:51386730	Solyc03g033795	Solyc03g033795.1	Solyc03g033795.1.1	Solyc03g033795.1.1	PF14363	PTHR23070 PTHR23070:SF24
Solyc03g043640	247.012	1.79809	0.488082	3.68399	0.000229611	0.00570636	Solyc03g043640	Heavy metal-associated isoprenylated plant protein (AHRD V3 *** A0A2R6PA46_ACTCH)	PAC:51388071	Solyc03g043640	Solyc03g043640	Solyc03g043640.3.1	Solyc03g043640.3.1	PF00403	PTHR22814 PTHR22814:SF47		KOG1603		GO:0030001 GO:0046872
Solyc03g043740	115.879	1.81591	0.637293	2.84941	0.00438006	0.0445749	Solyc03g043740	Hydroxyproline-rich glycoprotein family protein (AHRD V3 *** A0A2U1M3E1_ARTAN)	PAC:51386037	Solyc03g043740	Solyc03g043740	Solyc03g043740.4.1	Solyc03g043740.4.1		PTHR34291
Solyc03g043940	203.388	1.75429	0.478321	3.6676	0.000244835	0.00600907	Solyc03g043940	Unknown protein	PAC:51385887	Solyc03g043940	Solyc03g043940	Solyc03g043940.4.1	Solyc03g043940.4.1
Solyc03g044560.1	28.3411	5.16648	1.62156	3.18612	0.00144193	0.0212005	Solyc03g044560	precursor of CEP9-like (AHRD V3 -** XP_022853937)	PAC:51386813	Solyc03g044560	Solyc03g044560.1	Solyc03g044560.1.1	Solyc03g044560.1.1		PTHR33348 PTHR33348:SF4
Solyc03g053000	613.119	-2.28066	0.551559	-4.13494	3.55e-05	0.0013591	Solyc03g053000	C18orf8 (AHRD V3 *-* AT3G12010)	PAC:51388359	Solyc03g053000	Solyc03g053000	Solyc03g053000.4.1	Solyc03g053000.4.1		PTHR12897 PTHR12897:SF4				GO:0005515
Solyc03g053080	1311.58	-1.51834	0.258932	-5.86386	4.52e-09	7.42e-07	Solyc03g053080	Kinesin (AHRD V3 *** A0A200RDE4_9MAGN)	PAC:51387232	Solyc03g053080	Solyc03g053080	Solyc03g053080.3.1	Solyc03g053080.3.1	PF00225	PTHR24115 PTHR24115:SF70	EC:3.6.4.4	KOG4280	K11498	GO:0003777 GO:0005524 GO:0005871 GO:0007018 GO:0008017
Solyc03g058390	668.913	-3.31117	0.351623	-9.41681	4.65e-21	9.22e-18	Solyc03g058390	Eukaryotic translation initiation factor 5B (AHRD V3 *-* A0A2G2X5R4_CAPBA)	PAC:51386557	Solyc03g058390	Solyc03g058390	Solyc03g058390.2.1	Solyc03g058390.2.1
Solyc03g058930	494.9	1.31759	0.379478	3.47213	0.000516352	0.0102607	Solyc03g058930	Hypersensitive-induced response protein (AHRD V3 *-* A6YGE4_CARPA)	PAC:51386714	Solyc03g058930	Solyc03g058930	Solyc03g058930.4.1	Solyc03g058930.4.1		PTHR10264 PTHR10264:SF90				GO:0016020
Solyc03g059170.2	1587.53	1.31495	0.319094	4.12087	3.77e-05	0.00142481	Solyc03g059170	Rhodanese/cell cycle control phosphatase superfamily protein (AHRD V3 *-* A0A2K3P0J2_TRIPR)	PAC:51387849	Solyc03g059170	Solyc03g059170.2	Solyc03g059170.2.1	Solyc03g059170.2.1		PTHR34209 PTHR34209:SF1
Solyc03g059260	1268.28	1.06958	0.333169	3.21033	0.00132582	0.0200154	Solyc03g059260	Carboxyl-terminal-processing protease (AHRD V3 *** B6T6L2_MAIZE)	PAC:51386315	Solyc03g059260	Solyc03g059260	Solyc03g059260.4.1	Solyc03g059260.4.1	PF03572 PF13180	PTHR32060 PTHR32060:SF5	EC:3.4.21.102			GO:0005515 GO:0006508 GO:0008236
Solyc03g059400.1	77.0946	-3.66323	0.747733	-4.89912	9.63e-07	7.78e-05	Solyc03g059400	Sister chromatid cohesion protein (AHRD V3 *-* A0A2G2ZNX8_CAPAN)	PAC:51387919	Solyc03g059400	Solyc03g059400.1	Solyc03g059400.1.1	Solyc03g059400.1.1
Solyc03g061590	163.99	-2.13457	0.487708	-4.37673	1.2e-05	0.000574123	Solyc03g061590	cell division cycle protein 27 homolog B-like (AHRD V3 *-* A0A1S4BWC4_TOBAC)	PAC:51388949	Solyc03g061590	Solyc03g061590	Solyc03g061590.4.1	Solyc03g061590.4.1	PF12895	PTHR12558 PTHR12558:SF13				GO:0005515
Solyc03g063040	433.373	2.07801	0.625518	3.32206	0.000893552	0.0152674	Solyc03g063040	Amino acid transporter (AHRD V3 *-* S8DQ51_9LAMI)	PAC:51388352	Solyc03g063040	Solyc03g063040	Solyc03g063040.4.1	Solyc03g063040.4.1	PF01490	PTHR22950 PTHR22950:SF240
Solyc03g063220	987.692	-2.24299	0.288701	-7.76923	7.9e-15	4.53e-12	Solyc03g063220	RNA helicase DEAH-box8	PAC:51387484	Solyc03g063220	Solyc03g063220	Solyc03g063220.2.1	Solyc03g063220.2.1	PF00271 PF04851 PF07529	PTHR10799 PTHR10799:SF603	EC:3.6.4.12		K11320	GO:0003677 GO:0005524 GO:0016787
Solyc03g063260	75.3527	-9.75664	1.64256	-5.93989	2.85e-09	5.06e-07	Solyc03g063260	Unknown protein	PAC:51387858	Solyc03g063260	Solyc03g063260	Solyc03g063260.4.1	Solyc03g063260.4.1
Solyc03g063730	348.97	1.062	0.36153	2.93753	0.00330839	0.03719	Solyc03g063730	Protein DETOXIFICATION (AHRD V3 *** A0A191UP89_GLYSO)	PAC:51388932	Solyc03g063730	Solyc03g063730	Solyc03g063730.4.1	Solyc03g063730.4.1	PF01554	PTHR11206 PTHR11206:SF102		KOG1347	K03327	GO:0006855 GO:0015238 GO:0015297 GO:0016020 GO:0055085
Solyc03g065340	8968.84	-1.09987	0.241495	-4.55442	5.25e-06	0.000308101	Solyc03g065340	Alpha-1,4 glucan phosphorylase (AHRD V3 *** A0A2G3CMG9_CAPCH)	PAC:51388025	Solyc03g065340	Solyc03g065340	Solyc03g065340.3.1	Solyc03g065340.3.1	PF00343	PTHR11468 PTHR11468:SF8	EC:2.4.1.1		K00688	GO:0004645 GO:0005975 GO:0008184 GO:0030170
Solyc03g078120	534.72	-1.23877	0.325446	-3.80637	0.000141022	0.00396005	Solyc03g078120	NAC domain (AHRD V3 *-* A0A200QQQ7_9MAGN)	PAC:51385884	Solyc03g078120	Solyc03g078120	Solyc03g078120.4.1	Solyc03g078120.4.1	PF02365	PTHR31989 PTHR31989:SF46				GO:0003677 GO:0006355
Solyc03g078300	1607.05	-1.27941	0.300194	-4.26195	2.03e-05	0.000861926	Solyc03g078300	NBS-LRR resistance protein (AHRD V3 *** A0A2K3NU03_TRIPR)	PAC:51387597	Solyc03g078300	Solyc03g078300	Solyc03g078300.3.1	Solyc03g078300.3.1	PF13191	PTHR23155 PTHR23155:SF403		KOG4658
Solyc03g078500	33.1905	-4.22836	1.48451	-2.84833	0.004395	0.0446436	Solyc03g078500	Glycosyltransferase (AHRD V3 *** A0A2U1L2Y4_ARTAN)	PAC:51388895	Solyc03g078500	Solyc03g078500	Solyc03g078500.3.1	Solyc03g078500.3.1	PF00201	PTHR11926 PTHR11926:SF269	EC:2.4.1.324	KOG1192		GO:0008152 GO:0016758
Solyc03g082940	6050.48	-1.92492	0.328691	-5.85633	4.73e-09	7.71e-07	Solyc03g082940	Importin subunit beta-1 (AHRD V3 *** A0A2G3CX18_CAPCH)	PAC:51387013	Solyc03g082940	Solyc03g082940	Solyc03g082940.3.1	Solyc03g082940.3.1	PF03810 PF13513	PTHR10527 PTHR10527:SF19			K14293	GO:0005488 GO:0006886 GO:0008536
Solyc03g083440	37477.6	-1.55789	0.468365	-3.32624	0.000880256	0.0151177	Solyc03g083440	Glutamate synthase (AHRD V3 *** A0A2U1PKW7_ARTAN)	PAC:51387536	Solyc03g083440	Solyc03g083440	Solyc03g083440.4.1	Solyc03g083440.4.1	PF00310 PF01493 PF01645 PF04898 PF07992 PF14691	PTHR11938 PTHR11938:SF109	EC:1.4.1.14		K00264	GO:0003824 GO:0005506 GO:0006537 GO:0006807 GO:0008152 GO:0010181 GO:0015930 GO:0016040 GO:0016491 GO:0016638 GO:0016639 GO:0045181 GO:0050660 GO:0051536 GO:0055114
Solyc03g093080	533.564	-1.39185	0.337444	-4.12468	3.71e-05	0.00141369	Solyc03g093080	Xyloglucan endotransglucosylase/hydrolase (AHRD V3 *** Q6RHY0_SOLLC)	PAC:51388525	Solyc03g093080	Solyc03g093080	Solyc03g093080.3.1	Solyc03g093080.3.1	PF00722 PF06955	PTHR31062 PTHR31062:SF32	EC:2.4.1.207 EC:3.2.1.151		K08235	GO:0004553 GO:0005618 GO:0005975 GO:0006073 GO:0010411 GO:0016762 GO:0042546 GO:0048046
Solyc03g093120.5	383.288	-1.21	0.406322	-2.97794	0.00290195	0.0339141	Solyc03g093120	Xyloglucan endotransglucosylase/hydrolase (AHRD V3 *** Q6RHY0_SOLLC)	PAC:51386079	Solyc03g093120	Solyc03g093120.5	Solyc03g093120.5.1.1	Solyc03g093120.5.1.1	PF00722 PF06955	PTHR31062 PTHR31062:SF32	EC:2.4.1.207			GO:0004553 GO:0005618 GO:0005975 GO:0006073 GO:0016762 GO:0048046
Solyc03g093130	622.105	-1.4055	0.310121	-4.5321	5.84e-06	0.000330975	Solyc03g093130	xyloglucan endotransglucosylase-hydrolase 3	PAC:51388102	Solyc03g093130	Solyc03g093130	Solyc03g093130.3.1	Solyc03g093130.3.1	PF00722 PF06955	PTHR31062 PTHR31062:SF32	EC:2.4.1.207 EC:3.2.1.151		K08235	GO:0004553 GO:0005618 GO:0005975 GO:0006073 GO:0010411 GO:0016762 GO:0042546 GO:0048046
Solyc03g093150	289.823	-1.18356	0.409419	-2.89083	0.00384226	0.0408311	Solyc03g093150	Pentatricopeptide repeat-containing protein (AHRD V3 *** A0A2U1NTS8_ARTAN)	PAC:51386216	Solyc03g093150	Solyc03g093150	Solyc03g093150.3.1	Solyc03g093150.3.1	PF01535 PF13041	PTHR24015 PTHR24015:SF656
Solyc03g093250	573.468	-2.19768	0.310667	-7.07406	1.5e-12	5.86e-10	Solyc03g093250	Structural maintenance of chromosomes protein (AHRD V3 *** A0A2G2X655_CAPBA)	PAC:51387851	Solyc03g093250	Solyc03g093250	Solyc03g093250.2.1	Solyc03g093250.2.1	PF02463 PF06470	PTHR18937 PTHR18937:SF9			K06674	GO:0000796 GO:0005515 GO:0005524 GO:0005694 GO:0007076 GO:0051276
Solyc03g093330	1909.17	-1.30115	0.296314	-4.39112	1.13e-05	0.000548003	Solyc03g093330	Leucine-rich repeat receptor-like protein kinase (AHRD V3 *** A0A2R6PLW3_ACTCH)	PAC:51387188	Solyc03g093330	Solyc03g093330	Solyc03g093330.4.1	Solyc03g093330.4.1	PF00069 PF00560 PF08263 PF13855	PTHR27000 PTHR27000:SF1	EC:2.7.11.1	KOG1187		GO:0004672 GO:0004713 GO:0005515 GO:0005524 GO:0006468
Solyc03g093350	1050.3	-1.32053	0.315946	-4.17961	2.92e-05	0.00115425	Solyc03g093350	KH_1 domain-containing protein/RRM_1 domain-containing protein (AHRD V3 *** A0A1Q3D9P8_CEPFO)	PAC:51387785	Solyc03g093350	Solyc03g093350	Solyc03g093350.4.1	Solyc03g093350.4.1	PF00013 PF00076 PF16275	PTHR11208 PTHR11208:SF45		KOG0119	K13095	GO:0000398 GO:0003676 GO:0003723 GO:0008270 GO:0045131
Solyc03g094120	165.75	2.29514	0.751483	3.05414	0.00225703	0.0284989	Solyc03g094120	Nucleotide-diphospho-sugar transferase (AHRD V3 *** A0A2U1NTH5_ARTAN)	PAC:51386320	Solyc03g094120	Solyc03g094120	Solyc03g094120.3.1	Solyc03g094120.3.1	PF03407	PTHR24015 PTHR24015:SF817
Solyc03g095300	585.2	-1.73361	0.487877	-3.55338	0.000380316	0.00830643	Solyc03g095300	Calcium-dependent lipid-binding (CaLB domain) family protein (AHRD V3 *** A0A2K3P5L3_TRIPR)	PAC:51387023	Solyc03g095300	Solyc03g095300	Solyc03g095300.4.1	Solyc03g095300.4.1	PF00168	PTHR32246 PTHR32246:SF15				GO:0005515
Solyc03g095650	794.26	1.89754	0.530461	3.57714	0.00034737	0.00782747	Solyc03g095650	MLO-like protein (AHRD V3 *** K4BIY8_SOLLC)	PAC:51386956	Solyc03g095650	Solyc03g095650	Solyc03g095650.3.1	Solyc03g095650.3.1	PF03094	PTHR31942 PTHR31942:SF27			K08472	GO:0006952 GO:0016021
Solyc03g095680	646.528	-1.92033	0.474517	-4.04691	5.19e-05	0.00180598	Solyc03g095680	SNF2-related (AHRD V3 *** A0A200R3L2_9MAGN)	PAC:51388676	Solyc03g095680	Solyc03g095680	Solyc03g095680.2.1	Solyc03g095680.2.1	PF00176	PTHR10799 PTHR10799:SF695	EC:3.6.4.12		K15710	GO:0005515 GO:0005524 GO:0008270
Solyc03g095780	1463.23	-1.3656	0.33246	-4.10757	4e-05	0.0014687	Solyc03g095780	abscisic acid receptor PYL4-like (AHRD V3 *** A0A2I4EQL0_9ROSI)	PAC:51387165	Solyc03g095780	Solyc03g095780	Solyc03g095780.3.1	Solyc03g095780.3.1	PF10604	PTHR31213 PTHR31213:SF3			K14496
Solyc03g096000	7387.96	-1.09976	0.25785	-4.26511	2e-05	0.000856491	Solyc03g096000	Clathrin heavy chain (AHRD V3 *** A0A2G3CUD9_CAPCH)	PAC:51386533	Solyc03g096000	Solyc03g096000	Solyc03g096000.3.1	Solyc03g096000.3.1	PF00637 PF01394 PF09268 PF13838	PTHR10292 PTHR10292:SF10			K04646	GO:0005198 GO:0005488 GO:0006886 GO:0016192 GO:0030130 GO:0030132
Solyc03g096350	196.208	1.44305	0.491643	2.93515	0.0033339	0.0374228	Solyc03g096350	Transcription factor DIVARICATA (AHRD V3 *** A0A1U8G0H1_CAPAN)	PAC:51387577	Solyc03g096350	Solyc03g096350	Solyc03g096350.3.1	Solyc03g096350.3.1	PF00249	PTHR24078 PTHR24078:SF261		KOG0724		GO:0003677
Solyc03g096380	1205.92	1.31221	0.275139	4.76928	1.85e-06	0.000130975	Solyc03g096380	proline transporter 2	PAC:51388700	Solyc03g096380	Solyc03g096380	Solyc03g096380.3.1	Solyc03g096380.3.1	PF01490	PTHR22950 PTHR22950:SF48		KOG1303
Solyc03g096630.1	17.4804	-7.64836	2.25312	-3.39456	0.000687383	0.0125088	Solyc03g096630	Ethylene insensitive 3 protein (AHRD V3 *-* V9TIT2_CUCPE)	PAC:51386863	Solyc03g096630	Solyc03g096630.1	Solyc03g096630.1.1	Solyc03g096630.1.1	PF04873	PTHR33305 PTHR33305:SF10			K14514	GO:0003700 GO:0005634
Solyc03g096670	1050.86	1.0244	0.324578	3.15611	0.0015989	0.0227124	Solyc03g096670	Protein phosphatase 2C (AHRD V3 *** A0A2U1LBV4_ARTAN)	PAC:51388032	Solyc03g096670	Solyc03g096670	Solyc03g096670.3.1	Solyc03g096670.3.1	PF00481	PTHR13832 PTHR13832:SF219	EC:3.1.3.16	KOG0698	K14497	GO:0003824 GO:0004722 GO:0006470
Solyc03g096830	287.304	-1.56393	0.473926	-3.29995	0.000967023	0.0160942	Solyc03g096830	Pentatricopeptide repeat-containing protein, chloroplastic (AHRD V3 *** A0A2G2X7V2_CAPBA)	PAC:51387732	Solyc03g096830	Solyc03g096830	Solyc03g096830.4.1	Solyc03g096830.4.1	PF01535 PF13041 PF13812	PTHR24015 PTHR24015:SF556			K17964
Solyc03g097050	2388.51	-1.25217	0.259005	-4.83453	1.33e-06	0.000101109	Solyc03g097050	Cellulose synthase (AHRD V3 *** A0A2U1M9E5_ARTAN)	PAC:51387505	Solyc03g097050	Solyc03g097050	Solyc03g097050.3.1	Solyc03g097050.3.1	PF13632 PF14570	PTHR13301 PTHR13301:SF72	EC:2.4.1.12 EC:2.4.2.24	KOG0320
Solyc03g097170	174.797	1.694	0.556988	3.04136	0.00235514	0.0293472	Solyc03g097170	NAD(P)-binding Rossmann-fold superfamily protein (AHRD V3 *** A0A2U1LGD5_ARTAN)	PAC:51387003	Solyc03g097170	Solyc03g097170	Solyc03g097170.3.1	Solyc03g097170.3.1	PF01073	PTHR10366 PTHR10366:SF428	EC:1.2.1.44	KOG1502		GO:0003854 GO:0006694 GO:0016616 GO:0055114
Solyc03g097510.1	79.4097	2.21691	0.675884	3.28002	0.001038	0.0169212	Solyc03g097510	Small auxin up-regulated RNA38	PAC:51385875	Solyc03g097510	Solyc03g097510.1	Solyc03g097510.1.1	Solyc03g097510.1.1	PF02519	PTHR31374 PTHR31374:SF10			K14488	GO:0009733
Solyc03g097710	5087.64	-1.11416	0.396679	-2.80871	0.00497402	0.0482133	Solyc03g097710	meiosis chromosome segregation family protein (AHRD V3 *-* AT3G26890)	PAC:51388016	Solyc03g097710	Solyc03g097710	Solyc03g097710.4.1	Solyc03g097710.4.1	PF13889 PF13915	PTHR13199 PTHR13199:SF14		KOG2306
Solyc03g097870	15581.6	1.64639	0.557348	2.95398	0.00313702	0.0358331	Solyc03g097870	Bidirectional sugar transporter SWEET (AHRD V3 *** M1D7G9_SOLTU)	PAC:51387736	Solyc03g097870	Solyc03g097870	Solyc03g097870.4.1	Solyc03g097870.4.1	PF03083	PTHR10791 PTHR10791:SF33		KOG1623	K15382
Solyc03g097950	1966.56	1.1478	0.32336	3.54959	0.000385827	0.00840155	Solyc03g097950	50S ribosomal protein L29, chloroplastic (AHRD V3 *** A0A2G3CA56_CAPCH)	PAC:51388786	Solyc03g097950	Solyc03g097950	Solyc03g097950.4.1	Solyc03g097950.4.1	PF00831	PTHR10916		KOG3436	K02904	GO:0003735 GO:0005622 GO:0005840 GO:0006412
Solyc03g098100	169.99	1.93946	0.692903	2.79903	0.0051256	0.0492879	Solyc03g098100	Methylecgonone reductase (AHRD V3 *** A0A2G3CXI4_CAPCH)	PAC:51387764	Solyc03g098100	Solyc03g098100	Solyc03g098100.4.1	Solyc03g098100.4.1	PF00248	PTHR11732 PTHR11732:SF239				GO:0016491 GO:0055114
Solyc03g098160	1379.45	-1.05104	0.343097	-3.06341	0.00218833	0.0280355	Solyc03g098160	protein NRDE2 homolog (AHRD V3 *** A0A2I4GZ24_9ROSI)	PAC:51388976	Solyc03g098160	Solyc03g098160	Solyc03g098160.3.1	Solyc03g098160.3.1	PF08424	PTHR13471		KOG1972		GO:0005622 GO:0006396
Solyc03g098420	322.305	-1.60613	0.516143	-3.11179	0.00185959	0.0252088	Solyc03g098420	Pentatricopeptide repeat (AHRD V3 *** A0A200Q6P2_9MAGN)	PAC:51387866	Solyc03g098420	Solyc03g098420	Solyc03g098420.3.1	Solyc03g098420.3.1	PF01535 PF12854 PF13041 PF14432	PTHR24015 PTHR24015:SF281
Solyc03g098670.1	202.257	4.36924	0.543636	8.03706	9.2e-16	7.72e-13	Solyc03g098670	Kunitz-type protease inhibitor (AHRD V3 *** J9XUY3_TOBAC)	PAC:51388119	Solyc03g098670	Solyc03g098670.1	Solyc03g098670.1.1	Solyc03g098670.1.1	PF00197	PTHR33107 PTHR33107:SF5				GO:0004866
Solyc03g098730.1	877.979	1.48802	0.453765	3.27927	0.00104075	0.0169212	Solyc03g098730	Kunitz-type protease inhibitor (AHRD V3 *** J9XUY3_TOBAC)	PAC:51386855	Solyc03g098730	Solyc03g098730.1	Solyc03g098730.1.1	Solyc03g098730.1.1	PF00197	PTHR33107 PTHR33107:SF5				GO:0004866
Solyc03g098740.1	2721.45	2.40904	0.310332	7.76279	8.31e-15	4.65e-12	Solyc03g098740	Biotic cell death-associated protein (AHRD V3 *** Q850R9_NICGU)	PAC:51386093	Solyc03g098740	Solyc03g098740.1	Solyc03g098740.1.1	Solyc03g098740.1.1	PF00197	PTHR33107 PTHR33107:SF5				GO:0004866
Solyc03g098760	124.819	2.94063	0.58392	5.036	4.75e-07	4.23e-05	Solyc03g098760	Serine protease inhibitor 1 (AHRD V3 *** A0A2G2XWX1_CAPAN)	PAC:51387410	Solyc03g098760	Solyc03g098760	Solyc03g098760.3.1	Solyc03g098760.3.1	PF00197	PTHR33107 PTHR33107:SF3				GO:0004866
Solyc03g098780.2	344.608	3.30136	0.728152	4.53389	5.79e-06	0.000329889	Solyc03g098780	Aspartic protease inhibitor 1 (AHRD V3 *** API1_SOLTU)	PAC:51386839	Solyc03g098780	Solyc03g098780.2	Solyc03g098780.2.1	Solyc03g098780.2.1	PF00197	PTHR33107 PTHR33107:SF3				GO:0004866
Solyc03g111620.1	117.272	1.60569	0.566376	2.83503	0.0045821	0.0457376	Solyc03g111620	S-adenosyl-L-methionine-dependent methyltransferases superfamily protein (AHRD V3 *** A0A2U1MVU3_ARTAN)	PAC:51387723	Solyc03g111620	Solyc03g111620.1	Solyc03g111620.1.1	Solyc03g111620.1.1	PF08241	PTHR10108 PTHR10108:SF874				GO:0008152 GO:0008168
Solyc03g112210.1	589.59	1.37178	0.291582	4.70463	2.54e-06	0.000167647	Solyc03g112210	Unknown protein	PAC:51388149	Solyc03g112210	Solyc03g112210.1	Solyc03g112210.1.1	Solyc03g112210.1.1		PTHR38224
Solyc03g112280	251.192	1.47347	0.493146	2.98789	0.00280908	0.0331484	Solyc03g112280	C2 and GRAM domain-containing protein (AHRD V3 *** A0A1U8G6Q0_CAPAN)	PAC:51386013	Solyc03g112280	Solyc03g112280	Solyc03g112280.3.1	Solyc03g112280.3.1	PF00168 PF02893 PF16016	PTHR10774 PTHR10774:SF94		KOG1032		GO:0005515
Solyc03g112340.1	1205.25	-1.14323	0.404709	-2.82482	0.00473072	0.0468116	Solyc03g112340	RING/U-box superfamily protein (AHRD V3 *** A0A2H1ZED7_ARATH)	PAC:51386741	Solyc03g112340	Solyc03g112340.1	Solyc03g112340.1.1	Solyc03g112340.1.1	PF13639	PTHR14155		KOG1493	K10664	GO:0005515 GO:0006355 GO:0008270
Solyc03g112370.1	199.638	-1.43937	0.457881	-3.14356	0.00166909	0.0234349	Solyc03g112370	Unknown protein	PAC:51386087	Solyc03g112370	Solyc03g112370.1	Solyc03g112370.1.1	Solyc03g112370.1.1
Solyc03g112660	6942.79	-1.17285	0.229086	-5.11968	3.06e-07	2.97e-05	Solyc03g112660	protein MODIFIER OF SNC1 1-like isoform X1 (AHRD V3 *** A0A2I4G1G1_9ROSI)	PAC:51387927	Solyc03g112660	Solyc03g112660	Solyc03g112660.3.1	Solyc03g112660.3.1		PTHR34805 PTHR34805:SF1
Solyc03g112700.1	293.938	1.18058	0.394674	2.99129	0.00277803	0.0328709	Solyc03g112700	Herbivore elicitor-regulated 1 (AHRD V3 *** S5ZR43_NICAT)	PAC:51388113	Solyc03g112700	Solyc03g112700.1	Solyc03g112700.1.1	Solyc03g112700.1.1	PF07816	PTHR33095 PTHR33095:SF11
Solyc03g112750	2575.27	-2.65941	0.433848	-6.12982	8.8e-10	1.65e-07	Solyc03g112750	protein TORNADO 1 (AHRD V3 *** A0A2I4DZR4_9ROSI)	PAC:51388719	Solyc03g112750	Solyc03g112750	Solyc03g112750.4.1	Solyc03g112750.4.1	PF08477 PF16095	PTHR24106 PTHR24106:SF153		KOG4308		GO:0005525 GO:0007264
Solyc03g113130	4766.45	-1.60226	0.537197	-2.98262	0.00285792	0.0335432	Solyc03g113130	plant cysteine oxidase 2-like (AHRD V3 *** A0A2G3A1M0_CAPAN)	PAC:51387473	Solyc03g113130	Solyc03g113130	Solyc03g113130.3.1	Solyc03g113130.3.1	PF07847	PTHR22966 PTHR22966:SF12	EC:1.13.11.19	KOG4281	K10712	GO:0016702 GO:0055114
Solyc03g113190.1	1527.17	-1.20127	0.260757	-4.60687	4.09e-06	0.000251247	Solyc03g113190	C2 calcium/lipid-binding plant phosphoribosyltransferase family protein (AHRD V3 *** A0A061FW49_THECC)	PAC:51386603	Solyc03g113190	Solyc03g113190.1	Solyc03g113190.1.1	Solyc03g113190.1.1	PF00168 PF08372	PTHR10024 PTHR10024:SF201				GO:0005515
Solyc03g113660	1206.58	-1.95208	0.647007	-3.0171	0.00255209	0.0311258	Solyc03g113660	hypothetical protein (AHRD V3 --* AT1G19010)	PAC:51388763	Solyc03g113660	Solyc03g113660	Solyc03g113660.4.1	Solyc03g113660.4.1		PTHR34778 PTHR34778:SF1
Solyc03g113990	575.578	1.19998	0.39227	3.05908	0.00222021	0.0282465	Solyc03g113990	Thiol-disulfide oxidoreductase DCC (AHRD V3 *** A0A2U1Q887_ARTAN)	PAC:51387913	Solyc03g113990	Solyc03g113990	Solyc03g113990.3.1	Solyc03g113990.3.1	PF04134	PTHR34290 PTHR34290:SF2
Solyc03g114010	93.2068	-2.29301	0.627319	-3.65525	0.000256929	0.00623575	Solyc03g114010	Pentatricopeptide repeat-containing protein (AHRD V3 *** A0A2U1Q882_ARTAN)	PAC:51387370	Solyc03g114010	Solyc03g114010	Solyc03g114010.3.1	Solyc03g114010.3.1	PF01535 PF13041	PTHR24015 PTHR24015:SF635
Solyc03g114240	640.924	-1.0407	0.316033	-3.29302	0.00099118	0.0163838	Solyc03g114240	BURP domain (AHRD V3 *** A0A200QH65_9MAGN)	PAC:51387282	Solyc03g114240	Solyc03g114240	Solyc03g114240.4.1	Solyc03g114240.4.1	PF03181	PTHR31458 PTHR31458:SF2
Solyc03g114660.1	610.443	-1.2098	0.351829	-3.43859	0.000584746	0.0112414	Solyc03g114660	Pentatricopeptide repeat-containing protein (AHRD V3 *** A0A2G3A1V3_CAPAN)	PAC:51387550	Solyc03g114660	Solyc03g114660.1	Solyc03g114660.1.1	Solyc03g114660.1.1	PF01535 PF13041 PF13812	PTHR24015 PTHR24015:SF475				GO:0005515
Solyc03g115190	28.1071	-8.33408	1.89659	-4.39426	1.11e-05	0.000541345	Solyc03g115190	Unknown protein	PAC:51387719	Solyc03g115190	Solyc03g115190	Solyc03g115190.4.1	Solyc03g115190.4.1
Solyc03g115230	5129.17	-4.06895	0.370387	-10.9857	4.48e-28	1.63e-24	Solyc03g115230	Solanum lycopersicum heat shock protein	PAC:51387012	Solyc03g115230	Solyc03g115230	Solyc03g115230.3.1	Solyc03g115230.3.1	PF00004 PF02861 PF07728 PF10431	PTHR11638 PTHR11638:SF116			K03695	GO:0005524 GO:0016887 GO:0019538
Solyc03g115400	123.365	-2.64389	0.667806	-3.95907	7.52e-05	0.00239041	Solyc03g115400	RNA helicase family protein (AHRD V3 *-* A0A2U1MR71_ARTAN)	PAC:51386073	Solyc03g115400	Solyc03g115400	Solyc03g115400.2.1	Solyc03g115400.2.1	PF01480		EC:3.6.4.13			GO:0006397
Solyc03g115510	3395.78	-1.04658	0.29839	-3.50742	0.000452476	0.00929621	Solyc03g115510	S phase cyclin A-associated protein in the endoplasmic reticulum (AHRD V3 *** A0A2U1L387_ARTAN)	PAC:51388104	Solyc03g115510	Solyc03g115510	Solyc03g115510.3.1	Solyc03g115510.3.1		PTHR31434 PTHR31434:SF2		KOG2885
Solyc03g115665.1	68.6528	-2.94821	0.744869	-3.95803	7.56e-05	0.00239663	Solyc03g115665	Unknown protein	PAC:51387050	Solyc03g115665	Solyc03g115665.1	Solyc03g115665.1.1	Solyc03g115665.1.1
Solyc03g115850	537.802	1.07259	0.336211	3.19024	0.00142157	0.0210286	Solyc03g115850	NAC domain-containing protein (AHRD V3 *** A0A2G3CZC4_CAPCH)	PAC:51386877	Solyc03g115850	Solyc03g115850	Solyc03g115850.3.1	Solyc03g115850.3.1	PF02365	PTHR31744 PTHR31744:SF7				GO:0003677 GO:0006355
Solyc03g115870	1588.08	-2.08946	0.498433	-4.19205	2.76e-05	0.00110473	Solyc03g115870	Thioredoxin-like 1-2, chloroplastic (AHRD V3 *** A0A2G3CZB1_CAPCH)	PAC:51386569	Solyc03g115870	Solyc03g115870	Solyc03g115870.3.1	Solyc03g115870.3.1	PF00085	PTHR10438 PTHR10438:SF263	EC:3.5.1.52	KOG0907		GO:0006662 GO:0015035 GO:0045454
Solyc03g115920	12208.2	-1.26478	0.265691	-4.76033	1.93e-06	0.000135596	Solyc03g115920	RBR-type E3 ubiquitin transferase (AHRD V3 *** A0A1U8GHK6_CAPAN)	PAC:51386685	Solyc03g115920	Solyc03g115920	Solyc03g115920.3.1	Solyc03g115920.3.1	PF01485	PTHR11685 PTHR11685:SF149	EC:6.3.2.19		K11975	GO:0004842 GO:0005515 GO:0008270 GO:0016567
Solyc03g115930	1366.4	1.33406	0.368258	3.62263	0.000291626	0.00680332	Solyc03g115930	Calcium-binding EF-hand family protein (AHRD V3 *-* A0A2U1NCV0_ARTAN)	PAC:51386738	Solyc03g115930	Solyc03g115930	Solyc03g115930.3.1	Solyc03g115930.3.1	PF13499	PTHR10891 PTHR10891:SF574				GO:0005509
Solyc03g116560.1	688.073	-1.36323	0.357826	-3.80975	0.000139106	0.00392647	Solyc03g116560	Pentatricopeptide repeat (AHRD V3 *** A0A200QVA5_9MAGN)	PAC:51387657	Solyc03g116560	Solyc03g116560.1	Solyc03g116560.1.1	Solyc03g116560.1.1	PF01535 PF13041	PTHR24015 PTHR24015:SF769				GO:0005515
Solyc03g116620	22.2613	4.75344	1.6715	2.84381	0.00445773	0.0450002	Solyc03g116620	Phospholipase D (AHRD V3 *** K4BLG4_SOLLC)	PAC:51386812	Solyc03g116620	Solyc03g116620	Solyc03g116620.3.1	Solyc03g116620.3.1	PF00168 PF00614 PF12357	PTHR18896 PTHR18896:SF11	EC:3.1.4.4		K01115	GO:0003824 GO:0004630 GO:0005509 GO:0005515 GO:0016020 GO:0046470
Solyc03g116690	255.509	2.54159	0.826761	3.07415	0.00211105	0.0273683	Solyc03g116690	Umecyanin (AHRD V3 *** A0A2G3B789_CAPCH)	PAC:51388919	Solyc03g116690	Solyc03g116690	Solyc03g116690.3.1	Solyc03g116690.3.1	PF02298	PTHR33021 PTHR33021:SF5				GO:0009055
Solyc03g116700	1561.77	1.62162	0.571018	2.83987	0.00451315	0.0452538	Solyc03g116700	Umecyanin (AHRD V3 *** A0A2G3B789_CAPCH)	PAC:51388198	Solyc03g116700	Solyc03g116700	Solyc03g116700.4.1	Solyc03g116700.4.1	PF02298	PTHR33021 PTHR33021:SF5				GO:0009055
Solyc03g117960	879.179	-1.73633	0.341546	-5.08374	3.7e-07	3.43e-05	Solyc03g117960	Forkhead-associated domain-containing protein / FHA domain-containing protein (AHRD V3 *** A0A2U1Q1M6_ARTAN)	PAC:51387829	Solyc03g117960	Solyc03g117960	Solyc03g117960.4.1	Solyc03g117960.4.1	PF00498 PF06087 PF08797	PTHR12415 PTHR12415:SF2	EC:3.1.4.1			GO:0003676 GO:0005515 GO:0005634 GO:0006281 GO:0008081 GO:0008270 GO:0016818
Solyc03g118020	13198.9	-1.10021	0.216246	-5.08779	3.62e-07	3.4e-05	Solyc03g118020	Nuclease domain-containing protein 1-like (AHRD V3 *** A0A2K3NZ95_TRIPR)	PAC:51387056	Solyc03g118020	Solyc03g118020	Solyc03g118020.3.1	Solyc03g118020.3.1	PF00565 PF00567	PTHR12302 PTHR12302:SF2	EC:3.1.31.1		K15979	GO:0003712 GO:0016442 GO:0031047 GO:0035194
Solyc03g118300.1	1379.62	1.16433	0.255972	4.54866	5.4e-06	0.000312462	Solyc03g118300	Unknown protein	PAC:51386346	Solyc03g118300	Solyc03g118300.1	Solyc03g118300.1.1	Solyc03g118300.1.1
Solyc03g118420	4766.22	-1.11512	0.233777	-4.77002	1.84e-06	0.000130975	Solyc03g118420	NF-X1-type zinc finger protein NFXL1 (AHRD V3 *** A0A2G3CZS2_CAPCH)	PAC:51386988	Solyc03g118420	Solyc03g118420	Solyc03g118420.4.1	Solyc03g118420.4.1	PF01422	PTHR12360			K12236	GO:0003700 GO:0005515 GO:0005634 GO:0006355 GO:0008270
Solyc03g118710	383.675	1.2416	0.413411	3.00331	0.00267062	0.0320872	Solyc03g118710	Calcium-dependent lipid-binding (CaLB domain) family protein (AHRD V3 *** A0A2U1LMA8_ARTAN)	PAC:51388857	Solyc03g118710	Solyc03g118710	Solyc03g118710.3.1	Solyc03g118710.3.1	PF00168	PTHR23180 PTHR23180:SF290		KOG1030		GO:0005515
Solyc03g118740	1065	-1.22248	0.330416	-3.69983	0.000215748	0.00543392	Solyc03g118740	SlPIN1	PAC:51388456	Solyc03g118740	Solyc03g118740	Solyc03g118740.3.1	Solyc03g118740.3.1	PF03547	PTHR31752 PTHR31752:SF14			K13947	GO:0016021 GO:0055085
Solyc03g118790	186.73	-1.78273	0.532211	-3.34967	0.000809075	0.0141	Solyc03g118790	Pentatricopeptide repeat-containing protein (AHRD V3 *** A0A2G3A340_CAPAN)	PAC:51385803	Solyc03g118790	Solyc03g118790	Solyc03g118790.3.1	Solyc03g118790.3.1	PF01535 PF13041	PTHR24015 PTHR24015:SF310
Solyc03g118880	257.431	1.4659	0.418196	3.50529	0.000456111	0.00935835	Solyc03g118880	Unknown protein	PAC:51388589	Solyc03g118880	Solyc03g118880	Solyc03g118880.3.1	Solyc03g118880.3.1
Solyc03g119320.1	388.882	1.03117	0.35026	2.94401	0.00323991	0.0365709	Solyc03g119320	hypothetical protein (AHRD V3 *** AT1G48780)	PAC:51388861	Solyc03g119320	Solyc03g119320.1	Solyc03g119320.1.1	Solyc03g119320.1.1		PTHR31722 PTHR31722:SF10
Solyc03g119650	8052.14	-1.00924	0.232417	-4.34237	1.41e-05	0.000651575	Solyc03g119650	DENN domain and WD repeat-containing protein SCD1 (AHRD V3 *** A0A2G2WPL9_CAPBA)	PAC:51388891	Solyc03g119650	Solyc03g119650	Solyc03g119650.3.1	Solyc03g119650.3.1	PF00400 PF02141 PF03455 PF03456	PTHR22844 PTHR22844:SF202		KOG3569		GO:0005515
Solyc03g119740	853.831	1.10339	0.265772	4.15163	3.3e-05	0.00128164	Solyc03g119740	Transcription factor DIVARICATA (AHRD V3 *** A0A1U8FVE8_CAPAN)	PAC:51386260	Solyc03g119740	Solyc03g119740	Solyc03g119740.3.1	Solyc03g119740.3.1	PF00249	PTHR24078 PTHR24078:SF261				GO:0003677
Solyc03g119810.1	548.034	1.17252	0.390182	3.00506	0.00265531	0.031956	Solyc03g119810	At1g49000 (AHRD V3 *-* Q9M9A2_ARATH)	PAC:51387632	Solyc03g119810	Solyc03g119810.1	Solyc03g119810.1.1	Solyc03g119810.1.1		PTHR33237 PTHR33237:SF3
Solyc03g119990	714.083	-1.2066	0.313342	-3.85074	0.000117761	0.00346116	Solyc03g119990	Alpha/beta-Hydrolases superfamily protein (AHRD V3 *** A0A2U1NI49_ARTAN)	PAC:51387686	Solyc03g119990	Solyc03g119990	Solyc03g119990.4.1	Solyc03g119990.4.1	PF12697	PTHR10992 PTHR10992:SF149	EC:3.7.1.13	KOG1454
Solyc03g120390	344.406	1.74215	0.535355	3.25419	0.00113716	0.0179665	Solyc03g120390	auxin-regulated IAA15	PAC:51388597	Solyc03g120390	Solyc03g120390	Solyc03g120390.3.1	Solyc03g120390.3.1	PF02309	PTHR31734 PTHR31734:SF34			K14484	GO:0005634 GO:0006355
Solyc03g120700	2379.43	-1.0414	0.242439	-4.2955	1.74e-05	0.000776128	Solyc03g120700	Vps51/Vps67 family (Components of vesicular transport) protein (AHRD V3 *** F4KCR7_ARATH)	PAC:51387992	Solyc03g120700	Solyc03g120700	Solyc03g120700.3.1	Solyc03g120700.3.1	PF08700	PTHR31658
Solyc03g121190	223.389	2.52195	0.728747	3.46067	0.000538838	0.0105538	Solyc03g121190	Unknown protein	PAC:51386068	Solyc03g121190	Solyc03g121190	Solyc03g121190.4.1	Solyc03g121190.4.1
Solyc03g121380	2065.86	-1.12037	0.272605	-4.10986	3.96e-05	0.00146149	Solyc03g121380	Mitochondrial outer membrane import complex protein METAXIN (AHRD V3 *-* A0A2G2V8U8_CAPBA)	PAC:51388284	Solyc03g121380	Solyc03g121380	Solyc03g121380.3.1	Solyc03g121380.3.1	PF07303	PTHR38372
Solyc03g121900.1	7727.09	1.12133	0.232953	4.81355	1.48e-06	0.000110037	Solyc03g121900	Bifunctional inhibitor/plant lipid transfer protein/seed storage helical domain containing protein (AHRD V3 *** A0A2P5DNS6_PARAD)	PAC:51388565	Solyc03g121900	Solyc03g121900.1	Solyc03g121900.1.1	Solyc03g121900.1.1	PF14368	PTHR33122 PTHR33122:SF5
Solyc03g123490.1	2292.54	-1.13595	0.234118	-4.85203	1.22e-06	9.44e-05	Solyc03g123490	Subtilisin-like protease-like protein (AHRD V3 *** A0A2K3N1H7_TRIPR)	PAC:51388725	Solyc03g123490	Solyc03g123490.1	Solyc03g123490.1.1	Solyc03g123490.1.1	PF00082 PF02225 PF05922	PTHR10795 PTHR10795:SF424	EC:3.4.21.25			GO:0004252 GO:0006508
Solyc03g123560	3809.09	-1.30512	0.2098	-6.2208	4.95e-10	1.02e-07	Solyc03g123560	Chaperone protein DnaJ (AHRD V3 *-* A0A1J3IS52_NOCCA)	PAC:51387361	Solyc03g123560	Solyc03g123560	Solyc03g123560.3.1	Solyc03g123560.3.1	PF00226	PTHR24078 PTHR24078:SF193
Solyc03g123570	4863.72	-1.07583	0.245811	-4.37666	1.21e-05	0.000574123	Solyc03g123570	1-phosphatidylinositol-3-phosphate 5-kinase FAB1B (AHRD V3 *** A0A2G2WPE3_CAPBA)	PAC:51386674	Solyc03g123570	Solyc03g123570	Solyc03g123570.3.1	Solyc03g123570.3.1	PF00118 PF01363 PF01504	PTHR11353 PTHR11353:SF93	EC:2.7.1.150		K00921	GO:0005524 GO:0016307 GO:0046488 GO:0046872
Solyc03g123610	17503.6	-1.89337	0.452617	-4.18317	2.87e-05	0.00113834	Solyc03g123610	Alanine aminotransferase 2 (AHRD V3 *** A0A2G3D1D6_CAPCH)	PAC:51386909	Solyc03g123610	Solyc03g123610	Solyc03g123610.4.1	Solyc03g123610.4.1	PF00155	PTHR11751 PTHR11751:SF369	EC:2.6.1.2		K00814	GO:0009058 GO:0030170
Solyc03g123630	49652.8	-1.26957	0.199578	-6.36126	2e-10	4.75e-08	Solyc03g123630	pectin methylesterase pmeu1	PAC:51387091	Solyc03g123630	Solyc03g123630	Solyc03g123630.4.1	Solyc03g123630.4.1	PF01095 PF04043	PTHR31707 PTHR31707:SF55	EC:3.1.1.11		K01051	GO:0004857 GO:0005618 GO:0030599 GO:0042545
Solyc03g123850.2	751.997	1.35136	0.316427	4.27069	1.95e-05	0.000840282	Solyc03g123850	Unknown protein	PAC:51387647	Solyc03g123850	Solyc03g123850.2	Solyc03g123850.2.1	Solyc03g123850.2.1
Solyc03g150104	1012.88	1.05078	0.281886	3.72767	0.000193257	0.00499478	Solyc03g150104	Unknown protein	PAC:51386470	Solyc03g150104	Solyc03g150104	Solyc03g150104.1.1	Solyc03g150104.1.1
Solyc03g150107	961.48	-1.31297	0.449345	-2.92196	0.00347838	0.0383501	Solyc03g150107	Unknown protein	PAC:51386327	Solyc03g150107	Solyc03g150107	Solyc03g150107.1.1	Solyc03g150107.1.1
Solyc04g005190.2	532.127	-1.43729	0.470432	-3.05527	0.00224859	0.0284253	Solyc04g005190	2-succinyl-5-enolpyruvyl-6-hydroxy-3-cyclohexene-1-carboxylate synthase (AHRD V3 *-* I0F813_9BACI)	PAC:51365663	Solyc04g005190	Solyc04g005190.2	Solyc04g005190.2.1	Solyc04g005190.2.1	PF02775 PF13378 PF16582	PTHR18968 PTHR18968:SF114	EC:2.2.1.9 EC:4.2.1.113 EC:4.2.99.20		K14759	GO:0003824 GO:0030976
Solyc04g005640	701.523	1.77619	0.300038	5.91986	3.22e-09	5.45e-07	Solyc04g005640	Ribonuclease (AHRD V3 *** Q4ADQ2_9CARY)	PAC:51366410	Solyc04g005640	Solyc04g005640	Solyc04g005640.3.1	Solyc04g005640.3.1	PF00445	PTHR11240 PTHR11240:SF19	EC:3.1.27.1	KOG1642	K01166	GO:0003723 GO:0033897
Solyc04g006970	1825.45	-1.65789	0.489356	-3.38789	0.000704315	0.0127214	Solyc04g006970	Phosphoenolpyruvate carboxylase (AHRD V3 *** A6YM33_RICCO)	PAC:51366781	Solyc04g006970	Solyc04g006970	Solyc04g006970.4.1	Solyc04g006970.4.1	PF00311	PTHR30523 PTHR30523:SF6	EC:4.1.1.31		K01595	GO:0003824 GO:0006099 GO:0008964 GO:0015977
Solyc04g007150	628.975	-2.26358	0.294798	-7.67843	1.61e-14	8.37e-12	Solyc04g007150	Glycoside hydrolase family 31 (AHRD V3 *** A0A2U1PBY7_ARTAN)	PAC:51365147	Solyc04g007150	Solyc04g007150	Solyc04g007150.3.1	Solyc04g007150.3.1	PF01055 PF16863	PTHR22762 PTHR22762:SF56	EC:3.2.1.177 EC:3.2.1.37 EC:3.2.1.55		K15925	GO:0003824 GO:0004553 GO:0005975 GO:0030246
Solyc04g007640	1821.5	-1.29607	0.233537	-5.54974	2.86e-08	3.74e-06	Solyc04g007640	RING-type E3 ubiquitin transferase (AHRD V3 *** A0A2G2WRT2_CAPBA)	PAC:51365705	Solyc04g007640	Solyc04g007640	Solyc04g007640.3.1	Solyc04g007640.3.1	PF00514 PF04564	PTHR23315 PTHR23315:SF52	EC:6.3.2.19			GO:0004842 GO:0005488 GO:0005515 GO:0016567
Solyc04g007650	2138.2	-1.54525	0.509102	-3.03524	0.00240344	0.0297958	Solyc04g007650	1-phosphatidylinositol-3-phosphate 5-kinase-like protein (AHRD V3 *** A0A2K3P1Y5_TRIPR)	PAC:51366407	Solyc04g007650	Solyc04g007650	Solyc04g007650.4.1	Solyc04g007650.4.1	PF00118 PF01504	PTHR11353 PTHR11353:SF101	EC:2.7.1.150		K00921	GO:0005524 GO:0016307 GO:0046488
Solyc04g007800	313.836	1.41117	0.452319	3.11986	0.00180934	0.0247822	Solyc04g007800	Calcium-dependent lipid-binding (CaLB domain) family protein (AHRD V3 *** A0A2U1LCF2_ARTAN)	PAC:51367049	Solyc04g007800	Solyc04g007800	Solyc04g007800.4.1	Solyc04g007800.4.1	PF00168	PTHR23180 PTHR23180:SF289		KOG1030		GO:0005515
Solyc04g007820	251.629	3.87063	0.823867	4.69813	2.63e-06	0.000170498	Solyc04g007820	Sn-1 protein (AHRD V3 *** Q42393_CAPAN)	PAC:51366775	Solyc04g007820	Solyc04g007820	Solyc04g007820.3.1	Solyc04g007820.3.1	PF00407	PTHR31907 PTHR31907:SF4				GO:0006952 GO:0009607
Solyc04g008120	230.772	-1.383	0.418985	-3.30083	0.000964004	0.016093	Solyc04g008120	Hero resistance protein (AHRD V3 *** Q8GSM1_SOLLC)	PAC:51366051	Solyc04g008120	Solyc04g008120	Solyc04g008120.3.1	Solyc04g008120.3.1	PF00931	PTHR23155 PTHR23155:SF536				GO:0043531
Solyc04g008130	924.4	-1.73203	0.322604	-5.36891	7.92e-08	9.2e-06	Solyc04g008130	Hero resistance protein (AHRD V3 *-* Q8GSM1_SOLLC)	PAC:51365898	Solyc04g008130	Solyc04g008130	Solyc04g008130.3.1	Solyc04g008130.3.1	PF13401	PTHR23155 PTHR23155:SF536
Solyc04g008200	180.167	-3.13526	0.567827	-5.5215	3.36e-08	4.31e-06	Solyc04g008200	LES457048 hero resistance protein 1 homologue	PAC:51367385	Solyc04g008200	Solyc04g008200	Solyc04g008200.4.1	Solyc04g008200.4.1
Solyc04g008307.1	38.845	-8.8006	1.81381	-4.852	1.22e-06	9.44e-05	Solyc04g008307	Unknown protein	PAC:51365665	Solyc04g008307	Solyc04g008307.1	Solyc04g008307.1.1	Solyc04g008307.1.1
Solyc04g008430.1	1649.84	-1.51099	0.454279	-3.32612	0.000880634	0.0151177	Solyc04g008430	Serine/threonine-protein kinase BRI1-like 2 (AHRD V3 *** A0A2G2ZGZ4_CAPAN)	PAC:51364941	Solyc04g008430	Solyc04g008430.1	Solyc04g008430.1.1	Solyc04g008430.1.1	PF00069 PF00560 PF08263 PF13855	PTHR27000 PTHR27000:SF5	EC:2.7.11.1	KOG1187		GO:0004672 GO:0004713 GO:0005515 GO:0005524 GO:0006468
Solyc04g008890	585.982	1.19146	0.292733	4.07014	4.7e-05	0.00167784	Solyc04g008890	Splicing factor subunit (AHRD V3 *** V4M5F2_EUTSA)	PAC:51367312	Solyc04g008890	Solyc04g008890	Solyc04g008890.3.1	Solyc04g008890.3.1	PF07189	PTHR20978		KOG3485	K12832
Solyc04g009720.1	91.6361	-1.91533	0.617923	-3.09962	0.00193768	0.0258293	Solyc04g009720	Pentatricopeptide repeat-containing protein (AHRD V3 *-* A0A2I0WCG1_9ASPA)	PAC:51364802	Solyc04g009720	Solyc04g009720.1	Solyc04g009720.1.1	Solyc04g009720.1.1	PF00076 PF13041 PF13812	PTHR24015 PTHR24015:SF274		KOG0126		GO:0003676
Solyc04g009820	109.141	1.72553	0.611195	2.82321	0.00475459	0.0468924	Solyc04g009820	GRF1-interacting factor 1 (AHRD V3 *-* A0A2G2ZG76_CAPAN)	PAC:51367454	Solyc04g009820	Solyc04g009820	Solyc04g009820.3.1	Solyc04g009820.3.1	PF05030	PTHR23107 PTHR23107:SF3
Solyc04g010180	256.554	-2.80736	0.499152	-5.62426	1.86e-08	2.61e-06	Solyc04g010180	LOW QUALITY PROTEIN: uncharacterized protein LOC110670528 (AHRD V3 --* XP_021688301)	PAC:51366749	Solyc04g010180	Solyc04g010180	Solyc04g010180.4.1	Solyc04g010180.4.1		PTHR34536 PTHR34536:SF1
Solyc04g010260	3913.96	-1.21012	0.258207	-4.68664	2.78e-06	0.000178228	Solyc04g010260	Splicing factor 3B subunit 3 (AHRD V3 *** A0A2G3CE29_CAPCH)	PAC:51366798	Solyc04g010260	Solyc04g010260	Solyc04g010260.3.1	Solyc04g010260.3.1	PF03178 PF10433	PTHR10644 PTHR10644:SF1			K12830	GO:0003676 GO:0005515 GO:0005634
Solyc04g010300	97.824	-2.94995	0.638653	-4.61901	3.86e-06	0.000239678	Solyc04g010300	ABC transporter B family member 20 (AHRD V3 *-* A0A2G2ZFT7_CAPAN)	PAC:51366230	Solyc04g010300	Solyc04g010300	Solyc04g010300.4.1	Solyc04g010300.4.1		PTHR24222 PTHR24222:SF21
Solyc04g010320.1	233.63	1.4023	0.423158	3.31388	0.000920109	0.0155506	Solyc04g010320	Cytochrome P450 (AHRD V3 *** A0A200R6R8_9MAGN)	PAC:51366497	Solyc04g010320	Solyc04g010320.1	Solyc04g010320.1.1	Solyc04g010320.1.1	PF00067	PTHR24298 PTHR24298:SF45		KOG0156		GO:0004497 GO:0005506 GO:0016705 GO:0020037 GO:0055114
Solyc04g011440.4	15613.1	-3.34629	0.364698	-9.1755	4.5e-20	8.17e-17	Solyc04g011440	ethylene-responsive heat shock protein cognate 70	PAC:51367098	Solyc04g011440	Solyc04g011440.4	Solyc04g011440.4.1	Solyc04g011440.4.1	PF00012	PTHR19375 PTHR19375:SF232			K03283
Solyc04g011463.1	175.36	-1.74526	0.575211	-3.03411	0.00241243	0.0298733	Solyc04g011463	Unknown protein	PAC:51365356	Solyc04g011463	Solyc04g011463.1	Solyc04g011463.1.1	Solyc04g011463.1.1
Solyc04g011560	1556.56	-1.62297	0.282705	-5.74085	9.42e-09	1.43e-06	Solyc04g011560	Unknown protein	PAC:51366839	Solyc04g011560	Solyc04g011560	Solyc04g011560.4.1	Solyc04g011560.4.1
Solyc04g011770.2	220.682	1.9063	0.4813	3.96073	7.47e-05	0.00238957	Solyc04g011770	Unknown protein	PAC:51367281	Solyc04g011770	Solyc04g011770.2	Solyc04g011770.2.1	Solyc04g011770.2.1
Solyc04g011980.1	164.736	-2.14089	0.488624	-4.38146	1.18e-05	0.000568522	Solyc04g011980	Disease resistance protein (AHRD V3 *** A0A2U1Q201_ARTAN)	PAC:51366630	Solyc04g011980	Solyc04g011980.1	Solyc04g011980.1.1	Solyc04g011980.1.1	PF00931	PTHR23155 PTHR23155:SF626		KOG4658		GO:0043531
Solyc04g011990	148.499	-1.63508	0.480592	-3.40221	0.000668422	0.0122971	Solyc04g011990	Disease resistance protein (AHRD V3 *** A0A2U1Q201_ARTAN)	PAC:51367186	Solyc04g011990	Solyc04g011990	Solyc04g011990.3.1	Solyc04g011990.3.1	PF00931	PTHR23155 PTHR23155:SF626		KOG4658		GO:0043531
Solyc04g014210	3843.66	-1.13163	0.25483	-4.44072	8.97e-06	0.00045389	Solyc04g014210	RNA helicase DEAH-box12	PAC:51366080	Solyc04g014210	Solyc04g014210	Solyc04g014210.3.1	Solyc04g014210.3.1	PF00270 PF00271 PF01485 PF04408 PF07717	PTHR18934 PTHR18934:SF140	EC:3.6.4.13		K12818	GO:0003676 GO:0003723 GO:0004386 GO:0005515 GO:0005524 GO:0008270
Solyc04g014320.1	113.183	1.88043	0.652928	2.87999	0.00397683	0.0416365	Solyc04g014320	protein PELPK2-like (AHRD V3 *** XP_010319535)	PAC:51367410	Solyc04g014320	Solyc04g014320.1	Solyc04g014320.1.1	Solyc04g014320.1.1		PTHR24018
Solyc04g014600	599.397	-1.19704	0.36926	-3.24173	0.00118806	0.0185305	Solyc04g014600	Adenine nucleotide alpha hydrolases-like superfamily protein (AHRD V3 *** A0A2U1NYH2_ARTAN)	PAC:51367464	Solyc04g014600	Solyc04g014600	Solyc04g014600.3.1	Solyc04g014600.3.1	PF00582	PTHR31964 PTHR31964:SF40				GO:0006950
Solyc04g015520	712.1	2.00632	0.35832	5.59926	2.15e-08	2.94e-06	Solyc04g015520	Remorin (AHRD V3 *** A0A200Q6K8_9MAGN)	PAC:51366944	Solyc04g015520	Solyc04g015520	Solyc04g015520.3.1	Solyc04g015520.3.1	PF03763	PTHR31471 PTHR31471:SF14
Solyc04g015600	3085.86	-1.2125	0.349905	-3.46522	0.000529793	0.0104046	Solyc04g015600	Leucine-rich repeat receptor-like tyrosine-protein kinase (AHRD V3 *** A0A2R6R578_ACTCH)	PAC:51366448	Solyc04g015600	Solyc04g015600	Solyc04g015600.3.1	Solyc04g015600.3.1	PF00560 PF07714	PTHR27000 PTHR27000:SF38	EC:2.7.10.1	KOG1187		GO:0004672 GO:0004713 GO:0005515 GO:0005524 GO:0006468
Solyc04g015820.1	153.295	2.11931	0.704832	3.00683	0.00263986	0.0318148	Solyc04g015820	Unknown protein	PAC:51364742	Solyc04g015820	Solyc04g015820.1	Solyc04g015820.1.1	Solyc04g015820.1.1
Solyc04g016270	1085.23	1.61587	0.363185	4.44917	8.62e-06	0.000438432	Solyc04g016270	Unknown protein	PAC:51365797	Solyc04g016270	Solyc04g016270	Solyc04g016270.2.1	Solyc04g016270.2.1
Solyc04g016540	390.213	-2.26653	0.388312	-5.83688	5.32e-09	8.6e-07	Solyc04g016540	Pentatricopeptide repeat (AHRD V3 *** A0A200R2G9_9MAGN)	PAC:51365874	Solyc04g016540	Solyc04g016540	Solyc04g016540.2.1	Solyc04g016540.2.1	PF01535 PF13041 PF13812	PTHR24015 PTHR24015:SF910
Solyc04g017610.2	533.584	-1.37048	0.366844	-3.73585	0.00018708	0.0048885	Solyc04g017610	F-box protein (AHRD V3 *** A0A2I0VRX1_9ASPA)	PAC:51365842	Solyc04g017610	Solyc04g017610.2	Solyc04g017610.2.1	Solyc04g017610.2.1	PF00646	PTHR11102 PTHR11102:SF94				GO:0005515
Solyc04g018085.1	234.609	1.72415	0.453569	3.8013	0.00014394	0.00402129	Solyc04g018085	Unknown protein	PAC:51365602	Solyc04g018085	Solyc04g018085.1	Solyc04g018085.1.1	Solyc04g018085.1.1
Solyc04g025040.1	10555.3	1.03561	0.230017	4.50234	6.72e-06	0.000364794	Solyc04g025040	RNA-binding protein FUS (AHRD V3 *** XP_004237241)	PAC:51365061	Solyc04g025040	Solyc04g025040.1	Solyc04g025040.1.1	Solyc04g025040.1.1			EC:2.4.1.34
Solyc04g025450	214.098	1.22621	0.422507	2.90222	0.00370523	0.0399429	Solyc04g025450	Acetate/butyrate--CoA ligase AAE7, peroxisomal (AHRD V3 *-* A0A2G3CKN6_CAPCH)	PAC:51365487	Solyc04g025450	Solyc04g025450	Solyc04g025450.3.1	Solyc04g025450.3.1		PTHR24095 PTHR24095:SF176
Solyc04g028580	106.114	-2.0237	0.719006	-2.81458	0.00488412	0.0476262	Solyc04g028580	Transcription factor jumonji (Jmj) family protein / zinc finger (C5HC2 type) family protein (AHRD V3 *-* A0A1P8BAS6_ARATH)	PAC:51367104	Solyc04g028580	Solyc04g028580	Solyc04g028580.3.1	Solyc04g028580.3.1	PF02373 PF02375	PTHR10694 PTHR10694:SF45
Solyc04g049080	1176.17	1.27345	0.27535	4.62485	3.75e-06	0.00023436	Solyc04g049080	Tetraspanin (AHRD V3 *** A0A2U1M9G9_ARTAN)	PAC:51367011	Solyc04g049080	Solyc04g049080	Solyc04g049080.4.1	Solyc04g049080.4.1	PF00335	PTHR32191 PTHR32191:SF1				GO:0016021
Solyc04g049380	1342.87	-1.70357	0.476263	-3.57695	0.000347624	0.00782747	Solyc04g049380	Protein kinase superfamily protein (AHRD V3 *-* O80962_ARATH)	PAC:51366815	Solyc04g049380	Solyc04g049380	Solyc04g049380.4.1	Solyc04g049380.4.1	PF03109 PF14111	PTHR10566 PTHR10566:SF44	EC:3.6.3.46		K08869	GO:0004672 GO:0005524 GO:0006468
Solyc04g049680.2	1008.31	-1.68957	0.336267	-5.02448	5.05e-07	4.45e-05	Solyc04g049680	Pseudo-response regulator (AHRD V3 *-* X5I0R0_IPONI)	PAC:51365276	Solyc04g049680	Solyc04g049680.2	Solyc04g049680.2.1	Solyc04g049680.2.1		PTHR26402 PTHR26402:SF543
Solyc04g049800	841.235	1.04251	0.348987	2.98724	0.0028151	0.0331762	Solyc04g049800	AP2-like ethylene-responsive transcription factor (AHRD V3 *** A0A220QTH6_9SOLA)	PAC:51365626	Solyc04g049800	Solyc04g049800	Solyc04g049800.3.1	Solyc04g049800.3.1	PF00847	PTHR32467 PTHR32467:SF29			K09284	GO:0003677 GO:0003700 GO:0006355 GO:0007275
Solyc04g049920	855.007	-2.07346	0.62831	-3.30005	0.000966673	0.0160942	Solyc04g049920	RNA-binding (RRM/RBD/RNP motifs) family protein (AHRD V3 *** A0A2U1QNE1_ARTAN)	PAC:51365434	Solyc04g049920	Solyc04g049920	Solyc04g049920.4.1	Solyc04g049920.4.1	PF00076	PTHR24012 PTHR24012:SF421		KOG0149		GO:0003676
Solyc04g049930.2	1273.22	-3.06454	0.427779	-7.16382	7.85e-13	3.11e-10	Solyc04g049930	Unknown protein	PAC:51367521	Solyc04g049930	Solyc04g049930.2	Solyc04g049930.2.1	Solyc04g049930.2.1
Solyc04g050160	201.578	-3.30844	0.825735	-4.00666	6.16e-05	0.00207356	Solyc04g050160	P-loop containing nucleoside triphosphate hydrolases superfamily protein (AHRD V3 *-* AT1G08600)	PAC:51366909	Solyc04g050160	Solyc04g050160	Solyc04g050160.4.1	Solyc04g050160.4.1						GO:0003677 GO:0003700 GO:0006352 GO:0006355 GO:0016987
Solyc04g050440	2112.62	-1.53364	0.491681	-3.11917	0.0018136	0.0247938	Solyc04g050440	ammonium transporter	PAC:51364950	Solyc04g050440	Solyc04g050440	Solyc04g050440.3.1	Solyc04g050440.3.1	PF00909	PTHR11730 PTHR11730:SF39			K03320	GO:0008519 GO:0015696 GO:0016020 GO:0072488
Solyc04g050520	2120.26	-3.49115	0.323694	-10.7853	4.04e-27	1.26e-23	Solyc04g050520	Translational activator GCN1 (AHRD V3 *** A0A1J3GIF2_NOCCA)	PAC:51366426	Solyc04g050520	Solyc04g050520	Solyc04g050520.3.1	Solyc04g050520.3.1	PF12074	PTHR23346 PTHR23346:SF19				GO:0005488
Solyc04g050550	430.739	-1.76244	0.404647	-4.3555	1.33e-05	0.000620288	Solyc04g050550	Pentatricopeptide repeat-containing protein (AHRD V3 *** A0A2G3B9N8_CAPCH)	PAC:51367047	Solyc04g050550	Solyc04g050550	Solyc04g050550.3.1	Solyc04g050550.3.1	PF01535 PF12854 PF13041 PF13812	PTHR24015 PTHR24015:SF279
Solyc04g051570	4666.37	-1.03751	0.263819	-3.93265	8.4e-05	0.00260756	Solyc04g051570	spatacsin carboxy-terminus protein (AHRD V3 *** AT4G39420)	PAC:51366559	Solyc04g051570	Solyc04g051570	Solyc04g051570.4.1	Solyc04g051570.4.1	PF14649	PTHR13650 PTHR13650:SF0			K19026
Solyc04g051870	484.982	-1.17462	0.377752	-3.1095	0.00187401	0.0253027	Solyc04g051870	F-box/kelch-repeat protein SKIP6 (AHRD V3 *** A0A2G2WMU8_CAPBA)	PAC:51366580	Solyc04g051870	Solyc04g051870	Solyc04g051870.3.1	Solyc04g051870.3.1	PF00646 PF01344	PTHR24414 PTHR24414:SF37				GO:0005515
Solyc04g053130	2994.1	1.36081	0.237242	5.73594	9.7e-09	1.46e-06	Solyc04g053130	Stress enhanced protein 2, chloroplastic (AHRD V3 *** A0A1U8F0B2_CAPAN)	PAC:51364842	Solyc04g053130	Solyc04g053130	Solyc04g053130.4.1	Solyc04g053130.4.1		PTHR36490 PTHR36490:SF1
Solyc04g054340.1	442.155	-2.67116	0.562315	-4.75029	2.03e-06	0.000140037	Solyc04g054340	hypothetical protein (AHRD V3 -** AT5G65207)	PAC:51365057	Solyc04g054340	Solyc04g054340.1	Solyc04g054340.1.1	Solyc04g054340.1.1		PTHR36067 PTHR36067:SF1
Solyc04g054480	19507.2	-1.3875	0.197552	-7.02345	2.16e-12	8.29e-10	Solyc04g054480	U-box domain-containing protein (AHRD V3 *** A0A2K3NTR2_TRIPR)	PAC:51365059	Solyc04g054480	Solyc04g054480	Solyc04g054480.3.1	Solyc04g054480.3.1	PF00168 PF00514	PTHR23315 PTHR23315:SF66		KOG4224		GO:0005488 GO:0005515
Solyc04g055120	5972.87	-1.04856	0.224316	-4.67447	2.95e-06	0.000188571	Solyc04g055120	ABC transporter D family member 1 (AHRD V3 *** A0A2G2VGL8_CAPBA)	PAC:51367009	Solyc04g055120	Solyc04g055120	Solyc04g055120.3.1	Solyc04g055120.3.1	PF00005 PF06472	PTHR11384 PTHR11384:SF30	EC:3.6.3.47			GO:0005524 GO:0006810 GO:0016021 GO:0016887 GO:0042626 GO:0055085
Solyc04g056510.1	335.91	1.8617	0.357612	5.20592	1.93e-07	1.95e-05	Solyc04g056510	BZIP transcription factor (AHRD V3 *-* A0A2K3NPR1_TRIPR)	PAC:51365118	Solyc04g056510	Solyc04g056510.1	Solyc04g056510.1.1	Solyc04g056510.1.1		PTHR37616
Solyc04g056560	5437.54	-1.65793	0.522798	-3.17127	0.00151776	0.0218876	Solyc04g056560	Protein phosphatase 2C family protein (AHRD V3 *-* A0A2U1QE45_ARTAN)	PAC:51365712	Solyc04g056560	Solyc04g056560	Solyc04g056560.4.1	Solyc04g056560.4.1	PF00481	PTHR13832 PTHR13832:SF286	EC:3.1.3.16	KOG0698		GO:0003824 GO:0004722 GO:0006470
Solyc04g064545.1	562.992	-2.48837	0.620662	-4.00922	6.09e-05	0.00206086	Solyc04g064545	Unknown protein	PAC:51366259	Solyc04g064545	Solyc04g064545.1	Solyc04g064545.1.1	Solyc04g064545.1.1
Solyc04g064550.1	8265.34	-1.5147	0.5355	-2.82858	0.00467554	0.0464129	Solyc04g064550	gras6	PAC:51365025	Solyc04g064550	Solyc04g064550.1	Solyc04g064550.1.1	Solyc04g064550.1.1	PF03514	PTHR31636 PTHR31636:SF10
Solyc04g064750	109.472	-2.33778	0.733101	-3.1889	0.00142817	0.0210976	Solyc04g064750	Pentatricopeptide repeat-containing protein, mitochondrial (AHRD V3 *** A0A2G3CMP1_CAPCH)	PAC:51367517	Solyc04g064750	Solyc04g064750	Solyc04g064750.2.1	Solyc04g064750.2.1	PF00450 PF01535 PF13041	PTHR24015 PTHR24015:SF677				GO:0004185 GO:0006508
Solyc04g071060	32.533	-6.05684	1.53488	-3.94614	7.94e-05	0.00249341	Solyc04g071060	RNA-binding protein 2-like, partial (AHRD V3 *-* XP_004253475)	PAC:51365369	Solyc04g071060	Solyc04g071060	Solyc04g071060.3.1	Solyc04g071060.3.1
Solyc04g071130.1	1710.02	-1.01803	0.357959	-2.84397	0.00445551	0.0450002	Solyc04g071130	SKP1-interacting partner 15 (AHRD V3 *** A0A1U8GEI0_CAPAN)	PAC:51365573	Solyc04g071130	Solyc04g071130.1	Solyc04g071130.1.1	Solyc04g071130.1.1	PF00646	PTHR32133 PTHR32133:SF84				GO:0005515
Solyc04g071340	887.476	1.45837	0.439394	3.31905	0.000903233	0.0153248	Solyc04g071340	Fructose-1,6-bisphosphatase (AHRD V3 *** A6N9A0_FLALI)	PAC:51367391	Solyc04g071340	Solyc04g071340	Solyc04g071340.5.1	Solyc04g071340.5.1	PF00316	PTHR11556 PTHR11556:SF17	EC:3.1.3.11		K03841	GO:0005975 GO:0042132 GO:0042578
Solyc04g071600	484.948	1.81745	0.333907	5.44298	5.24e-08	6.42e-06	Solyc04g071600	Abscisic acid stress ripening 5	PAC:51366814	Solyc04g071600	Solyc04g071600	Solyc04g071600.3.1	Solyc04g071600.3.1	PF02496	PTHR33801 PTHR33801:SF3				GO:0006950
Solyc04g071650	12465.2	-1.35686	0.217246	-6.24576	4.22e-10	8.85e-08	Solyc04g071650	Cellulose synthase (AHRD V3 *** K4BTF5_SOLLC)	PAC:51366979	Solyc04g071650	Solyc04g071650	Solyc04g071650.4.1	Solyc04g071650.4.1	PF03552 PF14569	PTHR13301 PTHR13301:SF43	EC:2.4.1.12			GO:0005515 GO:0008270 GO:0016020 GO:0016760 GO:0030244
Solyc04g071780	3725.66	1.41094	0.4642	3.0395	0.00236969	0.0294947	Solyc04g071780	Cytochrome P450 (AHRD V3 *-* A0A200Q069_9MAGN)	PAC:51365800	Solyc04g071780	Solyc04g071780	Solyc04g071780.3.1	Solyc04g071780.3.1	PF00067	PTHR24298 PTHR24298:SF166	EC:1.14.13.21	KOG0156		GO:0004497 GO:0005506 GO:0016705 GO:0020037 GO:0055114
Solyc04g071940	938.421	1.0236	0.278669	3.67318	0.000239554	0.00589936	Solyc04g071940	NAD(P)-binding Rossmann-fold superfamily protein (AHRD V3 *** A0A2U1L0Y3_ARTAN),Pfam:PF13561	PAC:51364750	Solyc04g071940	Solyc04g071940	Solyc04g071940.3.1	Solyc04g071940.3.1	PF08659	PTHR24322 PTHR24322:SF301	EC:1.1.1.288	KOG0725	K09841	GO:0008152 GO:0008667 GO:0016491 GO:0019290 GO:0055114
Solyc04g072020	825.364	1.09259	0.364617	2.99653	0.00273069	0.0325697	Solyc04g072020	Choline/Ethanolamine kinase (AHRD V3 *** A0A200QCA0_9MAGN),Pfam:PF01633	PAC:51366436	Solyc04g072020	Solyc04g072020	Solyc04g072020.3.1	Solyc04g072020.3.1	PF01636	PTHR22603 PTHR22603:SF39	EC:2.7.1.32 EC:2.7.1.82	KOG2686	K14156
Solyc04g072160	1213.74	-1.90692	0.406016	-4.69666	2.64e-06	0.000171221	Solyc04g072160	ripening regulated protein DDTFR8	PAC:51366527	Solyc04g072160	Solyc04g072160	Solyc04g072160.3.1	Solyc04g072160.3.1	PF04969	PTHR22932		KOG3158
Solyc04g072260	3375.16	-1.23972	0.263707	-4.70112	2.59e-06	0.000169533	Solyc04g072260	Midasin (AHRD V3 *** A0A2G2ZQ87_CAPAN)	PAC:51364989	Solyc04g072260	Solyc04g072260	Solyc04g072260.3.1	Solyc04g072260.3.1	PF07728	PTHR22908 PTHR22908:SF66	EC:6.6.1.2		K14572	GO:0000027 GO:0005524 GO:0005634 GO:0016887
Solyc04g072270.1	49.9179	-3.62397	0.897559	-4.03759	5.4e-05	0.00185851	Solyc04g072270	Midasin (AHRD V3 *-* A0A2G2ZQ87_CAPAN)	PAC:51367259	Solyc04g072270	Solyc04g072270.1	Solyc04g072270.1.1	Solyc04g072270.1.1		PTHR22908 PTHR22908:SF66
Solyc04g072280	226.929	1.85973	0.413465	4.49792	6.86e-06	0.000368778	Solyc04g072280	Laccase (AHRD V3 *** K4BTL5_SOLLC)	PAC:51366115	Solyc04g072280	Solyc04g072280	Solyc04g072280.3.1	Solyc04g072280.3.1	PF00394 PF07731 PF07732	PTHR11709 PTHR11709:SF94	EC:1.10.3.2		K05909	GO:0005507 GO:0016491 GO:0046274 GO:0048046 GO:0052716 GO:0055114
Solyc04g072840	431.667	-2.84155	0.651297	-4.36291	1.28e-05	0.00060221	Solyc04g072840	P-loop containing nucleoside triphosphate hydrolases superfamily protein (AHRD V3 *-* A0A2U1QEJ7_ARTAN)	PAC:51366565	Solyc04g072840	Solyc04g072840	Solyc04g072840.3.1	Solyc04g072840.3.1
Solyc04g072860	851.052	-1.67723	0.372877	-4.49808	6.86e-06	0.000368778	Solyc04g072860	Beta-D-xylosidase (AHRD V3 *** H1AC33_SOLLC)	PAC:51365101	Solyc04g072860	Solyc04g072860	Solyc04g072860.3.1	Solyc04g072860.3.1	PF00933 PF01915 PF14310	PTHR30620 PTHR30620:SF8	EC:3.2.1.37 EC:3.2.1.55			GO:0004553 GO:0005975
Solyc04g074160	188.062	-1.31529	0.452295	-2.90804	0.00363699	0.0394607	Solyc04g074160	Pentatricopeptide repeat (AHRD V3 *** A0A200Q9V5_9MAGN)	PAC:51364933	Solyc04g074160	Solyc04g074160	Solyc04g074160.3.1	Solyc04g074160.3.1	PF01535 PF12854 PF13041	PTHR24015 PTHR24015:SF629
Solyc04g074430	331.319	-1.7495	0.427287	-4.09443	4.23e-05	0.00153898	Solyc04g074430	Protein EXORDIUM-like 1 (AHRD V3 *-* A0A2G2ZQI6_CAPAN)	PAC:51365326	Solyc04g074430	Solyc04g074430	Solyc04g074430.2.1	Solyc04g074430.2.1	PF04674	PTHR31279 PTHR31279:SF3
Solyc04g074440.1	1517.01	-1.59441	0.372619	-4.27891	1.88e-05	0.000817923	Solyc04g074440	Protein EXORDIUM-like 1 (AHRD V3 *** A0A2G2ZQI6_CAPAN)	PAC:51366799	Solyc04g074440	Solyc04g074440.1	Solyc04g074440.1.1	Solyc04g074440.1.1	PF04674	PTHR31279 PTHR31279:SF3
Solyc04g074720	1288.63	-1.33937	0.357589	-3.74555	0.000179997	0.00475616	Solyc04g074720	FAM91 carboxy-terminus protein (AHRD V3 *** AT1G35220)	PAC:51367443	Solyc04g074720	Solyc04g074720	Solyc04g074720.3.1	Solyc04g074720.3.1	PF14647 PF14648	PTHR28441 PTHR28441:SF1
Solyc04g076033.1	587.728	-1.62439	0.391486	-4.1493	3.33e-05	0.00129243	Solyc04g076033	Myc-type, basic helix-loop-helix (BHLH) domain-containing protein (AHRD V3 *-* A0A2U1NNA1_ARTAN)	PAC:51366437	Solyc04g076033	Solyc04g076033.1	Solyc04g076033.1.1	Solyc04g076033.1.1		PTHR35281 PTHR35281:SF1
Solyc04g076460	1215.08	-1.31942	0.27972	-4.71693	2.39e-06	0.000159756	Solyc04g076460	LRR receptor-like serine/threonine-protein kinase GSO1 (AHRD V3 *** A0A1U8F0D9_CAPAN)	PAC:51367297	Solyc04g076460	Solyc04g076460	Solyc04g076460.4.1	Solyc04g076460.4.1	PF00560 PF08263	PTHR27004	EC:2.7.11.1	KOG1909		GO:0005515
Solyc04g076500	1270.42	-3.26425	0.408362	-7.99351	1.31e-15	9.54e-13	Solyc04g076500	BEACH domain (AHRD V3 *-* A0A200PNF4_9MAGN)	PAC:51367252	Solyc04g076500	Solyc04g076500	Solyc04g076500.4.1	Solyc04g076500.4.1	PF13385 PF15787	PTHR13743 PTHR13743:SF83		KOG1787		GO:0005488
Solyc04g076550	404.729	-3.95184	0.578761	-6.82811	8.6e-12	2.84e-09	Solyc04g076550	HYPERSENSITIVE TO PI STARVATION 4 (AHRD V3 *-* AT1G58250)	PAC:51365131	Solyc04g076550	Solyc04g076550	Solyc04g076550.3.1	Solyc04g076550.3.1		PTHR15678
Solyc04g076620	19811.9	-1.18243	0.207092	-5.70966	1.13e-08	1.69e-06	Solyc04g076620	E3 ubiquitin-protein ligase UPL2 (AHRD V3 *** A0A2G2X032_CAPBA)	PAC:51367087	Solyc04g076620	Solyc04g076620	Solyc04g076620.4.1	Solyc04g076620.4.1	PF00627 PF00632 PF06012 PF06025 PF14377	PTHR11254 PTHR11254:SF334	EC:6.3.2.19		K10592	GO:0004842 GO:0005488 GO:0005515
Solyc04g076680.2	1300.71	-1.60462	0.508627	-3.15481	0.00160604	0.0227694	Solyc04g076680	MADS box transcription factor AGAMOUS (AHRD V3 *-* A0A1Q1NK16_PAELC)	PAC:51367438	Solyc04g076680	Solyc04g076680.2	Solyc04g076680.2.1	Solyc04g076680.2.1	PF00319	PTHR11945 PTHR11945:SF147				GO:0003677 GO:0003700 GO:0046983 GO:0048316 GO:0048481 GO:2000029
Solyc04g076845.1	13289.9	-1.84277	0.560131	-3.2899	0.00100224	0.0165165	Solyc04g076845	Basic helix-loop-helix (BHLH) DNA-binding superfamily protein (AHRD V3 *-* A0A2U1PS36_ARTAN)	PAC:51365969	Solyc04g076845	Solyc04g076845.1	Solyc04g076845.1.1	Solyc04g076845.1.1	PF00010	PTHR31945 PTHR31945:SF15				GO:0046983
Solyc04g076900	318.673	-2.03493	0.48086	-4.23185	2.32e-05	0.000954162	Solyc04g076900	Symplekin (AHRD V3 *-* F4HSZ1_ARATH)	PAC:51365347	Solyc04g076900	Solyc04g076900	Solyc04g076900.2.1	Solyc04g076900.2.1	PF11935	PTHR15245 PTHR15245:SF26				GO:0005488
Solyc04g076980	1292.14	-3.20785	0.420239	-7.6334	2.29e-14	1.16e-11	Solyc04g076980	Receptor-like protein kinase (AHRD V3 *-* A0A2R6RNH0_ACTCH)	PAC:51366231	Solyc04g076980	Solyc04g076980	Solyc04g076980.3.1	Solyc04g076980.3.1	PF08263	PTHR27000 PTHR27000:SF182	EC:2.7.11.1	KOG0617 KOG4579
Solyc04g077190	954.247	-1.27586	0.329467	-3.8725	0.000107723	0.00321534	Solyc04g077190	Endo-1,4-beta-xylanase 1 (AHRD V3 *** XYN1_ARATH)	PAC:51367168	Solyc04g077190	Solyc04g077190	Solyc04g077190.4.1	Solyc04g077190.4.1	PF00331 PF02018	PTHR31490 PTHR31490:SF15	EC:3.2.1.8			GO:0004553 GO:0005975 GO:0016798
Solyc04g077250	1628.94	-1.12309	0.262162	-4.28395	1.84e-05	0.000803774	Solyc04g077250	Branched-chain-amino-acid aminotransferase (AHRD V3 *** Q94CF8_CAPAN)	PAC:51366277	Solyc04g077250	Solyc04g077250	Solyc04g077250.4.1	Solyc04g077250.4.1	PF01063	PTHR11825 PTHR11825:SF42	EC:2.6.1.42	KOG0975	K00826	GO:0003824 GO:0004084 GO:0008152 GO:0009081
Solyc04g077470	3117.48	-1.25648	0.276915	-4.53742	5.69e-06	0.000325386	Solyc04g077470	Cellulose synthase-like C4, glycosyltransferase family 2 (AHRD V3 *** A9TYJ5_PHYPA)	PAC:51365768	Solyc04g077470	Solyc04g077470	Solyc04g077470.3.1	Solyc04g077470.3.1	PF13632	PTHR32044 PTHR32044:SF7	EC:2.4.2.39
Solyc04g077740.1	112.474	-4.53537	1.26471	-3.58609	0.000335673	0.00762127	Solyc04g077740	hypothetical protein (AHRD V3 *** AT1G27461)	PAC:51364770	Solyc04g077740	Solyc04g077740.1	Solyc04g077740.1.1	Solyc04g077740.1.1		PTHR33595 PTHR33595:SF1
Solyc04g077860	1669.89	1.05636	0.242997	4.34721	1.38e-05	0.000640812	Solyc04g077860	Sigma-B regulation protein RsbQ (AHRD V3 *** A0A2T0KZ78_9BURK)	PAC:51367276	Solyc04g077860	Solyc04g077860	Solyc04g077860.4.1	Solyc04g077860.4.1	PF12697	PTHR10992 PTHR10992:SF891		KOG1454
Solyc04g077950.2	106.776	-4.34342	1.29082	-3.36485	0.000765865	0.0135277	Solyc04g077950	nucleic acid binding protein (AHRD V3 *-* AT1G27750)	PAC:51365030	Solyc04g077950	Solyc04g077950.2	Solyc04g077950.2.1	Solyc04g077950.2.1
Solyc04g078110.1	2669.29	-1.43276	0.318645	-4.49641	6.91e-06	0.000370503	Solyc04g078110	serine protease SBT1	PAC:51366119	Solyc04g078110	Solyc04g078110.1	Solyc04g078110.1.1	Solyc04g078110.1.1	PF00082 PF02225 PF05922	PTHR10795 PTHR10795:SF388	EC:3.4.14.10			GO:0004252 GO:0006508
Solyc04g078140	364.432	1.10053	0.359664	3.05988	0.00221428	0.0282229	Solyc04g078140	cytochrome b5 (AHRD V3 *** A0A2I4FQJ5_9ROSI)	PAC:51366078	Solyc04g078140	Solyc04g078140	Solyc04g078140.3.1	Solyc04g078140.3.1	PF00173	PTHR19359 PTHR19359:SF29	EC:1.14.13.88
Solyc04g078340	1486.35	1.20199	0.249462	4.81831	1.45e-06	0.000107814	Solyc04g078340	Cytochrome P450 (AHRD V3 *-* A0A200QZM5_9MAGN)	PAC:51367361	Solyc04g078340	Solyc04g078340	Solyc04g078340.3.1	Solyc04g078340.3.1	PF00067	PTHR24298 PTHR24298:SF147		KOG0156		GO:0004497 GO:0005506 GO:0016705 GO:0020037 GO:0055114
Solyc04g078350.1	28.3004	4.70917	1.27547	3.6921	0.000222408	0.00555867	Solyc04g078350	HXXXD-type acyl-transferase family protein (AHRD V3 *-* Q9FMN6_ARATH)	PAC:51367482	Solyc04g078350	Solyc04g078350.1	Solyc04g078350.1.1	Solyc04g078350.1.1	PF02458	PTHR31896				GO:0016747
Solyc04g078970	240.928	-1.94897	0.441787	-4.41157	1.03e-05	0.000507751	Solyc04g078970	Protein WEAK CHLOROPLAST MOVEMENT UNDER BLUE LIGHT 1 (AHRD V3 *-* A0A2G2VC40_CAPBA)	PAC:51364788	Solyc04g078970	Solyc04g078970	Solyc04g078970.3.1	Solyc04g078970.3.1	PF05701	PTHR32054 PTHR32054:SF2
Solyc04g079860.1	1034.34	-1.33266	0.343814	-3.8761	0.000106143	0.00318123	Solyc04g079860	Hexosyltransferase (AHRD V3 *** A0A2G2ZRY0_CAPAN)	PAC:51365219	Solyc04g079860	Solyc04g079860.1	Solyc04g079860.1.1	Solyc04g079860.1.1	PF01501	PTHR13778 PTHR13778:SF6	EC:2.4.1.43			GO:0016757
Solyc04g080270	334.933	-1.25197	0.412889	-3.03221	0.00242767	0.029977	Solyc04g080270	hypothetical protein (AHRD V3 *-* AT5G42710)	PAC:51365563	Solyc04g080270	Solyc04g080270	Solyc04g080270.4.1	Solyc04g080270.4.1	PF14383	PTHR34282 PTHR34282:SF1
Solyc04g080600	3408.65	-1.05986	0.274918	-3.85517	0.000115647	0.00341912	Solyc04g080600	Auxilin-like protein 1 (AHRD V3 *** A0A2G2V5U3_CAPBA)	PAC:51365466	Solyc04g080600	Solyc04g080600	Solyc04g080600.3.1	Solyc04g080600.3.1		PTHR23172 PTHR23172:SF19
Solyc04g081250.1	222.703	-1.72976	0.522546	-3.31026	0.000932102	0.0157047	Solyc04g081250	Small auxin up-regulated RNA51	PAC:51365795	Solyc04g081250	Solyc04g081250.1	Solyc04g081250.1.1	Solyc04g081250.1.1	PF02519	PTHR31374 PTHR31374:SF34			K14488	GO:0009733
Solyc04g081400	1827.08	-1.01413	0.228988	-4.42875	9.48e-06	0.000476509	Solyc04g081400	plastidic hexokinase	PAC:51367035	Solyc04g081400	Solyc04g081400	Solyc04g081400.3.1	Solyc04g081400.3.1	PF00349 PF03727	PTHR19443 PTHR19443:SF5	EC:2.7.1.1 EC:2.7.1.4 EC:2.7.1.7		K00844	GO:0001678 GO:0004396 GO:0005524 GO:0005536 GO:0005975 GO:0016773 GO:0046835
Solyc04g081460.2	462.344	2.28177	0.401137	5.68826	1.28e-08	1.89e-06	Solyc04g081460	F-box protein (AHRD V3 *-* XP_012084459)	PAC:51366181	Solyc04g081460	Solyc04g081460.2	Solyc04g081460.2.1	Solyc04g081460.2.1		PTHR33306 PTHR33306:SF5
Solyc04g081570	33930.7	-1.00353	0.23494	-4.27141	1.94e-05	0.000839238	Solyc04g081570	Heat shock protein 90 (AHRD V3 *-* A0A0A7LYT2_ALBBR)	PAC:51367114	Solyc04g081570	Solyc04g081570	Solyc04g081570.3.1	Solyc04g081570.3.1	PF00183 PF02518	PTHR11528 PTHR11528:SF45			K09487	GO:0005524 GO:0006457 GO:0006950 GO:0051082
Solyc04g081670	98.5166	-1.72374	0.613067	-2.81167	0.00492854	0.0478788	Solyc04g081670	Vacuolar-processing enzyme (AHRD V3 *-* A0A1U8EUN8_CAPAN)	PAC:51366905	Solyc04g081670	Solyc04g081670	Solyc04g081670.4.1	Solyc04g081670.4.1	PF01650	PTHR12000 PTHR12000:SF17	EC:3.4.22.34			GO:0006508 GO:0008233
Solyc04g081675.1	428.122	-2.86958	0.607125	-4.7265	2.28e-06	0.000153825	Solyc04g081675	Reverse transcriptase zinc-binding domain (AHRD V3 *-* A0A200R757_9MAGN)	PAC:51367138	Solyc04g081675	Solyc04g081675.1	Solyc04g081675.1.1	Solyc04g081675.1.1	PF13966	PTHR31696
Solyc04g081690	151.547	-2.35277	0.594608	-3.95683	7.59e-05	0.00240166	Solyc04g081690	Unknown protein	PAC:51367242	Solyc04g081690	Solyc04g081690	Solyc04g081690.2.1	Solyc04g081690.2.1
Solyc04g081770	929.822	1.73672	0.604332	2.87379	0.00405583	0.0423013	Solyc04g081770	GDSL esterase/lipase (AHRD V3 *** A0A2G2ZSP1_CAPAN)	PAC:51365878	Solyc04g081770	Solyc04g081770	Solyc04g081770.4.1	Solyc04g081770.4.1	PF00657	PTHR22835 PTHR22835:SF184	EC:3.1.1.3			GO:0016788
Solyc04g081810	189.196	2.46572	0.574218	4.29405	1.75e-05	0.000779639	Solyc04g081810	Subtilisin-like protease-like protein (AHRD V3 *** A0A2K3N634_TRIPR)	PAC:51366955	Solyc04g081810	Solyc04g081810	Solyc04g081810.4.1	Solyc04g081810.4.1	PF00082 PF02225 PF05922	PTHR10795 PTHR10795:SF328	EC:3.4.14.10			GO:0004252 GO:0006508
Solyc04g082200.2	4171.39	1.18725	0.330781	3.58924	0.000331648	0.00755368	Solyc04g082200	dehydrin	PAC:51365776	Solyc04g082200	Solyc04g082200.2	Solyc04g082200.2.1	Solyc04g082200.2.1	PF00257	PTHR33346				GO:0006950 GO:0009415
Solyc04g082440	29.1844	8.25022	2.20986	3.73336	0.000188942	0.00491947	Solyc04g082440	RING-type E3 ubiquitin transferase (AHRD V3 *** A0A2G3CQU3_CAPCH)	PAC:51367006	Solyc04g082440	Solyc04g082440	Solyc04g082440.4.1	Solyc04g082440.4.1	PF00514 PF04564	PTHR23315 PTHR23315:SF49	EC:6.3.2.19			GO:0004842 GO:0005488 GO:0005515 GO:0016567
Solyc04g082460	1330.4	-1.24814	0.355399	-3.51194	0.000444849	0.00919145	Solyc04g082460	Catalase (AHRD V3 *** A0A2G2X1I6_CAPBA)	PAC:51365424	Solyc04g082460	Solyc04g082460	Solyc04g082460.4.1	Solyc04g082460.4.1	PF00199 PF06628	PTHR11465 PTHR11465:SF19	EC:1.11.1.21 EC:1.11.1.6		K03781	GO:0004096 GO:0006979 GO:0020037 GO:0055114
Solyc04g082660.2	464.876	1.0299	0.329349	3.12707	0.00176561	0.0243976	Solyc04g082660	Peptidylprolyl isomerase (AHRD V3 *** A0A2G3CFL0_CAPCH)	PAC:51366593	Solyc04g082660	Solyc04g082660.2	Solyc04g082660.2.1	Solyc04g082660.2.1	PF00254	PTHR10516 PTHR10516:SF319	EC:5.2.1.8	KOG0552	K01802	GO:0006457
Solyc04g082690.1	297.248	1.13917	0.380456	2.99423	0.00275139	0.0327332	Solyc04g082690	RING/U-box superfamily protein (AHRD V3 *** A0A2U1LI04_ARTAN)	PAC:51366530	Solyc04g082690	Solyc04g082690.1	Solyc04g082690.1.1	Solyc04g082690.1.1	PF13639	PTHR14155 PTHR14155:SF187				GO:0005515 GO:0008270
Solyc04g082910.1	215.913	6.31524	2.16821	2.91266	0.00358368	0.0391157	Solyc04g082910	Calvin cycle protein CP12-3, chloroplastic (AHRD V3 *** A0A1U8GJB3_CAPAN)	PAC:51366687	Solyc04g082910	Solyc04g082910.1	Solyc04g082910.1.1	Solyc04g082910.1.1	PF02672	PTHR33921 PTHR33921:SF3
Solyc04g082980	1326.47	-1.00598	0.268017	-3.75343	0.000174431	0.00464136	Solyc04g082980	Tetratricopeptide repeat protein SKI3 (AHRD V3 *** A0A2G2ZSZ3_CAPAN)	PAC:51364907	Solyc04g082980	Solyc04g082980	Solyc04g082980.2.1	Solyc04g082980.2.1	PF00515 PF13414	PTHR15704 PTHR15704:SF7		KOG1127	K12600	GO:0005515
Solyc05g005050	138.294	-1.71875	0.560331	-3.06739	0.00215938	0.0278132	Solyc05g005050	Cysteine-rich receptor-like protein kinase 3 (AHRD V3 *** A0A2G2VMV7_CAPBA)	PAC:51359166	Solyc05g005050	Solyc05g005050	Solyc05g005050.3.1	Solyc05g005050.3.1	PF01657	PTHR32080 PTHR32080:SF11	EC:2.7.11.1
Solyc05g005130	1210.53	-1.44162	0.354539	-4.0662	4.78e-05	0.00169813	Solyc05g005130	Prf (AHRD V3 *-* Q9LLD0_SOLLC)	PAC:51358258	Solyc05g005130	Solyc05g005130	Solyc05g005130.3.1	Solyc05g005130.3.1	PF00931 PF12061	PTHR23155 PTHR23155:SF425		KOG4658		GO:0043531
Solyc05g005560.4	7378.89	-1.12911	0.317381	-3.55759	0.000374278	0.0082074	Solyc05g005560	polygalacturonase isoenzyme 1 beta subunit	PAC:51358096	Solyc05g005560	Solyc05g005560.4	Solyc05g005560.4.1	Solyc05g005560.4.1	PF03181	PTHR31458 PTHR31458:SF2
Solyc05g005640	2372.87	-1.11403	0.287401	-3.87623	0.000106087	0.00318123	Solyc05g005640	methyl-CpG-binding domain-containing protein 9-like (AHRD V3 *** A0A2I4FAS2_9ROSI)	PAC:51359776	Solyc05g005640	Solyc05g005640	Solyc05g005640.4.1	Solyc05g005640.4.1	PF00628 PF02791 PF15612	PTHR14140 PTHR14140:SF29	EC:2.3.1.48			GO:0005515 GO:0005634 GO:0008270
Solyc05g005650	50.1996	-5.39041	1.08622	-4.96257	6.96e-07	5.91e-05	Solyc05g005650	methyl-CpG-binding domain-containing protein 9 isoform X1 (AHRD V3 *-* XP_004239350)	PAC:51359209	Solyc05g005650	Solyc05g005650	Solyc05g005650.3.1	Solyc05g005650.3.1
Solyc05g005680	4034.92	-1.57782	0.229757	-6.86734	6.54e-12	2.23e-09	Solyc05g005680	Xyloglucan endotransglucosylase/hydrolase (AHRD V3 *** K4BW96_SOLLC)	PAC:51359104	Solyc05g005680	Solyc05g005680	Solyc05g005680.3.1	Solyc05g005680.3.1	PF00722 PF06955	PTHR31062 PTHR31062:SF25	EC:2.4.1.207		K08235	GO:0004553 GO:0005618 GO:0005975 GO:0006073 GO:0010411 GO:0016762 GO:0042546 GO:0048046
Solyc05g005720	20.6082	5.2476	1.70351	3.08046	0.0020668	0.0270037	Solyc05g005720	Potassium transporter (AHRD V3 *** A0A2G2VMI2_CAPBA)	PAC:51357869	Solyc05g005720	Solyc05g005720	Solyc05g005720.4.1	Solyc05g005720.4.1	PF02705	PTHR30540 PTHR30540:SF4			K03549	GO:0015079 GO:0016020 GO:0071805
Solyc05g005750	6066.51	-1.24371	0.388338	-3.20265	0.00136169	0.0203917	Solyc05g005750	Trehalose-6-phosphate synthase (AHRD V3 *** E5GC29_CUCME)	PAC:51359560	Solyc05g005750	Solyc05g005750	Solyc05g005750.3.1	Solyc05g005750.3.1	PF00982 PF02358	PTHR10788 PTHR10788:SF14	EC:2.4.1.15 EC:3.1.3.12		K16055	GO:0003824 GO:0005992 GO:0008152
Solyc05g006030	1114.75	1.29524	0.391744	3.30633	0.000945252	0.0158528	Solyc05g006030	D-ribose-binding periplasmic (AHRD V3 *** A0A0B0Q0N1_GOSAR)	PAC:51358287	Solyc05g006030	Solyc05g006030	Solyc05g006030.3.1	Solyc05g006030.3.1	PF14009	PTHR33413 PTHR33413:SF4
Solyc05g006110	770.571	1.5547	0.367138	4.23465	2.29e-05	0.000944142	Solyc05g006110	Serine/Threonine-kinase (AHRD V3 *** AT1G10522)	PAC:51359730	Solyc05g006110	Solyc05g006110	Solyc05g006110.3.1	Solyc05g006110.3.1		PTHR35987 PTHR35987:SF2
Solyc05g006440	2055.25	1.12947	0.322502	3.50222	0.000461397	0.00942624	Solyc05g006440	transmembrane protein (AHRD V3 *** AT3G17930)	PAC:51359297	Solyc05g006440	Solyc05g006440	Solyc05g006440.4.1	Solyc05g006440.4.1	PF11460	PTHR35734 PTHR35734:SF1
Solyc05g006550	4001.98	-1.52705	0.224118	-6.81361	9.52e-12	3.1e-09	Solyc05g006550	Microtubule-associated protein TORTIFOLIA1 (AHRD V3 *-* A0A1J3JY05_NOCCA)	PAC:51359252	Solyc05g006550	Solyc05g006550	Solyc05g006550.4.1	Solyc05g006550.4.1	PF02985 PF12765	PTHR31355 PTHR31355:SF3				GO:0005488 GO:0005515
Solyc05g007170	1182.02	-1.43726	0.268995	-5.34307	9.14e-08	1.04e-05	Solyc05g007170	Prf (AHRD V3 *-* Q9LLD0_SOLLC)	PAC:51358605	Solyc05g007170	Solyc05g007170	Solyc05g007170.3.1	Solyc05g007170.3.1	PF00931 PF12061	PTHR23155 PTHR23155:SF425		KOG4658		GO:0043531
Solyc05g007630	1243.43	-1.02619	0.326935	-3.13883	0.00169625	0.0236337	Solyc05g007630	Resistance protein R1 (AHRD V3 *** Q4VFY3_SOLDE)	PAC:51359764	Solyc05g007630	Solyc05g007630	Solyc05g007630.3.1	Solyc05g007630.3.1	PF00931 PF12061	PTHR23155 PTHR23155:SF534		KOG4658		GO:0043531
Solyc05g007640	3992.19	-1.03409	0.285704	-3.61944	0.000295237	0.00686025	Solyc05g007640	Non-specific serine/threonine protein kinase (AHRD V3 *** A0A1U8EVK9_CAPAN)	PAC:51358847	Solyc05g007640	Solyc05g007640	Solyc05g007640.3.1	Solyc05g007640.3.1	PF00931 PF12061	PTHR23155 PTHR23155:SF513		KOG4658		GO:0043531
Solyc05g007740	644.01	-1.23573	0.364389	-3.39125	0.000695739	0.0126187	Solyc05g007740	Pentatricopeptide repeat-containing protein (AHRD V3 *** A0A2G3B7P9_CAPCH)	PAC:51358722	Solyc05g007740	Solyc05g007740	Solyc05g007740.3.1	Solyc05g007740.3.1	PF01535 PF14432	PTHR24015 PTHR24015:SF583
Solyc05g007770	832.002	2.02274	0.332517	6.08312	1.18e-09	2.2e-07	Solyc05g007770	NAC domain TF	PAC:51357579	Solyc05g007770	Solyc05g007770	Solyc05g007770.3.1	Solyc05g007770.3.1	PF02365	PTHR31719 PTHR31719:SF40				GO:0003677 GO:0006355
Solyc05g007895.1	792.551	-1.30719	0.421606	-3.10051	0.00193186	0.0257805	Solyc05g007895	RING/U-box superfamily protein (AHRD V3 *-* Q9LJE9_ARATH)	PAC:51358032	Solyc05g007895	Solyc05g007895.1	Solyc05g007895.1.1	Solyc05g007895.1.1	PF13639	PTHR22763 PTHR22763:SF77				GO:0005515 GO:0008270
Solyc05g008100.1	1771.95	1.07836	0.257723	4.18419	2.86e-05	0.0011353	Solyc05g008100	extensin (AHRD V3 *** XP_010320709)	PAC:51357571	Solyc05g008100	Solyc05g008100.1	Solyc05g008100.1.1	Solyc05g008100.1.1		PTHR37702
Solyc05g008220	341.061	1.33839	0.352928	3.79223	0.000149299	0.00414681	Solyc05g008220	Plastid movement impaired protein (AHRD V3 *** A0A072VEV4_MEDTR)	PAC:51357716	Solyc05g008220	Solyc05g008220	Solyc05g008220.4.1	Solyc05g008220.4.1	PF14009	PTHR33148 PTHR33148:SF3
Solyc05g008560.1	381.654	-1.39027	0.364293	-3.81634	0.000135446	0.00385255	Solyc05g008560	Pentatricopeptide repeat (AHRD V3 *** A0A200R8L9_9MAGN)	PAC:51358773	Solyc05g008560	Solyc05g008560.1	Solyc05g008560.1.1	Solyc05g008560.1.1	PF13041	PTHR24015 PTHR24015:SF724				GO:0005488
Solyc05g008780	2958.81	-1.09051	0.225867	-4.8281	1.38e-06	0.000103708	Solyc05g008780	Calponin-like domain protein (AHRD V3 *-* F4HWC3_ARATH)	PAC:51357714	Solyc05g008780	Solyc05g008780	Solyc05g008780.4.1	Solyc05g008780.4.1		PTHR32219 PTHR32219:SF6
Solyc05g009253.1	140.744	-2.03307	0.633529	-3.20912	0.0013314	0.0200759	Solyc05g009253	Pentatricopeptide repeat protein (AHRD V3 *** A0A2U1MNU4_ARTAN)	PAC:51357787	Solyc05g009253	Solyc05g009253.1	Solyc05g009253.1.1	Solyc05g009253.1.1	PF13041	PTHR24015 PTHR24015:SF547
Solyc05g009650	551.522	1.83015	0.514832	3.55486	0.000378188	0.00826821	Solyc05g009650	Unknown protein	PAC:51359530	Solyc05g009650	Solyc05g009650	Solyc05g009650.4.1	Solyc05g009650.4.1		PTHR34956 PTHR34956:SF1				GO:0008121
Solyc05g009790.1	1440.7	-1.29969	0.426189	-3.04956	0.00229179	0.0288211	Solyc05g009790	AP2/B3 transcription factor family protein (AHRD V3 *** A0A2U1LJK2_ARTAN)	PAC:51359299	Solyc05g009790	Solyc05g009790.1	Solyc05g009790.1.1	Solyc05g009790.1.1	PF00847 PF02362	PTHR31140 PTHR31140:SF3			K09287	GO:0003677 GO:0003700 GO:0006355
Solyc05g010010.1	521.094	-1.14602	0.301818	-3.79707	0.000146417	0.00408004	Solyc05g010010	Protein MIZU-KUSSEI 1 (AHRD V3 *** A0A2G2VKP6_CAPBA)	PAC:51359139	Solyc05g010010	Solyc05g010010.1	Solyc05g010010.1.1	Solyc05g010010.1.1	PF04759	PTHR31696 PTHR31696:SF2
Solyc05g010040.2	505.93	1.85287	0.660429	2.80555	0.00502309	0.0486026	Solyc05g010040	Unknown protein	PAC:51359863	Solyc05g010040	Solyc05g010040.2	Solyc05g010040.2.1	Solyc05g010040.2.1
Solyc05g010700.1	252.356	-1.25939	0.43378	-2.90331	0.00369246	0.0398712	Solyc05g010700	Unknown protein	PAC:51359514	Solyc05g010700	Solyc05g010700.1	Solyc05g010700.1.1	Solyc05g010700.1.1
Solyc05g010780.1	247.477	-1.76498	0.625979	-2.81956	0.00480898	0.0472438	Solyc05g010780	Pentatricopeptide repeat-containing protein (AHRD V3 *** A0A2U1KIL8_ARTAN)	PAC:51358492	Solyc05g010780	Solyc05g010780.1	Solyc05g010780.1.1	Solyc05g010780.1.1	PF01535 PF13041	PTHR24015 PTHR24015:SF309
Solyc05g010810.1	18355.8	-1.66421	0.418822	-3.97354	7.08e-05	0.00230261	Solyc05g010810	Phosphatidylinositol 4-kinase gamma 7 (AHRD V3 *** A0A2G2YCT0_CAPAN)	PAC:51359153	Solyc05g010810	Solyc05g010810.1	Solyc05g010810.1.1	Solyc05g010810.1.1	PF00454	PTHR15245 PTHR15245:SF11	EC:2.7.1.67	KOG2381		GO:0016773
Solyc05g010813.1	1224.04	-3.35553	0.679034	-4.94161	7.75e-07	6.48e-05	Solyc05g010813	Unknown protein	PAC:51358378	Solyc05g010813	Solyc05g010813.1	Solyc05g010813.1.1	Solyc05g010813.1.1
Solyc05g011890.1	503.572	1.55572	0.45899	3.38945	0.000700337	0.0126697	Solyc05g011890	Sulfotransferase (AHRD V3 *** A0A2G3B6Y2_CAPCH)	PAC:51358153	Solyc05g011890	Solyc05g011890.1	Solyc05g011890.1.1	Solyc05g011890.1.1	PF13469	PTHR11783 PTHR11783:SF84		KOG1584
Solyc05g012180	226.036	1.37566	0.424565	3.24017	0.00119458	0.0186043	Solyc05g012180	Methyl esterase 11 (AHRD V3 *** A0A2U1LRP6_ARTAN)	PAC:51357517	Solyc05g012180	Solyc05g012180	Solyc05g012180.3.1	Solyc05g012180.3.1	PF12697	PTHR10992 PTHR10992:SF872		KOG1454
Solyc05g012280	821.995	-1.45104	0.277424	-5.23038	1.69e-07	1.75e-05	Solyc05g012280	wall-associated receptor kinase-like 1 (AHRD V3 *** A0A2I4H883_9ROSI)	PAC:51358170	Solyc05g012280	Solyc05g012280	Solyc05g012280.3.1	Solyc05g012280.3.1	PF13947 PF14380	PTHR33355 PTHR33355:SF1				GO:0030247
Solyc05g012890.1	903.82	-2.59744	0.492278	-5.27636	1.32e-07	1.4e-05	Solyc05g012890	Late blight resistance protein R1-A (AHRD V3 *-* A0A2G2VV43_CAPBA)	PAC:51359023	Solyc05g012890	Solyc05g012890.1	Solyc05g012890.1.1	Solyc05g012890.1.1	PF00931 PF12061	PTHR23155 PTHR23155:SF483				GO:0043531
Solyc05g012950	128.48	2.26336	0.79604	2.84327	0.00446532	0.0450002	Solyc05g012950	Sulfotransferase (AHRD V3 *-* A0A200QN29_9MAGN)	PAC:51357846	Solyc05g012950	Solyc05g012950	Solyc05g012950.3.1	Solyc05g012950.3.1	PF00685	PTHR11783 PTHR11783:SF93				GO:0008146
Solyc05g013010	159.152	3.33821	1.02009	3.27245	0.00106619	0.0172414	Solyc05g013010	Sulfotransferase (AHRD V3 *** A0A2I4HG22_9ROSI)	PAC:51358360	Solyc05g013010	Solyc05g013010	Solyc05g013010.3.1	Solyc05g013010.3.1	PF00685	PTHR11783 PTHR11783:SF93		KOG1584	K01025	GO:0008146
Solyc05g013040	2270.41	-1.0295	0.250192	-4.11484	3.87e-05	0.00145251	Solyc05g013040	ARF guanine-nucleotide exchange factor GNOM (AHRD V3 *** A0A1U8HBB7_CAPAN)	PAC:51358952	Solyc05g013040	Solyc05g013040	Solyc05g013040.3.1	Solyc05g013040.3.1	PF01369 PF12783	PTHR10663 PTHR10663:SF155			K18443	GO:0005086 GO:0005488 GO:0032012
Solyc05g013320.1	1178.71	-1.57735	0.325674	-4.84336	1.28e-06	9.77e-05	Solyc05g013320	Protein kinase (AHRD V3 *** Q40234_SOLPI)	PAC:51358404	Solyc05g013320	Solyc05g013320.1	Solyc05g013320.1.1	Solyc05g013320.1.1	PF07714	PTHR27003 PTHR27003:SF27	EC:2.7.11.1	KOG1187		GO:0004672 GO:0004713 GO:0005524 GO:0006468
Solyc05g013400	1147.42	-1.26842	0.30763	-4.1232	3.74e-05	0.00141649	Solyc05g013400	Pentatricopeptide repeat (AHRD V3 *** A0A200R9A2_9MAGN)	PAC:51359186	Solyc05g013400	Solyc05g013400	Solyc05g013400.4.1	Solyc05g013400.4.1	PF01535 PF13041	PTHR24015 PTHR24015:SF348			K17964
Solyc05g013630.1	12097.6	1.03148	0.221966	4.64702	3.37e-06	0.000213598	Solyc05g013630	protein kreg-1 (AHRD V3 *** XP_004239134)	PAC:51359190	Solyc05g013630	Solyc05g013630.1	Solyc05g013630.1.1	Solyc05g013630.1.1
Solyc05g013700	2563.9	-1.12308	0.254679	-4.40978	1.03e-05	0.0005108	Solyc05g013700	Plant specific eukaryotic initiation factor 4B (AHRD V3 *** A0A1R3GQ54_COCAP)	PAC:51358578	Solyc05g013700	Solyc05g013700	Solyc05g013700.4.1	Solyc05g013700.4.1	PF06273	PTHR32091 PTHR32091:SF0
Solyc05g014100	1020.31	-1.68096	0.311443	-5.39734	6.76e-08	8.06e-06	Solyc05g014100	Alpha/beta-Hydrolases superfamily protein (AHRD V3 *-* A0A1I9LMK9_ARATH)	PAC:51357739	Solyc05g014100	Solyc05g014100	Solyc05g014100.3.1	Solyc05g014100.3.1	PF07734	PTHR10992 PTHR10992:SF754
Solyc05g014190	706.575	1.29579	0.410973	3.15299	0.0016161	0.0228842	Solyc05g014190	CAAX amino terminal protease family protein (AHRD V3 *** AT3G26085)	PAC:51357561	Solyc05g014190	Solyc05g014190	Solyc05g014190.4.1	Solyc05g014190.4.1	PF02517	PTHR10794 PTHR10794:SF52			K07052	GO:0016020
Solyc05g014200	3263.76	-1.13434	0.244098	-4.64707	3.37e-06	0.000213598	Solyc05g014200	TGN-localized SYP41-interacting protein (AHRD V3 *** F1BCU1_ARATH)	PAC:51359475	Solyc05g014200	Solyc05g014200	Solyc05g014200.3.1	Solyc05g014200.3.1		PTHR13140 PTHR13140:SF312
Solyc05g015060	231.68	1.78416	0.449575	3.96855	7.23e-05	0.00233738	Solyc05g015060	P-loop containing nucleoside triphosphate hydrolases superfamily protein (AHRD V3 *** A0A2U1NGS8_ARTAN)	PAC:51357842	Solyc05g015060	Solyc05g015060	Solyc05g015060.4.1	Solyc05g015060.4.1	PF00004 PF14363	PTHR23070 PTHR23070:SF12			K08900	GO:0005524
Solyc05g015250.2	198.266	-1.76248	0.428102	-4.11696	3.84e-05	0.00144174	Solyc05g015250	Mannosyl-oligosaccharide glucosidase GCS1 (AHRD V3 *-* A0A2G3AE44_CAPAN)	PAC:51359722	Solyc05g015250	Solyc05g015250.2	Solyc05g015250.2.1	Solyc05g015250.2.1	PF16923	PTHR10412 PTHR10412:SF10	EC:3.2.1.106
Solyc05g015800	52.4303	5.05858	1.5832	3.19517	0.00139747	0.0207918	Solyc05g015800	Alcohol acyl transferase (AHRD V3 *** Q6QLX4_SOLLC)	PAC:51358216	Solyc05g015800	Solyc05g015800	Solyc05g015800.3.1	Solyc05g015800.3.1	PF02458	PTHR31642 PTHR31642:SF42	EC:2.3.1.196 EC:2.3.1.232			GO:0016747
Solyc05g015920	4834.26	-1.07461	0.259257	-4.14497	3.4e-05	0.00131014	Solyc05g015920	GYF domain-containing protein (AHRD V3 *** A0A1Q3BTQ2_CEPFO)	PAC:51357955	Solyc05g015920	Solyc05g015920	Solyc05g015920.3.1	Solyc05g015920.3.1	PF02213	PTHR14445 PTHR14445:SF41		KOG1862		GO:0005515
Solyc05g016460	872.357	-2.85006	0.450689	-6.32378	2.55e-10	5.99e-08	Solyc05g016460	mediator of RNA polymerase II transcription subunit 23 (AHRD V3 *-* A0A2I4G1V6_9ROSI)	PAC:51359751	Solyc05g016460	Solyc05g016460	Solyc05g016460.2.1	Solyc05g016460.2.1		PTHR12691
Solyc05g017790.1	31.1391	-8.48168	1.86925	-4.53748	5.69e-06	0.000325386	Solyc05g017790	Unknown protein	PAC:51358979	Solyc05g017790	Solyc05g017790.1	Solyc05g017790.1.1	Solyc05g017790.1.1
Solyc05g017890	5134.7	-1.08065	0.261597	-4.13099	3.61e-05	0.00138024	Solyc05g017890	THO complex subunit 2 (AHRD V3 *** A0A2G3ACB5_CAPAN)	PAC:51358589	Solyc05g017890	Solyc05g017890	Solyc05g017890.4.1	Solyc05g017890.4.1	PF11262 PF11732 PF16134	PTHR21597 PTHR21597:SF0			K12879	GO:0005488
Solyc05g018630.1	315.764	-11.8239	1.50466	-7.85814	3.9e-15	2.43e-12	Solyc05g018630	Regulator of chromosome condensation (RCC1) family protein (AHRD V3 *-* A0A2U1Q4A9_ARTAN)	PAC:51358837	Solyc05g018630	Solyc05g018630.1	Solyc05g018630.1.1	Solyc05g018630.1.1	PF00415	PTHR22870 PTHR22870:SF193
Solyc05g018640	278.791	-1.39345	0.454564	-3.06546	0.00217333	0.0278961	Solyc05g018640	Ultraviolet-B receptor UVR8 (AHRD V3 *-* A0A1U8F2B3_CAPAN)	PAC:51359059	Solyc05g018640	Solyc05g018640	Solyc05g018640.3.1	Solyc05g018640.3.1
Solyc05g021160	46.0438	2.82507	0.953107	2.96406	0.00303604	0.0349754	Solyc05g021160	Unknown protein	PAC:51357958	Solyc05g021160	Solyc05g021160	Solyc05g021160.2.1	Solyc05g021160.2.1
Solyc05g021390	352.17	-1.27689	0.371341	-3.43858	0.000584764	0.0112414	Solyc05g021390	Cytochrome P450 (AHRD V3 *** A0A200R9G0_9MAGN)	PAC:51359215	Solyc05g021390	Solyc05g021390	Solyc05g021390.4.1	Solyc05g021390.4.1	PF00067	PTHR24286 PTHR24286:SF66	EC:1.14.13.184	KOG0157		GO:0004497 GO:0005506 GO:0016705 GO:0020037 GO:0055114
Solyc05g021580	21.3646	-7.93833	2.02084	-3.92824	8.56e-05	0.00264834	Solyc05g021580	Serine/threonine-protein kinase TOR (AHRD V3 *-* A0A2G3AVJ6_CAPCH)	PAC:51357627	Solyc05g021580	Solyc05g021580	Solyc05g021580.3.1	Solyc05g021580.3.1			EC:2.7.11.1
Solyc05g023770	1140.43	-1.21445	0.302275	-4.01771	5.88e-05	0.00200657	Solyc05g023770	Coiled-coil domain-containing protein SCD2 (AHRD V3 *** A0A2G2VN50_CAPBA)	PAC:51358757	Solyc05g023770	Solyc05g023770	Solyc05g023770.4.1	Solyc05g023770.4.1		PTHR31762 PTHR31762:SF5
Solyc05g025750	5192.4	-1.0793	0.251019	-4.29968	1.71e-05	0.000767907	Solyc05g025750	SH3 domain protein (AHRD V3 *** A0A2K3ME66_TRIPR)	PAC:51359107	Solyc05g025750	Solyc05g025750	Solyc05g025750.3.1	Solyc05g025750.3.1
Solyc05g025890	1146.58	-2.41865	0.77788	-3.10928	0.00187545	0.0253064	Solyc05g025890	Acyl-CoA N-acyltransferases (NAT) superfamily protein (AHRD V3 *** Q8GUT5_ARATH)	PAC:51358929	Solyc05g025890	Solyc05g025890	Solyc05g025890.3.1	Solyc05g025890.3.1	PF00583	PTHR23091 PTHR23091:SF278	EC:2.3.1.88			GO:0008080
Solyc05g026060	100.628	-2.65858	0.593603	-4.47871	7.51e-06	0.00039293	Solyc05g026060	ephrin type-B receptor (AHRD V3 *-* AT5G11700)	PAC:51357736	Solyc05g026060	Solyc05g026060	Solyc05g026060.3.1	Solyc05g026060.3.1		PTHR31513 PTHR31513:SF1
Solyc05g026070.1	156.984	-3.39018	0.639451	-5.3017	1.15e-07	1.26e-05	Solyc05g026070	glycine-rich protein (AHRD V3 *-* AT4G32920)	PAC:51358291	Solyc05g026070	Solyc05g026070.1	Solyc05g026070.1.1	Solyc05g026070.1.1		PTHR31513 PTHR31513:SF1
Solyc05g026217.1	732.263	-1.93911	0.370696	-5.231	1.69e-07	1.75e-05	Solyc05g026217	40S ribosomal protein s14-like (AHRD V3 *-* A0A2K3LU38_TRIPR)	PAC:51359349	Solyc05g026217	Solyc05g026217.1	Solyc05g026217.1.1	Solyc05g026217.1.1	PF00411	PTHR11759 PTHR11759:SF12				GO:0003735 GO:0005840 GO:0006412
Solyc05g026570	542.009	1.15944	0.352837	3.28604	0.00101607	0.0166814	Solyc05g026570	Chlororespiratory reduction 3 (AHRD V3 *-* A0A0F7CZ71_9ROSI)	PAC:51359556	Solyc05g026570	Solyc05g026570	Solyc05g026570.3.1	Solyc05g026570.3.1		PTHR36340 PTHR36340:SF1
Solyc05g041870	1133.13	1.10641	0.275577	4.01487	5.95e-05	0.00202145	Solyc05g041870	Cytochrome b561 and DOMON domain-containing protein (AHRD V3 *-* A0A1Q3DJL5_CEPFO)	PAC:51359630	Solyc05g041870	Solyc05g041870	Solyc05g041870.2.1	Solyc05g041870.2.1	PF04526	PTHR23130 PTHR23130:SF81
Solyc05g046130	173.974	1.95539	0.615588	3.17646	0.00149085	0.0216139	Solyc05g046130	DUF1218 domain-containing protein (AHRD V3 *** A0A1Q3CI94_CEPFO)	PAC:51357777	Solyc05g046130	Solyc05g046130	Solyc05g046130.4.1	Solyc05g046130.4.1	PF06749	PTHR31769 PTHR31769:SF4
Solyc05g046200	20.0104	7.70655	2.0578	3.74504	0.000180363	0.00475856	Solyc05g046200	Unknown protein	PAC:51358020	Solyc05g046200	Solyc05g046200	Solyc05g046200.3.1	Solyc05g046200.3.1
Solyc05g046280	158.04	-2.15214	0.479858	-4.48495	7.29e-06	0.000382516	Solyc05g046280	Pentatricopeptide repeat (AHRD V3 *** A0A200QVR9_9MAGN)	PAC:51359407	Solyc05g046280	Solyc05g046280	Solyc05g046280.3.1	Solyc05g046280.3.1	PF01535 PF13041	PTHR24015 PTHR24015:SF267
Solyc05g047530	4149.36	-1.25019	0.350239	-3.56953	0.000357629	0.00796235	Solyc05g047530	trans-cinnamate 4-monooxygenase	PAC:51357872	Solyc05g047530	Solyc05g047530	Solyc05g047530.3.1	Solyc05g047530.3.1	PF00067	PTHR24298 PTHR24298:SF149	EC:3.2.1.61	KOG0156	K00487	GO:0004497 GO:0005506 GO:0016705 GO:0020037 GO:0055114
Solyc05g048750	587.188	1.16027	0.297621	3.89848	9.68e-05	0.00294975	Solyc05g048750	coiled-coil protein (AHRD V3 *-* AT2G45520)	PAC:51358960	Solyc05g048750	Solyc05g048750	Solyc05g048750.3.1	Solyc05g048750.3.1		PTHR37218
Solyc05g051545.1	356.754	1.71132	0.50183	3.41017	0.00064923	0.0120763	Solyc05g051545	EPIDERMAL PATTERNING FACTOR-like protein 1 (AHRD V3 *** A0A2G2ZJC2_CAPAN),Pfam:PF17181	PAC:51358678	Solyc05g051545	Solyc05g051545.1	Solyc05g051545.1.1	Solyc05g051545.1.1		PTHR33109 PTHR33109:SF3
Solyc05g051640	1782.68	-1.44559	0.290334	-4.97905	6.39e-07	5.47e-05	Solyc05g051640	Leucine-rich repeat receptor-like protein kinase (AHRD V3 *** A0A2R6PLW3_ACTCH)	PAC:51357932	Solyc05g051640	Solyc05g051640	Solyc05g051640.4.1	Solyc05g051640.4.1	PF00560 PF08263 PF13855	PTHR27000 PTHR27000:SF1	EC:2.7.11.1	KOG0472		GO:0005515
Solyc05g051720.1	75.9521	4.8221	0.978273	4.92919	8.26e-07	6.83e-05	Solyc05g051720	Monothiol glutaredoxin-S1 (AHRD V3 *** A0A2G3CHH3_CAPCH)	PAC:51359770	Solyc05g051720	Solyc05g051720.1	Solyc05g051720.1.1	Solyc05g051720.1.1	PF00462	PTHR10168 PTHR10168:SF102	EC:1.8.1.9	KOG1752	K03676	GO:0009055 GO:0015035 GO:0045454
Solyc05g051750	707.592	2.9127	0.783528	3.71741	0.000201272	0.00514235	Solyc05g051750	TOMPRORNA prosystemin	PAC:51358346	Solyc05g051750	Solyc05g051750	Solyc05g051750.3.1	Solyc05g051750.3.1	PF07376
Solyc05g051850	2165.05	1.18124	0.358601	3.29401	0.000987692	0.0163633	Solyc05g051850	putative myo-inositol-1-phosphatase	PAC:51357890	Solyc05g051850	Solyc05g051850	Solyc05g051850.3.1	Solyc05g051850.3.1	PF01658 PF07994	PTHR11510 PTHR11510:SF6	EC:5.5.1.4		K01858	GO:0004512 GO:0006021 GO:0008654
Solyc05g052240	317.311	1.59311	0.458876	3.47177	0.000517038	0.010265	Solyc05g052240	Chalcone-flavonone isomerase family protein (AHRD V3 *** A0A2G2ZJB2_CAPAN)	PAC:51359094	Solyc05g052240	Solyc05g052240	Solyc05g052240.3.1	Solyc05g052240.3.1	PF02431	PTHR28039 PTHR28039:SF4	EC:5.5.1.6			GO:0016872
Solyc05g052275.1	273.723	-1.44979	0.458362	-3.16297	0.00156169	0.0222855	Solyc05g052275	Unknown protein	PAC:51357705	Solyc05g052275	Solyc05g052275.1	Solyc05g052275.1.1	Solyc05g052275.1.1
Solyc05g052340	123.583	-2.31784	0.721723	-3.21153	0.00132029	0.0199676	Solyc05g052340	Laccase (AHRD V3 *** K4C1R5_SOLLC)	PAC:51357543	Solyc05g052340	Solyc05g052340	Solyc05g052340.4.1	Solyc05g052340.4.1	PF00394 PF07731 PF07732	PTHR11709 PTHR11709:SF22	EC:1.10.3.2			GO:0005507 GO:0016491 GO:0046274 GO:0048046 GO:0052716 GO:0055114
Solyc05g052510	19523.1	-1.22972	0.244764	-5.02411	5.06e-07	4.45e-05	Solyc05g052510	Clathrin heavy chain (AHRD V3 *** A0A2G2WTL3_CAPBA)	PAC:51359006	Solyc05g052510	Solyc05g052510	Solyc05g052510.4.1	Solyc05g052510.4.1	PF00637 PF01394 PF09268 PF13838	PTHR10292 PTHR10292:SF10			K04646	GO:0005198 GO:0005488 GO:0006886 GO:0016192 GO:0030130 GO:0030132
Solyc05g053080.2	2175.59	1.28307	0.271939	4.71823	2.38e-06	0.000159232	Solyc05g053080	Unknown protein	PAC:51358819	Solyc05g053080	Solyc05g053080.2	Solyc05g053080.2.1	Solyc05g053080.2.1
Solyc05g053310	3437.45	1.03891	0.298899	3.4758	0.000509334	0.0101583	Solyc05g053310	Stress responsive A/B Barrel domain containing protein (AHRD V3 *** A0A1Y1IK97_KLENI)	PAC:51357829	Solyc05g053310	Solyc05g053310	Solyc05g053310.3.1	Solyc05g053310.3.1	PF07876	PTHR33178 PTHR33178:SF2
Solyc05g053380	410.533	-1.63799	0.579317	-2.82745	0.00469208	0.0465348	Solyc05g053380	WRKY transcription factor 48	PAC:51358364	Solyc05g053380	Solyc05g053380	Solyc05g053380.4.1	Solyc05g053380.4.1	PF03106	PTHR31221 PTHR31221:SF13				GO:0003700 GO:0006355 GO:0043565
Solyc05g053660	171.238	1.94007	0.69404	2.79533	0.00518462	0.0495937	Solyc05g053660	Basic helix-loop-helix (BHLH) DNA-binding superfamily protein (AHRD V3 *** A0A2U1LW68_ARTAN)	PAC:51359422	Solyc05g053660	Solyc05g053660	Solyc05g053660.3.1	Solyc05g053660.3.1	PF00010	PTHR11514 PTHR11514:SF61				GO:0046983
Solyc05g053850	497.789	2.61416	0.660276	3.95919	7.52e-05	0.00239041	Solyc05g053850	Protein FLOWERING LOCUS T (AHRD V3 *** A0A2G3CJ17_CAPCH)	PAC:51358438	Solyc05g053850	Solyc05g053850	Solyc05g053850.3.1	Solyc05g053850.3.1	PF01161	PTHR11362 PTHR11362:SF9		KOG3346		GO:0008429 GO:0009909 GO:0048573
Solyc05g053860	667.152	-2.87465	0.736587	-3.90267	9.51e-05	0.00291551	Solyc05g053860	Organic cation/carnitine transporter 3 (AHRD V3 *** A0A2G2WUV1_CAPBA)	PAC:51357617	Solyc05g053860	Solyc05g053860	Solyc05g053860.4.1	Solyc05g053860.4.1	PF07690	PTHR24064 PTHR24064:SF248		KOG0255		GO:0016021 GO:0055085
Solyc05g054170	1363.18	-1.31388	0.443516	-2.96242	0.00305235	0.0351261	Solyc05g054170	Scarecrow-like protein 5 (AHRD V3 *** A0A2G3CJ54_CAPCH)	PAC:51358305	Solyc05g054170	Solyc05g054170	Solyc05g054170.4.1	Solyc05g054170.4.1	PF03514	PTHR31636 PTHR31636:SF45
Solyc05g054315.1	2336.1	-1.13097	0.296902	-3.80923	0.000139402	0.00392972	Solyc05g054315	Epoxide hydrolase (AHRD V3 *** Q41413_SOLTU)	PAC:51358254	Solyc05g054315	Solyc05g054315.1	Solyc05g054315.1.1	Solyc05g054315.1.1	PF12697	PTHR10992 PTHR10992:SF829	EC:3.3.2.10	KOG4178		GO:0003824
Solyc05g054620	4560.55	-1.48282	0.420317	-3.52786	0.000418929	0.00882299	Solyc05g054620	ACT domain-containing protein (AHRD V3 *** A0A2U1PEX2_ARTAN)	PAC:51358562	Solyc05g054620	Solyc05g054620	Solyc05g054620.4.1	Solyc05g054620.4.1		PTHR31096 PTHR31096:SF4	EC:2.7.7.59			GO:0008152 GO:0016597
Solyc05g054650.1	181.312	1.79466	0.447675	4.00884	6.1e-05	0.00206086	Solyc05g054650	Zinc finger protein (AHRD V3 *** A0A200PZ96_9MAGN)	PAC:51358251	Solyc05g054650	Solyc05g054650.1	Solyc05g054650.1.1	Solyc05g054650.1.1	PF13912	PTHR26374 PTHR26374:SF162				GO:0046872
Solyc05g054860.1	4549.45	-1.06695	0.265627	-4.01673	5.9e-05	0.00200868	Solyc05g054860	Receptor-like protein kinase HERK 1 (AHRD V3 *** A0A1U8GR51_CAPAN)	PAC:51357849	Solyc05g054860	Solyc05g054860.1	Solyc05g054860.1.1	Solyc05g054860.1.1	PF07714 PF11721	PTHR27003 PTHR27003:SF69	EC:2.7.11.1	KOG1187		GO:0004672 GO:0004713 GO:0005524 GO:0006468
Solyc05g054870	327.54	-1.46994	0.367098	-4.00422	6.22e-05	0.00209192	Solyc05g054870	protein RDM16 isoform X1 (AHRD V3 *-* XP_010321364)	PAC:51359814	Solyc05g054870	Solyc05g054870	Solyc05g054870.3.1	Solyc05g054870.3.1
Solyc05g055110	1881.01	-1.91361	0.40398	-4.73688	2.17e-06	0.000147061	Solyc05g055110	nuclear pore complex protein NUP1-like (AHRD V3 *-* A0A2I4DIV8_9ROSI)	PAC:51359652	Solyc05g055110	Solyc05g055110	Solyc05g055110.4.1	Solyc05g055110.4.1		PTHR33416 PTHR33416:SF2
Solyc05g055330	1665.65	-1.52195	0.331716	-4.58812	4.47e-06	0.000269576	Solyc05g055330	Pleiotropic drug resistance protein 2 (AHRD V3 *** A0A1U8GRL3_CAPAN)	PAC:51357825	Solyc05g055330	Solyc05g055330	Solyc05g055330.3.1	Solyc05g055330.3.1	PF00005 PF01061 PF08370 PF14510	PTHR19241 PTHR19241:SF223	EC:3.6.3.25			GO:0005524 GO:0016020 GO:0016887
Solyc05g055340	987.874	-1.49861	0.326419	-4.59106	4.41e-06	0.000266542	Solyc05g055340	Plant tudor-like RNA-binding protein (AHRD V3 *** A0A072UR05_MEDTR)	PAC:51359686	Solyc05g055340	Solyc05g055340	Solyc05g055340.4.1	Solyc05g055340.4.1		PTHR31917 PTHR31917:SF5
Solyc05g056030	2500.55	-1.03789	0.278229	-3.73035	0.000191214	0.00495982	Solyc05g056030	Patatin (AHRD V3 *** A0A2G3CIZ2_CAPCH)	PAC:51359497	Solyc05g056030	Solyc05g056030	Solyc05g056030.3.1	Solyc05g056030.3.1	PF01734	PTHR32241 PTHR32241:SF3		KOG0513		GO:0006629 GO:0008152
Solyc05g150130	119.946	-2.67144	0.644482	-4.14509	3.4e-05	0.00131014	Solyc05g150130	Alcohol dehydrogenase (AHRD V3 *-* A0A2U1MN94_ARTAN)	PAC:51358625	Solyc05g150130	Solyc05g150130	Solyc05g150130.1.1	Solyc05g150130.1.1		PTHR11695 PTHR11695:SF576	EC:1.1.1.1			GO:0008270 GO:0016491 GO:0055114
Solyc06g005260	6058.94	1.65126	0.316649	5.21479	1.84e-07	1.89e-05	Solyc06g005260	Glutaredoxin (AHRD V3 *** A0A2G2XHT5_CAPBA)	PAC:51378887	Solyc06g005260	Solyc06g005260	Solyc06g005260.3.1	Solyc06g005260.3.1	PF00462	PTHR10168 PTHR10168:SF104	EC:1.8.1.9	KOG1752	K03676	GO:0009055 GO:0015035 GO:0045454
Solyc06g005460.1	18.9271	7.6268	2.45407	3.10781	0.00188478	0.0253709	Solyc06g005460	pectinesterase inhibitor-like (AHRD V3 *** A0A1U8H1H8_CAPAN)	PAC:51378419	Solyc06g005460	Solyc06g005460.1	Solyc06g005460.1.1	Solyc06g005460.1.1	PF04043					GO:0004857
Solyc06g005650.2	835.28	-1.1597	0.33463	-3.46561	0.000529021	0.0104036	Solyc06g005650	E3 ubiquitin-protein ligase (AHRD V3 *** A0A1U8GX66_CAPAN)	PAC:51377068	Solyc06g005650	Solyc06g005650.2	Solyc06g005650.2.1	Solyc06g005650.2.1	PF14369	PTHR22763 PTHR22763:SF26			K11982
Solyc06g005820	8855.3	1.29129	0.446569	2.89158	0.00383315	0.0408107	Solyc06g005820	Copper transporter 6 (AHRD V3 *** A0A2G2Z865_CAPAN)	PAC:51377633	Solyc06g005820	Solyc06g005820	Solyc06g005820.3.1	Solyc06g005820.3.1	PF04145	PTHR12483 PTHR12483:SF24		KOG3386	K14686	GO:0005375 GO:0016021 GO:0035434
Solyc06g006000	757.91	1.2678	0.278624	4.55022	5.36e-06	0.000311804	Solyc06g006000	Maternal effect embryo arrest 59 (AHRD V3 *** B6T4K8_MAIZE)	PAC:51378859	Solyc06g006000	Solyc06g006000	Solyc06g006000.3.1	Solyc06g006000.3.1		PTHR34686 PTHR34686:SF1
Solyc06g006020	301.768	-1.60043	0.475519	-3.36564	0.000763667	0.0135028	Solyc06g006020	Leucine-rich repeat protein kinase family protein, putative (AHRD V3 *-* A0A061F8C6_THECC)	PAC:51378069	Solyc06g006020	Solyc06g006020	Solyc06g006020.3.1	Solyc06g006020.3.1	PF08263 PF13855	PTHR27000 PTHR27000:SF137	EC:2.7.11.1			GO:0005515
Solyc06g006080	9904.69	-1.06047	0.341546	-3.1049	0.00190343	0.0255417	Solyc06g006080	Phosphomethylpyrimidine synthase (AHRD V3 *** A0A2G3C580_CAPCH)	PAC:51378292	Solyc06g006080	Solyc06g006080	Solyc06g006080.3.1	Solyc06g006080.3.1	PF01964 PF13667	PTHR30557 PTHR30557:SF1	EC:4.1.99.17		K03147	GO:0009228 GO:0051536
Solyc06g007180	1055.22	2.4713	0.333	7.42134	1.16e-13	5.06e-11	Solyc06g007180	asparagine synthetase 1	PAC:51377444	Solyc06g007180	Solyc06g007180	Solyc06g007180.3.1	Solyc06g007180.3.1	PF00733 PF12481	PTHR11772 PTHR11772:SF13	EC:6.3.5.4		K01953	GO:0004066 GO:0006529
Solyc06g007210	2991.75	1.05645	0.300602	3.51445	0.000440674	0.00913111	Solyc06g007210	Unknown protein	PAC:51376660	Solyc06g007210	Solyc06g007210	Solyc06g007210.3.1	Solyc06g007210.3.1	PF05162					GO:0003735 GO:0005840 GO:0006412
Solyc06g007430	1786.65	-1.56357	0.402274	-3.88683	0.000101564	0.00306503	Solyc06g007430	Non-specific serine/threonine protein kinase (AHRD V3 *** A0A2G2WHP7_CAPBA)	PAC:51378138	Solyc06g007430	Solyc06g007430	Solyc06g007430.3.1	Solyc06g007430.3.1	PF03822 PF14531	PTHR24347 PTHR24347:SF167	EC:2.7.11.1	KOG0583		GO:0004672 GO:0004713 GO:0005524 GO:0006468 GO:0007165
Solyc06g007540	5210.1	1.00821	0.287144	3.51116	0.00044616	0.0092098	Solyc06g007540	Cytochrome b-c1 complex subunit 8 (AHRD V3 *** A0A1U8H2J1_CAPAN)	PAC:51377385	Solyc06g007540	Solyc06g007540	Solyc06g007540.3.1	Solyc06g007540.3.1	PF10890	PTHR34559				GO:0005743 GO:0008121 GO:0022900 GO:0070469
Solyc06g007580.1	1922.97	-1.7396	0.404327	-4.30247	1.69e-05	0.000764601	Solyc06g007580	PDDEXK-like protein (AHRD V3 *** A0A2U1LF29_ARTAN)	PAC:51379116	Solyc06g007580	Solyc06g007580.1	Solyc06g007580.1.1	Solyc06g007580.1.1	PF04720	PTHR31579 PTHR31579:SF4
Solyc06g008040	5908.83	-1.02538	0.229149	-4.47472	7.65e-06	0.000397475	Solyc06g008040	CLIP-associated protein (AHRD V3 *** A0A2G3C415_CAPCH)	PAC:51376776	Solyc06g008040	Solyc06g008040	Solyc06g008040.3.1	Solyc06g008040.3.1	PF02985 PF12348	PTHR21567 PTHR21567:SF9			K16578	GO:0005488 GO:0005515
Solyc06g008765.1	202.494	-1.9455	0.612332	-3.17719	0.00148708	0.0215911	Solyc06g008765	Root-knot nematode resistance protein (AHRD V3 *-* O81137_SOLLC)	PAC:51376446	Solyc06g008765	Solyc06g008765.1	Solyc06g008765.1.1	Solyc06g008765.1.1		PTHR23155 PTHR23155:SF587
Solyc06g009050	2979.09	1.25131	0.311174	4.02127	5.79e-05	0.00197965	Solyc06g009050	Adenine nucleotide alpha hydrolases-like superfamily protein (AHRD V3 *** O82240_ARATH)	PAC:51378359	Solyc06g009050	Solyc06g009050	Solyc06g009050.3.1	Solyc06g009050.3.1	PF00582	PTHR31964 PTHR31964:SF16				GO:0006950
Solyc06g009670	467.918	-1.28943	0.389295	-3.31221	0.000925627	0.0156076	Solyc06g009670	Tetratricopeptide repeat (TPR)-like superfamily protein (AHRD V3 *** A0A2U1LZR6_ARTAN)	PAC:51376838	Solyc06g009670	Solyc06g009670	Solyc06g009670.3.1	Solyc06g009670.3.1	PF13414	PTHR22904 PTHR22904:SF7				GO:0005515
Solyc06g009983.1	913.305	1.43654	0.265728	5.40606	6.44e-08	7.77e-06	Solyc06g009983	Unknown protein	PAC:51377837	Solyc06g009983	Solyc06g009983.1	Solyc06g009983.1.1	Solyc06g009983.1.1
Solyc06g011370	206.4	-2.26549	0.491148	-4.61265	3.98e-06	0.00024644	Solyc06g011370	Chaperone protein ClpB (AHRD V3 *-* B2IUM0_NOSP7)	PAC:51378251	Solyc06g011370	Solyc06g011370	Solyc06g011370.4.1	Solyc06g011370.4.1	PF02861	PTHR11638 PTHR11638:SF86				GO:0019538
Solyc06g011530	685.301	-1.09952	0.302894	-3.63005	0.000283372	0.00665542	Solyc06g011530	Hydroxymethylglutaryl-CoA lyase (AHRD V3 *-* B6U7B9_MAIZE)	PAC:51378776	Solyc06g011530	Solyc06g011530	Solyc06g011530.3.1	Solyc06g011530.3.1	PF00682	PTHR10277 PTHR10277:SF41	EC:4.1.3.4		K01640	GO:0003824
Solyc06g011540	1520.1	1.12869	0.252041	4.47819	7.53e-06	0.000392945	Solyc06g011540	Myosin family protein (AHRD V3 *-* A0A2U1N6F7_ARTAN)	PAC:51377175	Solyc06g011540	Solyc06g011540	Solyc06g011540.4.1	Solyc06g011540.4.1		PTHR13140 PTHR13140:SF390
Solyc06g017970	3490.17	-1.24545	0.245931	-5.06423	4.1e-07	3.68e-05	Solyc06g017970	TRAF-like family protein (AHRD V3 *** A0A2U1LVB2_ARTAN)	PAC:51376939	Solyc06g017970	Solyc06g017970	Solyc06g017970.4.1	Solyc06g017970.4.1	PF00917	PTHR24007 PTHR24007:SF6	EC:3.4.19.12	KOG1987		GO:0005515
Solyc06g030540	251.227	-1.93919	0.492485	-3.93756	8.23e-05	0.00256938	Solyc06g030540	Nucleolar histone methyltransferase-related protein (AHRD V3 *-* F4IG36_ARATH)	PAC:51377871	Solyc06g030540	Solyc06g030540	Solyc06g030540.4.1	Solyc06g030540.4.1	PF10440	PTHR34271 PTHR34271:SF1	EC:2.1.1.43			GO:0018024
Solyc06g035720	3321.34	-1.14959	0.342634	-3.35515	0.000793219	0.0138902	Solyc06g035720	BAG family molecular chaperone regulator 1 (AHRD V3 *** A0A1U8H5I3_CAPAN)	PAC:51379106	Solyc06g035720	Solyc06g035720	Solyc06g035720.3.1	Solyc06g035720.3.1	PF00240 PF02179	PTHR12329 PTHR12329:SF11		KOG4361		GO:0005515 GO:0051087
Solyc06g035760	1148.53	-1.14305	0.306023	-3.73519	0.000187577	0.00489383	Solyc06g035760	Cytochrome P450 (AHRD V3 *** A0A200R0H9_9MAGN)	PAC:51377603	Solyc06g035760	Solyc06g035760	Solyc06g035760.4.1	Solyc06g035760.4.1	PF00067	PTHR24298 PTHR24298:SF122		KOG0156		GO:0004497 GO:0005506 GO:0016705 GO:0020037 GO:0055114
Solyc06g035940	7551.56	-7.88157	0.342569	-23.0073	3.94e-117	8.6e-113	Solyc06g035940	Homeobox-leucine zipper protein ROC5 (AHRD V3 *** A0A2G2X6G6_CAPBA)	PAC:51377625	Solyc06g035940	Solyc06g035940	Solyc06g035940.3.1	Solyc06g035940.3.1	PF00046 PF01852	PTHR24326 PTHR24326:SF189			K09338	GO:0003677 GO:0008289
Solyc06g035960	1230.59	1.45442	0.42502	3.42201	0.000621607	0.0117529	Solyc06g035960	Oxalate--CoA ligase (AHRD V3 *** A0A1U8FIW0_CAPAN)	PAC:51378075	Solyc06g035960	Solyc06g035960	Solyc06g035960.3.1	Solyc06g035960.3.1	PF00501 PF13193	PTHR24095 PTHR24095:SF171	EC:6.2.1.8	KOG1176		GO:0003824 GO:0008152
Solyc06g036290	24960.9	-4.45706	0.361859	-12.3171	7.33e-35	4e-31	Solyc06g036290	heat shock protein 90	PAC:51376714	Solyc06g036290	Solyc06g036290	Solyc06g036290.3.1	Solyc06g036290.3.1	PF00183 PF02518	PTHR11528 PTHR11528:SF47			K04079	GO:0005524 GO:0006457 GO:0006950 GO:0051082
Solyc06g036590.1	130.737	-2.25245	0.598958	-3.76062	0.000169493	0.0045883	Solyc06g036590	protein RDM16-like isoform X1 (AHRD V3 *-* XP_010321975)	PAC:51377451	Solyc06g036590	Solyc06g036590.1	Solyc06g036590.1.1	Solyc06g036590.1.1
Solyc06g042960	392.889	-2.46201	0.517931	-4.75355	2e-06	0.000138445	Solyc06g042960	hypothetical protein (AHRD V3 *-* AT3G12590)	PAC:51376578	Solyc06g042960	Solyc06g042960	Solyc06g042960.3.1	Solyc06g042960.3.1		PTHR34958
Solyc06g042980	115.758	-3.98489	0.631857	-6.30664	2.85e-10	6.55e-08	Solyc06g042980	hypothetical protein (AHRD V3 *-* AT3G12590)	PAC:51379137	Solyc06g042980	Solyc06g042980	Solyc06g042980.3.1	Solyc06g042980.3.1		PTHR34958
Solyc06g048460	1218.05	-1.54207	0.275826	-5.59075	2.26e-08	3.05e-06	Solyc06g048460	anaphase-promoting complex subunit 1 (AHRD V3 *** A0A2I4ER07_9ROSI)	PAC:51378561	Solyc06g048460	Solyc06g048460	Solyc06g048460.2.1	Solyc06g048460.2.1	PF12859	PTHR12827			K03348	GO:0005680
Solyc06g050225.1	631.91	1.43067	0.377346	3.79141	0.000149796	0.00415094	Solyc06g050225	Unknown protein	PAC:51377376	Solyc06g050225	Solyc06g050225.1	Solyc06g050225.1.1	Solyc06g050225.1.1
Solyc06g050370.1	666.441	1.26015	0.440933	2.85792	0.00426431	0.0436617	Solyc06g050370	Alkylated DNA repair protein (AHRD V3 *-* A0A2I0W164_9ASPA)	PAC:51378622	Solyc06g050370	Solyc06g050370.1	Solyc06g050370.1.1	Solyc06g050370.1.1		PTHR33257 PTHR33257:SF5
Solyc06g050500.2	1461.54	-1.17345	0.418915	-2.80116	0.0050919	0.0490508	Solyc06g050500	abscisic acid receptor PYL4-like (AHRD V3 *** A0A2I4EQL0_9ROSI)	PAC:51377629	Solyc06g050500	Solyc06g050500.2	Solyc06g050500.2.1	Solyc06g050500.2.1	PF10604	PTHR31213 PTHR31213:SF3			K14496
Solyc06g050830	58.346	-2.43396	0.838307	-2.90342	0.00369109	0.0398712	Solyc06g050830	Unknown protein	PAC:51377674	Solyc06g050830	Solyc06g050830	Solyc06g050830.2.1	Solyc06g050830.2.1
Solyc06g051130.1	500.672	-1.40413	0.310546	-4.5215	6.14e-06	0.000345292	Solyc06g051130	HXXXD-type acyl-transferase family protein (AHRD V3 *** Q9XEF2_ARATH)	PAC:51376802	Solyc06g051130	Solyc06g051130.1	Solyc06g051130.1.1	Solyc06g051130.1.1	PF02458	PTHR31642 PTHR31642:SF19	EC:2.3.1.188			GO:0016747
Solyc06g051310	9825.93	-1.34956	0.25173	-5.36114	8.27e-08	9.5e-06	Solyc06g051310	Clathrin heavy chain (AHRD V3 *** A0A1U8F1S0_CAPAN)	PAC:51377507	Solyc06g051310	Solyc06g051310	Solyc06g051310.3.1	Solyc06g051310.3.1	PF00637 PF01394 PF09268 PF13838	PTHR10292 PTHR10292:SF10			K04646	GO:0005198 GO:0005488 GO:0006886 GO:0016192 GO:0030130 GO:0030132
Solyc06g051510.2	3149.18	-1.29119	0.392536	-3.28936	0.00100416	0.0165232	Solyc06g051510	Protein kinase superfamily protein (AHRD V3 *** A0A2U1KT12_ARTAN)	PAC:51377107	Solyc06g051510	Solyc06g051510.2	Solyc06g051510.2.1	Solyc06g051510.2.1	PF07714	PTHR24058 PTHR24058:SF56	EC:2.7.11.1	KOG0671		GO:0004672 GO:0004713 GO:0005524 GO:0006468
Solyc06g051550	40.0631	4.90092	1.14038	4.29762	1.73e-05	0.000771907	Solyc06g051550	fe inefficient	PAC:51378736	Solyc06g051550	Solyc06g051550	Solyc06g051550.4.1	Solyc06g051550.4.1	PF00010	PTHR31945 PTHR31945:SF17				GO:0046983
Solyc06g051950	47.0334	-2.32863	0.811683	-2.86889	0.00411915	0.0427776	Solyc06g051950	Nuclear migration protein nudC (AHRD V3 *** A0A2G2Z984_CAPAN)	PAC:51379143	Solyc06g051950	Solyc06g051950	Solyc06g051950.4.1	Solyc06g051950.4.1	PF04969	PTHR12356		KOG2265
Solyc06g051960	8498.83	-1.52667	0.237323	-6.43289	1.25e-10	3.18e-08	Solyc06g051960	Pectinesterase (AHRD V3 *** A0A2G2WIV2_CAPBA)	PAC:51378007	Solyc06g051960	Solyc06g051960	Solyc06g051960.3.1	Solyc06g051960.3.1	PF01095 PF04043	PTHR31707 PTHR31707:SF8	EC:3.1.1.11			GO:0004857 GO:0005618 GO:0030599 GO:0042545
Solyc06g053260.1	2331	1.27524	0.28936	4.40711	1.05e-05	0.000514816	Solyc06g053260	Auxin-responsive protein SAUR32 (AHRD V3 *** A0A2G2Z9Q7_CAPAN)	PAC:51378916	Solyc06g053260	Solyc06g053260.1	Solyc06g053260.1.1	Solyc06g053260.1.1	PF02519	PTHR31374 PTHR31374:SF15			K14488	GO:0009733
Solyc06g053570.2	1694.56	-3.56255	0.35828	-9.9435	2.69e-23	7.34e-20	Solyc06g053570	Nuclear-pore anchor protein (AHRD V3 *-* A0A142CD35_9LAMI)	PAC:51379070	Solyc06g053570	Solyc06g053570.2	Solyc06g053570.2.1	Solyc06g053570.2.1		PTHR18898			K09291
Solyc06g053580.2	117.42	-2.60054	0.565069	-4.60216	4.18e-06	0.000254141	Solyc06g053580	Unknown protein	PAC:51379074	Solyc06g053580	Solyc06g053580.2	Solyc06g053580.2.1	Solyc06g053580.2.1
Solyc06g054310.1	15.4132	7.32973	2.20507	3.32403	0.000887266	0.0152195	Solyc06g054310	Fantastic four-like protein (AHRD V3 *** A0A2K3NF15_TRIPR)	PAC:51376767	Solyc06g054310	Solyc06g054310.1	Solyc06g054310.1.1	Solyc06g054310.1.1	PF11250	PTHR33155 PTHR33155:SF4
Solyc06g054570.1	263.176	2.07792	0.571245	3.63753	0.000275263	0.00652113	Solyc06g054570	monothiol glutaredoxin-S3-like (AHRD V3 *** A0A2G2Z9R0_CAPAN)	PAC:51379126	Solyc06g054570	Solyc06g054570.1	Solyc06g054570.1.1	Solyc06g054570.1.1	PF00462	PTHR10168 PTHR10168:SF115	EC:1.8.1.9	KOG1752	K03676	GO:0009055 GO:0015035 GO:0045454
Solyc06g059740	109021	-1.82028	0.546043	-3.33359	0.000857336	0.0148227	Solyc06g059740	Alcohol dehydrogenase (AHRD V3 *** A0A2U1MN94_ARTAN)	PAC:51377785	Solyc06g059740	Solyc06g059740	Solyc06g059740.4.1	Solyc06g059740.4.1	PF00107 PF08240	PTHR11695 PTHR11695:SF432	EC:1.1.1.1	KOG0022		GO:0008270 GO:0016491 GO:0055114
Solyc06g059750	3836.29	-1.10927	0.311624	-3.55964	0.000371364	0.00817051	Solyc06g059750	Transcriptional corepressor SEUSS (AHRD V3 *** A0A2G2WJJ1_CAPBA)	PAC:51378588	Solyc06g059750	Solyc06g059750	Solyc06g059750.3.1	Solyc06g059750.3.1	PF01803	PTHR10378 PTHR10378:SF10				GO:0003712 GO:0005634 GO:0030274
Solyc06g059960	1958.07	-1.11107	0.246663	-4.50442	6.66e-06	0.000363422	Solyc06g059960	Histone-lysine N-methyltransferase ASHH2 (AHRD V3 *** A0A2G3C7A5_CAPCH)	PAC:51376786	Solyc06g059960	Solyc06g059960	Solyc06g059960.4.1	Solyc06g059960.4.1	PF00856 PF07496	PTHR22884 PTHR22884:SF276	EC:2.1.1.43		K11423	GO:0005515 GO:0005634 GO:0008270 GO:0018024
Solyc06g060080.2	1650.75	1.06691	0.339961	3.13833	0.00169911	0.0236585	Solyc06g060080	Mitochondrial ATP synthase subunit (AHRD V3 *** A0A2K3NL61_TRIPR)	PAC:51377912	Solyc06g060080	Solyc06g060080.2	Solyc06g060080.2.1	Solyc06g060080.2.1		PTHR34565
Solyc06g061200.1	4722.18	-1.68371	0.452047	-3.72463	0.000195606	0.00503886	Solyc06g061200	glycine-rich protein 1	PAC:51377616	Solyc06g061200	Solyc06g061200.1	Solyc06g061200.1.1	Solyc06g061200.1.1
Solyc06g062420	738.858	1.70471	0.529732	3.21807	0.00129058	0.0196779	Solyc06g062420	Unknown protein	PAC:51378635	Solyc06g062420	Solyc06g062420	Solyc06g062420.4.1	Solyc06g062420.4.1		PTHR36328
Solyc06g062540.3	7230.61	-1.27059	0.423536	-2.99996	0.00270014	0.0323527	Solyc06g062540	phosphatase (psi14C gene)	PAC:51377045	Solyc06g062540	Solyc06g062540.3	Solyc06g062540.3.1	Solyc06g062540.3.1	PF06888	PTHR20889 PTHR20889:SF4	EC:3.6.1.1	KOG3120	K13248	GO:0008152 GO:0016791
Solyc06g062920	1053.79	-1.03339	0.288535	-3.58151	0.000341618	0.00773212	Solyc06g062920	auxin-regulated dual specificity cytosolic kinase	PAC:51379127	Solyc06g062920	Solyc06g062920	Solyc06g062920.3.1	Solyc06g062920.3.1	PF07714	PTHR27001 PTHR27001:SF123	EC:2.7.11.1	KOG1187		GO:0004672 GO:0004713 GO:0005524 GO:0006468
Solyc06g064720.1	163.781	-2.08158	0.599766	-3.47065	0.000519192	0.0102738	Solyc06g064720	NB-LRR tospovirus immune receptor (AHRD V3 *** A0A221IWV0_9SOLN)	PAC:51377743	Solyc06g064720	Solyc06g064720.1	Solyc06g064720.1.1	Solyc06g064720.1.1	PF00931	PTHR23155 PTHR23155:SF569		KOG4658		GO:0043531
Solyc06g064750.1	299.486	-2.24984	0.657344	-3.42261	0.000620222	0.0117515	Solyc06g064750	Reistance protein F (AHRD V3 *** I7AL54_SOLLC)	PAC:51377032	Solyc06g064750	Solyc06g064750.1	Solyc06g064750.1.1	Solyc06g064750.1.1	PF00931	PTHR23155 PTHR23155:SF569		KOG4658		GO:0043531
Solyc06g065100	686.902	1.39806	0.394783	3.54132	0.000398126	0.00857122	Solyc06g065100	R2R3MYB transcription factor 3	PAC:51378216	Solyc06g065100	Solyc06g065100	Solyc06g065100.3.1	Solyc06g065100.3.1	PF00249	PTHR10641 PTHR10641:SF643		KOG0048	K09422	GO:0003677
Solyc06g065360	1080.93	-1.06	0.294527	-3.599	0.000319438	0.00732125	Solyc06g065360	Erythroid differentiation-related factor 1-like protein (AHRD V3 *** Q5N730_ORYSJ)	PAC:51378425	Solyc06g065360	Solyc06g065360	Solyc06g065360.3.1	Solyc06g065360.3.1		PTHR15000 PTHR15000:SF1
Solyc06g065430	349.052	-2.71755	0.782114	-3.47462	0.000511578	0.0101751	Solyc06g065430	Cytochrome P450 (AHRD V3 *** A0A2U1KTH1_ARTAN)	PAC:51377128	Solyc06g065430	Solyc06g065430	Solyc06g065430.3.1	Solyc06g065430.3.1	PF00067	PTHR24286 PTHR24286:SF53		KOG0157		GO:0004497 GO:0005506 GO:0016705 GO:0020037 GO:0055114
Solyc06g065530	1208.99	1.56579	0.463724	3.37655	0.000734007	0.0130893	Solyc06g065530	GDSL esterase/lipase (AHRD V3 *** A0A314ZSH7_PRUYE)	PAC:51377299	Solyc06g065530	Solyc06g065530	Solyc06g065530.4.1	Solyc06g065530.4.1	PF00657	PTHR22835 PTHR22835:SF230	EC:3.1.1.3			GO:0016788
Solyc06g066080.1	139.841	-1.73156	0.610027	-2.83849	0.00453271	0.0453874	Solyc06g066080	Pentatricopeptide repeat (AHRD V3 *** A0A200QS26_9MAGN)	PAC:51376953	Solyc06g066080	Solyc06g066080.1	Solyc06g066080.1.1	Solyc06g066080.1.1	PF01535 PF13041 PF14432	PTHR24015 PTHR24015:SF239
Solyc06g066380.1	238.115	-1.57052	0.431045	-3.64351	0.000268941	0.00644838	Solyc06g066380	Pentatricopeptide repeat (AHRD V3 *** A0A200PTN3_9MAGN)	PAC:51378819	Solyc06g066380	Solyc06g066380.1	Solyc06g066380.1.1	Solyc06g066380.1.1	PF01535 PF13041	PTHR24015 PTHR24015:SF735
Solyc06g066540.1	71.4205	3.34498	0.998679	3.34941	0.000809845	0.0141022	Solyc06g066540	Ethylene-responsive transcription factor (AHRD V3 *-* A0A2G2XMU8_CAPBA)	PAC:51378915	Solyc06g066540	Solyc06g066540.1	Solyc06g066540.1.1	Solyc06g066540.1.1	PF00847	PTHR31985 PTHR31985:SF22			K09286	GO:0003677 GO:0003700 GO:0006355
Solyc06g066650	106.514	2.17015	0.703929	3.0829	0.00204992	0.0269084	Solyc06g066650	Rop guanine nucleotide exchange factor 12 (AHRD V3 *** A0A1U8HDV5_CAPAN)	PAC:51378186	Solyc06g066650	Solyc06g066650	Solyc06g066650.4.1	Solyc06g066650.4.1	PF03759	PTHR33101 PTHR33101:SF10				GO:0005089
Solyc06g066770.1	1750.58	-2.00735	0.579238	-3.46549	0.000529262	0.0104036	Solyc06g066770	F-box/kelch-repeat protein (AHRD V3 *** A0A1J3DG12_NOCCA)	PAC:51377959	Solyc06g066770	Solyc06g066770.1	Solyc06g066770.1.1	Solyc06g066770.1.1	PF00646 PF01344	PTHR24413 PTHR24413:SF93				GO:0005515
Solyc06g067950	2791.32	-1.53234	0.341414	-4.48822	7.18e-06	0.000379441	Solyc06g067950	Alpha/beta-Hydrolases superfamily protein (AHRD V3 *** A0A2U1Q9V2_ARTAN)	PAC:51378679	Solyc06g067950	Solyc06g067950	Solyc06g067950.3.1	Solyc06g067950.3.1	PF12695	PTHR10655 PTHR10655:SF34	EC:3.1.1.5	KOG2112	K06130
Solyc06g068520	1727.6	1.58975	0.39392	4.03573	5.44e-05	0.00187036	Solyc06g068520	Hydroxyproline-rich systemin (AHRD V3 *** HSY1_SOLLC)	PAC:51377316	Solyc06g068520	Solyc06g068520	Solyc06g068520.3.1	Solyc06g068520.3.1
Solyc06g068620.3	677.929	1.31048	0.429843	3.04875	0.00229799	0.0288492	Solyc06g068620	elongation factor (AHRD V3 *-* AT5G43150)	PAC:51377272	Solyc06g068620	Solyc06g068620.3	Solyc06g068620.3.1	Solyc06g068620.3.1		PTHR33181 PTHR33181:SF4
Solyc06g068810	139.165	-2.01278	0.635221	-3.16863	0.0015316	0.022	Solyc06g068810	Pentatricopeptide repeat-containing protein (AHRD V3 *** A0A2G3C962_CAPCH)	PAC:51376762	Solyc06g068810	Solyc06g068810	Solyc06g068810.4.1	Solyc06g068810.4.1	PF01535 PF13041 PF14432	PTHR24015 PTHR24015:SF639
Solyc06g068950	1394.92	-1.33453	0.298375	-4.47266	7.73e-06	0.000399419	Solyc06g068950	Phosphoethanolamine N-methyltransferase (AHRD V3 *** A0A2G2WLK0_CAPBA)	PAC:51377749	Solyc06g068950	Solyc06g068950	Solyc06g068950.4.1	Solyc06g068950.4.1	PF13489	PTHR10108 PTHR10108:SF793	EC:2.1.1.103	KOG1269
Solyc06g068970	655.756	1.46143	0.487479	2.99794	0.00271809	0.0324786	Solyc06g068970	3-oxo-5-alpha-steroid 4-dehydrogenase (DUF1295) (AHRD V3 *** F4HRY1_ARATH)	PAC:51376917	Solyc06g068970	Solyc06g068970	Solyc06g068970.3.1	Solyc06g068970.3.1	PF06966	PTHR32251 PTHR32251:SF15	EC:1.3.99.5	KOG4650		GO:0005737 GO:0006629 GO:0016021 GO:0016627
Solyc06g069550.1	333.878	-1.04486	0.357765	-2.92051	0.0034946	0.0384178	Solyc06g069550	UDP-glucose 6-dehydrogenase (AHRD V3 *** A0A1U8F9G7_CAPAN)	PAC:51376490	Solyc06g069550	Solyc06g069550.1	Solyc06g069550.1.1	Solyc06g069550.1.1	PF00984 PF03720 PF03721	PTHR11374 PTHR11374:SF28	EC:1.1.1.22		K00012	GO:0003979 GO:0016616 GO:0051287 GO:0055114
Solyc06g069820	812.428	-1.24208	0.346138	-3.58839	0.000332732	0.00756392	Solyc06g069820	DUF674 family protein (AHRD V3 *** A0A2K3NL09_TRIPR)	PAC:51378073	Solyc06g069820	Solyc06g069820	Solyc06g069820.4.1	Solyc06g069820.4.1	PF05056	PTHR33103
Solyc06g071060.1	699.713	1.03249	0.302625	3.41179	0.00064539	0.0120357	Solyc06g071060	NAD(P)-binding Rossmann-fold superfamily protein (AHRD V3 *** A0A2U1Q367_ARTAN),Pfam:PF13561	PAC:51376594	Solyc06g071060	Solyc06g071060.1	Solyc06g071060.1.1	Solyc06g071060.1.1	PF08659	PTHR24322 PTHR24322:SF522		KOG0725	K00059	GO:0008152 GO:0008667 GO:0016491 GO:0019290 GO:0055114
Solyc06g071350	5015.87	-1.37057	0.218067	-6.28507	3.28e-10	7.3e-08	Solyc06g071350	Bromo adjacent homology (BAH) domain (AHRD V3 *-* A0A200QLJ5_9MAGN)	PAC:51377880	Solyc06g071350	Solyc06g071350	Solyc06g071350.4.1	Solyc06g071350.4.1	PF01426 PF08711	PTHR15141 PTHR15141:SF52		KOG1886		GO:0003677 GO:0003682 GO:0005634 GO:0006351
Solyc06g071410	1763.93	-1.04579	0.305561	-3.42251	0.000620458	0.0117515	Solyc06g071410	MAP kinase kinase kinase 40	PAC:51376656	Solyc06g071410	Solyc06g071410	Solyc06g071410.3.1	Solyc06g071410.3.1	PF07714	PTHR23257 PTHR23257:SF512	EC:2.7.12.1	KOG0192		GO:0004672 GO:0004713 GO:0005524 GO:0006468
Solyc06g071620	675.982	-1.47316	0.39904	-3.69176	0.000222712	0.0055599	Solyc06g071620	Helicase (AHRD V3 *** A0A200PRA7_9MAGN)	PAC:51379023	Solyc06g071620	Solyc06g071620	Solyc06g071620.3.1	Solyc06g071620.3.1	PF00270 PF00271 PF02889	PTHR24075	EC:3.6.4.13		K12854	GO:0003676 GO:0005524 GO:0008565 GO:0031204
Solyc06g071630	448.738	-1.04882	0.333518	-3.14472	0.00166248	0.0233873	Solyc06g071630	integrator complex subunit 3 homolog (AHRD V3 *** A0A2I4HWG7_9ROSI)	PAC:51379035	Solyc06g071630	Solyc06g071630	Solyc06g071630.2.1	Solyc06g071630.2.1	PF10189	PTHR13587 PTHR13587:SF7		KOG4262	K13140
Solyc06g071730	113.576	1.73925	0.56479	3.07947	0.00207369	0.0270771	Solyc06g071730	U-box domain-containing protein 52-like (AHRD V3 *-* A0A2K3L2U5_TRIPR)	PAC:51377380	Solyc06g071730	Solyc06g071730	Solyc06g071730.3.1	Solyc06g071730.3.1		PTHR31964 PTHR31964:SF53
Solyc06g071820	3140.78	1.42698	0.333749	4.27561	1.91e-05	0.000825711	Solyc06g071820	BTB/POZ and TAZ domain-containing protein 1 (AHRD V3 *** A0A2G3BFP5_CAPCH)	PAC:51378900	Solyc06g071820	Solyc06g071820	Solyc06g071820.3.1	Solyc06g071820.3.1	PF00651 PF02135	PTHR24413 PTHR24413:SF75		KOG1778		GO:0003712 GO:0004402 GO:0005515 GO:0005634 GO:0006355 GO:0008270
Solyc06g071990	15141	-1.94331	0.553191	-3.5129	0.000443239	0.00916685	Solyc06g071990	P-loop containing nucleoside triphosphate hydrolases superfamily protein (AHRD V3 *-* A0A2U1N2C4_ARTAN)	PAC:51378406	Solyc06g071990	Solyc06g071990	Solyc06g071990.4.1	Solyc06g071990.4.1		PTHR23074 PTHR23074:SF84
Solyc06g072430	901.994	-2.74734	0.342295	-8.02624	1.01e-15	7.83e-13	Solyc06g072430	BAG family molecular chaperone regulator 5, mitochondrial (AHRD V3 *-* A0A2I0XHJ2_9ASPA)	PAC:51378801	Solyc06g072430	Solyc06g072430	Solyc06g072430.3.1	Solyc06g072430.3.1	PF00612 PF02179	PTHR33322 PTHR33322:SF6				GO:0005515 GO:0051087
Solyc06g072460.1	1511.41	-1.32746	0.34479	-3.85005	0.000118091	0.00346116	Solyc06g072460	Cysteine/Histidine-rich C1 domain family protein (AHRD V3 *-* Q9ZUW8_ARATH)	PAC:51377180	Solyc06g072460	Solyc06g072460.1	Solyc06g072460.1.1	Solyc06g072460.1.1	PF07649	PTHR13871 PTHR13871:SF49				GO:0047134 GO:0055114
Solyc06g072470	2727.7	1.14337	0.377772	3.02661	0.00247309	0.0304192	Solyc06g072470	50S ribosomal protein L29, chloroplastic (AHRD V3 *** A0A2G3CA56_CAPCH)	PAC:51377649	Solyc06g072470	Solyc06g072470	Solyc06g072470.4.1	Solyc06g072470.4.1	PF00831	PTHR10916		KOG3436	K02904	GO:0003735 GO:0005622 GO:0005840 GO:0006412
Solyc06g072650.1	319.155	2.09632	0.574061	3.65173	0.000260476	0.00628687	Solyc06g072650	Small auxin up-regulated RNA61	PAC:51376915	Solyc06g072650	Solyc06g072650.1	Solyc06g072650.1.1	Solyc06g072650.1.1	PF02519	PTHR31374 PTHR31374:SF10			K14488	GO:0009733
Solyc06g072700	1822.54	-1.51457	0.287108	-5.27525	1.33e-07	1.4e-05	Solyc06g072700	Heavy metal-associated isoprenylated plant protein (AHRD V3 *-* A0A2R6PUZ2_ACTCH)	PAC:51377110	Solyc06g072700	Solyc06g072700	Solyc06g072700.3.1	Solyc06g072700.3.1	PF00403	PTHR22814 PTHR22814:SF13		KOG1603		GO:0030001 GO:0046872
Solyc06g072845.1	650.211	1.24097	0.322576	3.84706	0.000119542	0.00349169	Solyc06g072845	hypothetical protein (AHRD V3 *** AT5G17165)	PAC:51376524	Solyc06g072845	Solyc06g072845.1	Solyc06g072845.1.1	Solyc06g072845.1.1		PTHR35122 PTHR35122:SF2
Solyc06g072880	126.404	1.895	0.649095	2.91944	0.00350657	0.0384472	Solyc06g072880	Glycosyltransferase (AHRD V3 *** A0A2G3CA94_CAPCH)	PAC:51376670	Solyc06g072880	Solyc06g072880	Solyc06g072880.2.1	Solyc06g072880.2.1	PF00201	PTHR11926 PTHR11926:SF248	EC:2.4.1.203	KOG1192	K13496	GO:0008152 GO:0016758
Solyc06g074350	103.66	-5.99103	1.47508	-4.06148	4.88e-05	0.00172157	Solyc06g074350	self-pruning	PAC:51378270	Solyc06g074350	Solyc06g074350	Solyc06g074350.3.1	Solyc06g074350.3.1	PF01161	PTHR11362 PTHR11362:SF13		KOG3346		GO:0003712 GO:0009910
Solyc06g074440.2	135.515	-1.84789	0.592194	-3.12042	0.00180593	0.0247665	Solyc06g074440	Phosphatidylinositol 3-kinase regulatory subunit P85-like protein (AHRD V3 *-* A0A327YLB5_9BACI)	PAC:51378441	Solyc06g074440	Solyc06g074440.2	Solyc06g074440.2.1	Solyc06g074440.2.1
Solyc06g074740	3044.09	-1.05725	0.267991	-3.94509	7.98e-05	0.00250074	Solyc06g074740	LEU86662 VPS41	PAC:51376736	Solyc06g074740	Solyc06g074740	Solyc06g074740.3.1	Solyc06g074740.3.1	PF00637	PTHR12616				GO:0005515 GO:0006886 GO:0016192
Solyc06g075480	704.698	-1.59057	0.354499	-4.48682	7.23e-06	0.000380084	Solyc06g075480	Protein NRT1/ PTR FAMILY 2 (AHRD V3 *** A0A1U8H096_CAPAN)	PAC:51378291	Solyc06g075480	Solyc06g075480	Solyc06g075480.4.1	Solyc06g075480.4.1	PF00854	PTHR11654 PTHR11654:SF19	EC:3.6.3.26	KOG1237	K14638	GO:0005215 GO:0006810 GO:0016020
Solyc06g075550	627.835	1.04552	0.345223	3.02854	0.00245735	0.030292	Solyc06g075550	Receptor-like cytoplasmic protein kinase 1 (AHRD V3 *** F6JSQ7_CAPAN)	PAC:51379013	Solyc06g075550	Solyc06g075550	Solyc06g075550.3.1	Solyc06g075550.3.1	PF00069	PTHR27001 PTHR27001:SF168	EC:2.7.11.1	KOG1187	K18873	GO:0004672 GO:0004713 GO:0005524 GO:0006468
Solyc06g075580	1539.03	-1.05897	0.271453	-3.90111	9.58e-05	0.00292613	Solyc06g075580	Kinesin (AHRD V3 *** A0A200R660_9MAGN)	PAC:51379019	Solyc06g075580	Solyc06g075580	Solyc06g075580.4.1	Solyc06g075580.4.1	PF00225	PTHR24115 PTHR24115:SF515	EC:3.6.4.4		K10398	GO:0003777 GO:0005524 GO:0005871 GO:0007018 GO:0008017
Solyc06g076020	10018.5	-2.5788	0.369082	-6.98706	2.81e-12	1.06e-09	Solyc06g076020	heat shock protein 70 kD	PAC:51379093	Solyc06g076020	Solyc06g076020	Solyc06g076020.3.1	Solyc06g076020.3.1	PF00012	PTHR19375 PTHR19375:SF174			K03283
Solyc06g076280	2026.17	-1.33842	0.368079	-3.63622	0.000276667	0.00654019	Solyc06g076280	Transcription factor GRAS (AHRD V3 *** A0A2U1MZS4_ARTAN)	PAC:51376949	Solyc06g076280	Solyc06g076280	Solyc06g076280.3.1	Solyc06g076280.3.1	PF03514	PTHR31636 PTHR31636:SF54
Solyc06g076670	8679.36	-1.04266	0.26521	-3.93147	8.44e-05	0.00261667	Solyc06g076670	RNA-binding (RRM/RBD/RNP motifs) family protein (AHRD V3 *-* A0A1P8AVT0_ARATH)	PAC:51377530	Solyc06g076670	Solyc06g076670	Solyc06g076670.3.1	Solyc06g076670.3.1	PF00076	PTHR15241 PTHR15241:SF4				GO:0003676
Solyc06g076700.1	490.08	-1.10924	0.319894	-3.46754	0.000525253	0.0103434	Solyc06g076700	UPF0503 protein, chloroplastic (AHRD V3 *** A0A1J3D8K5_NOCCA)	PAC:51378967	Solyc06g076700	Solyc06g076700.1	Solyc06g076700.1.1	Solyc06g076700.1.1	PF05340	PTHR31659 PTHR31659:SF0
Solyc06g082410.1	26.637	4.28703	1.25217	3.42367	0.000617813	0.011732	Solyc06g082410	Major facilitator superfamily protein (AHRD V3 *-* A0A2U1QBS1_ARTAN)	PAC:51378267	Solyc06g082410	Solyc06g082410.1	Solyc06g082410.1.1	Solyc06g082410.1.1		PTHR21576 PTHR21576:SF11
Solyc06g083190	19606.4	-1.04605	0.21286	-4.91423	8.91e-07	7.31e-05	Solyc06g083190	Peptidylprolyl isomerase (AHRD V3 *** A0A2G3CCB5_CAPCH)	PAC:51378599	Solyc06g083190	Solyc06g083190	Solyc06g083190.4.1	Solyc06g083190.4.1	PF00254 PF13414	PTHR10516 PTHR10516:SF324	EC:5.2.1.8	KOG0543	K09571	GO:0005515 GO:0006457
Solyc06g084060	2164.42	-1.36108	0.362397	-3.75576	0.000172813	0.00463722	Solyc06g084060	F-box/LRR-repeat protein 17 (AHRD V3 *** A0A2G2WN42_CAPBA)	PAC:51378508	Solyc06g084060	Solyc06g084060	Solyc06g084060.3.1	Solyc06g084060.3.1	PF00646	PTHR24006		KOG1947		GO:0005515
Solyc06g084070	1043.62	-1.19201	0.425343	-2.80246	0.00507151	0.0489409	Solyc06g084070	auxin-regulated IAA2	PAC:51378632	Solyc06g084070	Solyc06g084070	Solyc06g084070.3.1	Solyc06g084070.3.1	PF02309	PTHR31734 PTHR31734:SF8			K14484	GO:0005634 GO:0006355
Solyc06g084200	1069.5	-1.17187	0.30709	-3.81605	0.000135605	0.00385255	Solyc06g084200	flocculation FLO11-like protein (AHRD V3 *** AT4G02715)	PAC:51378369	Solyc06g084200	Solyc06g084200	Solyc06g084200.2.1	Solyc06g084200.2.1	PF15365	PTHR35306 PTHR35306:SF1
Solyc06g084580.1	136.249	-1.40215	0.499694	-2.80601	0.00501595	0.0485551	Solyc06g084580	Pentatricopeptide repeat (AHRD V3 *** A0A200PMI1_9MAGN)	PAC:51376905	Solyc06g084580	Solyc06g084580.1	Solyc06g084580.1.1	Solyc06g084580.1.1	PF01535 PF12854 PF13041	PTHR24015 PTHR24015:SF334
Solyc06g150129	61.6198	-2.86386	0.889778	-3.21863	0.00128805	0.0196532	Solyc06g150129	Unknown protein	PAC:51378905	Solyc06g150129	Solyc06g150129	Solyc06g150129.1.1	Solyc06g150129.1.1
Solyc06g150138	1234.59	-1.44583	0.243608	-5.93506	2.94e-09	5.14e-07	Solyc06g150138	Unknown protein	PAC:51378242	Solyc06g150138	Solyc06g150138	Solyc06g150138.1.1	Solyc06g150138.1.1
Solyc07g005010	3620.32	-1.2106	0.311235	-3.88968	0.000100376	0.0030334	Solyc07g005010	Leucine-rich repeat receptor-like protein kinase (AHRD V3 *** A0A2R6QHS0_ACTCH)	PAC:51357112	Solyc07g005010	Solyc07g005010	Solyc07g005010.4.1	Solyc07g005010.4.1	PF07714 PF08263 PF13855	PTHR27000 PTHR27000:SF181	EC:2.7.11.1	KOG1187		GO:0004672 GO:0004713 GO:0005515 GO:0005524 GO:0006468
Solyc07g005310	58.5083	-3.03228	0.796161	-3.80862	0.000139745	0.00393431	Solyc07g005310	Unknown protein	PAC:51355167	Solyc07g005310	Solyc07g005310	Solyc07g005310.3.1	Solyc07g005310.3.1
Solyc07g005500.2	376.566	-2.73846	0.444793	-6.15671	7.43e-10	1.45e-07	Solyc07g005500	Formin-like protein (AHRD V3 *-* A0A2G3BXE8_CAPCH)	PAC:51356703	Solyc07g005500	Solyc07g005500.2	Solyc07g005500.2.1	Solyc07g005500.2.1	PF10409	PTHR23213 PTHR23213:SF232				GO:0005515
Solyc07g005840.2	2958.74	-1.18158	0.361685	-3.26687	0.00108744	0.017459	Solyc07g005840	Cellulose synthase (AHRD V3 *** K4CB55_SOLLC)	PAC:51357311	Solyc07g005840	Solyc07g005840.2	Solyc07g005840.2.1	Solyc07g005840.2.1	PF13632 PF14569	PTHR13301 PTHR13301:SF28	EC:2.4.1.12		K10999	GO:0005515 GO:0008270
Solyc07g005850	139.092	-2.23963	0.605584	-3.6983	0.000217049	0.00545599	Solyc07g005850	Pentatricopeptide repeat-containing protein (AHRD V3 *** A0A2G3BWP1_CAPCH)	PAC:51356946	Solyc07g005850	Solyc07g005850	Solyc07g005850.3.1	Solyc07g005850.3.1	PF01535 PF13041 PF14432	PTHR24015 PTHR24015:SF120				GO:0005515
Solyc07g006040	153.241	2.03544	0.512021	3.97531	7.03e-05	0.00228899	Solyc07g006040	DNA-directed RNA polymerase subunit beta (AHRD V3 *** AT4G30845)	PAC:51356764	Solyc07g006040	Solyc07g006040	Solyc07g006040.3.1	Solyc07g006040.3.1		PTHR38389
Solyc07g006050	380.513	-2.9197	0.652275	-4.47618	7.6e-06	0.000395715	Solyc07g006050	Histone-lysine N-methyltransferase ASHR3 (AHRD V3 *-* A0A2G2XZF7_CAPAN)	PAC:51356465	Solyc07g006050	Solyc07g006050	Solyc07g006050.3.1	Solyc07g006050.3.1		PTHR22884 PTHR22884:SF337	EC:2.1.1.43			GO:0005515 GO:0008270
Solyc07g006220	5980.54	-1.45855	0.255644	-5.70542	1.16e-08	1.72e-06	Solyc07g006220	UDP-glucuronate 4-epimerase 4 (AHRD V3 *** A0A1U8F5Z6_CAPAN)	PAC:51356586	Solyc07g006220	Solyc07g006220	Solyc07g006220.2.1	Solyc07g006220.2.1	PF01073	PTHR10366 PTHR10366:SF459	EC:5.1.3.6	KOG1371	K08679	GO:0003854 GO:0005975 GO:0006694 GO:0016616 GO:0016857 GO:0055114
Solyc07g006630	570.288	1.39464	0.412524	3.38074	0.000722916	0.0129928	Solyc07g006630	Zinc finger protein CONSTANS-like 5-like (AHRD V3 *** A0A2K3N2C5_TRIPR)	PAC:51356489	Solyc07g006630	Solyc07g006630	Solyc07g006630.4.1	Solyc07g006630.4.1	PF00643 PF06203	PTHR31319 PTHR31319:SF10		KOG1601		GO:0005515 GO:0005622 GO:0008152 GO:0008270 GO:0016855
Solyc07g006820	3214.77	-1.0125	0.244723	-4.13735	3.51e-05	0.00134726	Solyc07g006820	Transcription initiation factor TFIID subunit 1 (AHRD V3 *** A0A2G2WAA9_CAPBA)	PAC:51357023	Solyc07g006820	Solyc07g006820	Solyc07g006820.4.1	Solyc07g006820.4.1	PF00240 PF09247 PF12157	PTHR13900 PTHR13900:SF0			K03125	GO:0003676 GO:0005515 GO:0008270
Solyc07g007240	3367.22	3.03665	0.374534	8.10781	5.15e-16	4.69e-13	Solyc07g007240	Metallocarboxypeptidase inhibitor (AHRD V3 *** A0A2G3BXM1_CAPCH)	PAC:51355006	Solyc07g007240	Solyc07g007240	Solyc07g007240.3.1	Solyc07g007240.3.1	PF02977					GO:0004129 GO:0004866
Solyc07g007260	455.794	2.35329	0.783322	3.00424	0.00266244	0.0320125	Solyc07g007260	Metallocarboxypeptidase inhibitor (AHRD V3 *-* A0A2G3BXM1_CAPCH)	PAC:51355199	Solyc07g007260	Solyc07g007260	Solyc07g007260.4.1	Solyc07g007260.4.1	PF02977					GO:0004866
Solyc07g007270	467.792	1.79863	0.450085	3.9962	6.44e-05	0.00214418	Solyc07g007270	Unknown protein	PAC:51355875	Solyc07g007270	Solyc07g007270	Solyc07g007270.3.1	Solyc07g007270.3.1		PTHR33743 PTHR33743:SF5
Solyc07g007750	327.971	-1.22287	0.43424	-2.8161	0.004861	0.0475189	Solyc07g007750	Defensin protein (AHRD V3 *** B1N678_SOLLC),Pfam:PF00304	PAC:51356214	Solyc07g007750	Solyc07g007750	Solyc07g007750.3.1	Solyc07g007750.3.1	PF00304	PTHR33147				GO:0006952
Solyc07g007850.2	427.768	-2.32698	0.49011	-4.74787	2.06e-06	0.000141048	Solyc07g007850	SPOC domain / Transcription elongation factor S-II protein (AHRD V3 *-* F4ISL5_ARATH)	PAC:51355030	Solyc07g007850	Solyc07g007850.2	Solyc07g007850.2.1	Solyc07g007850.2.1		PTHR11477 PTHR11477:SF15
Solyc07g008090	1506.02	-1.7961	0.281718	-6.37555	1.82e-10	4.47e-08	Solyc07g008090	Transducin family protein / WD-40 repeat family protein (AHRD V3 *-* A0A1I9LQ09_ARATH)	PAC:51356884	Solyc07g008090	Solyc07g008090	Solyc07g008090.4.1	Solyc07g008090.4.1		PTHR14593 PTHR14593:SF5				GO:0005515
Solyc07g008130	8089.13	1.6333	0.423555	3.85617	0.000115179	0.0034145	Solyc07g008130	Cupredoxin (AHRD V3 *-* A0A2U1MB64_ARTAN)	PAC:51355488	Solyc07g008130	Solyc07g008130	Solyc07g008130.3.1	Solyc07g008130.3.1	PF02298	PTHR33021 PTHR33021:SF30				GO:0009055
Solyc07g008160	4297.27	-1.48107	0.274586	-5.39381	6.9e-08	8.14e-06	Solyc07g008160	nuclear pore complex protein NUP155 (AHRD V3 *** A0A2I4FD09_9ROSI)	PAC:51355759	Solyc07g008160	Solyc07g008160	Solyc07g008160.3.1	Solyc07g008160.3.1	PF03177 PF08801	PTHR10350 PTHR10350:SF6			K14312	GO:0005643 GO:0006913 GO:0017056
Solyc07g008180	389.441	2.14411	0.670595	3.19732	0.00138711	0.0206699	Solyc07g008180	CRABS CLAW-like protein 5a	PAC:51355116	Solyc07g008180	Solyc07g008180	Solyc07g008180.4.1	Solyc07g008180.4.1	PF04690	PTHR31675 PTHR31675:SF6				GO:0007275
Solyc07g008230.1	92.5515	-2.69396	0.759782	-3.54571	0.000391562	0.00847569	Solyc07g008230	Glycosyltransferase (AHRD V3 *** A0A2I4GJH4_9ROSI)	PAC:51355004	Solyc07g008230	Solyc07g008230.1	Solyc07g008230.1.1	Solyc07g008230.1.1	PF00201	PTHR11926 PTHR11926:SF373	EC:2.4.1.271			GO:0008152 GO:0016758
Solyc07g008250	16719.2	-1.10316	0.263069	-4.19342	2.75e-05	0.00110009	Solyc07g008250	F-box protein (AHRD V3 *** S4T6I7_CAPAN)	PAC:51357230	Solyc07g008250	Solyc07g008250	Solyc07g008250.3.1	Solyc07g008250.3.1	PF00646 PF13516	PTHR24006 PTHR24006:SF501		KOG1947	K14515	GO:0005515
Solyc07g008470	510.311	1.06892	0.379528	2.81645	0.00485575	0.0474889	Solyc07g008470	macrophage migration inhibitory factor homolog (AHRD V3 *** A0A2I4FY87_9ROSI)	PAC:51356916	Solyc07g008470	Solyc07g008470	Solyc07g008470.3.1	Solyc07g008470.3.1	PF01187	PTHR11954 PTHR11954:SF20	EC:5.3.2.1 EC:5.3.3.12	KOG1759	K07253
Solyc07g008570	310.33	-1.48024	0.429408	-3.44717	0.000566491	0.0109977	Solyc07g008570	Purple acid phosphatase (AHRD V3 *** A0A2G2WCI9_CAPBA)	PAC:51356376	Solyc07g008570	Solyc07g008570	Solyc07g008570.3.1	Solyc07g008570.3.1	PF00149 PF14008 PF16656	PTHR22953 PTHR22953:SF30	EC:3.1.4.1	KOG1378		GO:0003993 GO:0016787 GO:0046872
Solyc07g008620.1	2416.97	-1.94233	0.357383	-5.43487	5.48e-08	6.68e-06	Solyc07g008620	EIX receptor 1	PAC:51356478	Solyc07g008620	Solyc07g008620.1	Solyc07g008620.1.1	Solyc07g008620.1.1	PF00560 PF08263 PF13855	PTHR27004 PTHR27004:SF15	EC:2.7.11.1	KOG0472	K13466	GO:0005515
Solyc07g008650	260.242	1.22653	0.438405	2.7977	0.00514682	0.049362	Solyc07g008650	tRNA-specific adenosine deaminase (AHRD V3 *** B6T9V4_MAIZE)	PAC:51355578	Solyc07g008650	Solyc07g008650	Solyc07g008650.4.1	Solyc07g008650.4.1	PF00383	PTHR11079 PTHR11079:SF92	EC:3.5.4.33	KOG1018	K15441	GO:0003824 GO:0004715 GO:0008270
Solyc07g008710.3	172.423	3.12799	0.930149	3.3629	0.000771295	0.0136046	Solyc07g008710	MLP-like protein 43 (AHRD V3 *** A0A2U1L1Z2_ARTAN)	PAC:51356894	Solyc07g008710	Solyc07g008710.3	Solyc07g008710.3.1	Solyc07g008710.3.1	PF00407	PTHR31907 PTHR31907:SF3				GO:0006952 GO:0009607
Solyc07g008880	17106	-1.12467	0.239012	-4.70547	2.53e-06	0.000167462	Solyc07g008880	Pre-mRNA-processing-splicing factor 8 (AHRD V3 *** A0A2G2Z1B3_CAPAN)	PAC:51355381	Solyc07g008880	Solyc07g008880	Solyc07g008880.3.1	Solyc07g008880.3.1	PF01398 PF08082 PF08083 PF08084 PF10596 PF10597 PF10598 PF12134	PTHR11140			K12856	GO:0000398 GO:0003676 GO:0003723 GO:0005515 GO:0005681 GO:0017070 GO:0030623
Solyc07g009260	1062.24	1.65442	0.381658	4.33483	1.46e-05	0.000672908	Solyc07g009260	Defensin-like protein 1 (AHRD V3 *** A0A2G3AQC7_CAPCH),Pfam:PF00304	PAC:51356774	Solyc07g009260	Solyc07g009260	Solyc07g009260.3.1	Solyc07g009260.3.1	PF00304	PTHR33147 PTHR33147:SF4				GO:0006952
Solyc07g009290	83.857	2.06451	0.628355	3.28557	0.00101775	0.0166962	Solyc07g009290	defensin-like protein 1 (AHRD V3 *** A0A1U7W6X0_NICSY)	PAC:51355772	Solyc07g009290	Solyc07g009290	Solyc07g009290.3.1	Solyc07g009290.3.1		PTHR33147 PTHR33147:SF4				GO:0006952
Solyc07g009510.1	5978.51	1.76681	0.448961	3.93532	8.31e-05	0.00258891	Solyc07g009510	Chitinase 12 (AHRD V3 *** A0A2G2VG15_CAPBA)	PAC:51355531	Solyc07g009510	Solyc07g009510.1	Solyc07g009510.1.1	Solyc07g009510.1.1	PF00187	PTHR22595 PTHR22595:SF34	EC:3.2.1.14			GO:0008061
Solyc07g009530.1	816.418	2.98156	0.485166	6.14545	7.97e-10	1.53e-07	Solyc07g009530	Chitinase (AHRD V3 *-* B8QVH4_ZEAMP)	PAC:51355971	Solyc07g009530	Solyc07g009530.1	Solyc07g009530.1.1	Solyc07g009530.1.1	PF00187	PTHR22595 PTHR22595:SF34	EC:3.2.1.14			GO:0008061
Solyc07g016160	39.4132	-8.82173	1.78112	-4.95291	7.31e-07	6.18e-05	Solyc07g016160	L-arabinokinase (AHRD V3 *-* A0A2G3AGT3_CAPAN)	PAC:51356808	Solyc07g016160	Solyc07g016160	Solyc07g016160.3.1	Solyc07g016160.3.1			EC:2.7.1.46
Solyc07g017570.2	215.622	2.16905	0.66747	3.24966	0.00115541	0.0181759	Solyc07g017570	defensin-like protein 1 (AHRD V3 -** A0A1S3YK59_TOBAC)	PAC:51357277	Solyc07g017570	Solyc07g017570.2	Solyc07g017570.2.1	Solyc07g017570.2.1		PTHR33147 PTHR33147:SF4				GO:0006952
Solyc07g017880	308.744	1.20081	0.411252	2.91989	0.00350155	0.0384458	Solyc07g017880	Peroxidase (AHRD V3 *** K4CCK2_SOLLC)	PAC:51355327	Solyc07g017880	Solyc07g017880	Solyc07g017880.4.1	Solyc07g017880.4.1	PF00141	PTHR31517 PTHR31517:SF10	EC:1.11.1.7		K00430	GO:0004601 GO:0006979 GO:0020037 GO:0055114
Solyc07g017990	685.581	-1.80711	0.320851	-5.63222	1.78e-08	2.5e-06	Solyc07g017990	DNA ligase (AHRD V3 *** V4LG43_EUTSA)	PAC:51356820	Solyc07g017990	Solyc07g017990	Solyc07g017990.3.1	Solyc07g017990.3.1	PF01068 PF04675 PF04679	PTHR10459 PTHR10459:SF72	EC:6.5.1.1		K10777	GO:0003677 GO:0003910 GO:0005524 GO:0006281 GO:0006310 GO:0071897
Solyc07g018070	4373.87	-1.01117	0.355699	-2.84277	0.00447238	0.0450106	Solyc07g018070	Double Clp-N motif-containing P-loop nucleoside triphosphate hydrolases superfamily protein (AHRD V3 *** A0A1P8B592_ARATH)	PAC:51356776	Solyc07g018070	Solyc07g018070	Solyc07g018070.4.1	Solyc07g018070.4.1		PTHR11638 PTHR11638:SF123
Solyc07g018100.2	601.355	-1.55882	0.393599	-3.96042	7.48e-05	0.00238957	Solyc07g018100	Protein CLEC16A-like protein (AHRD V3 *** A0A1J3E733_NOCCA)	PAC:51355692	Solyc07g018100	Solyc07g018100.2	Solyc07g018100.2.1	Solyc07g018100.2.1	PF09758	PTHR21481				GO:0005488
Solyc07g018340	522.575	-2.56664	0.321743	-7.97728	1.5e-15	1.05e-12	Solyc07g018340	DNA mismatch repair protein MutS (AHRD V3 *-* A0A200PNX5_9MAGN)	PAC:51356412	Solyc07g018340	Solyc07g018340	Solyc07g018340.3.1	Solyc07g018340.3.1	PF01624	PTHR11361 PTHR11361:SF31				GO:0005524 GO:0006298 GO:0030983
Solyc07g021630	341.854	1.45284	0.354956	4.09301	4.26e-05	0.00154473	Solyc07g021630	SlBCAT2	PAC:51356637	Solyc07g021630	Solyc07g021630	Solyc07g021630.3.1	Solyc07g021630.3.1	PF01063	PTHR11825 PTHR11825:SF42	EC:2.6.1.42	KOG0975	K00826	GO:0003824 GO:0004084 GO:0008152 GO:0009081
Solyc07g022770.1	372.799	-3.07656	0.587004	-5.24112	1.6e-07	1.67e-05	Solyc07g022770	Calcium-transporting ATPase (AHRD V3 *-* A0A1U8EJF7_CAPAN)	PAC:51357339	Solyc07g022770	Solyc07g022770.1	Solyc07g022770.1.1	Solyc07g022770.1.1	PF00122 PF00690	PTHR24093 PTHR24093:SF163	EC:3.6.3.8			GO:0000166 GO:0046872
Solyc07g022780.2	748.363	-1.34967	0.448206	-3.01128	0.00260147	0.0315868	Solyc07g022780	Calcium-transporting ATPase (AHRD V3 *-* A0A1U8EJF7_CAPAN)	PAC:51357038	Solyc07g022780	Solyc07g022780.2	Solyc07g022780.2.1	Solyc07g022780.2.1	PF00122 PF13246	PTHR24093	EC:3.6.3.8			GO:0000166 GO:0016021 GO:0046872
Solyc07g025210	430.916	-1.55012	0.36603	-4.23495	2.29e-05	0.000944142	Solyc07g025210	Pentatricopeptide repeat-containing protein (AHRD V3 *** A0A2G2VAF8_CAPBA)	PAC:51355994	Solyc07g025210	Solyc07g025210	Solyc07g025210.2.1	Solyc07g025210.2.1
Solyc07g025250	197.779	-1.48573	0.466032	-3.18804	0.00143242	0.0211215	Solyc07g025250	Pentatricopeptide repeat-containing protein, mitochondrial (AHRD V3 *** A0A1U8H647_CAPAN)	PAC:51355919	Solyc07g025250	Solyc07g025250	Solyc07g025250.3.1	Solyc07g025250.3.1	PF01535	PTHR24015 PTHR24015:SF227
Solyc07g032155.1	956.26	-2.14978	0.422932	-5.08304	3.71e-07	3.43e-05	Solyc07g032155	Unknown protein	PAC:51356022	Solyc07g032155	Solyc07g032155.1	Solyc07g032155.1.1	Solyc07g032155.1.1
Solyc07g032740	18297.9	-1.65756	0.506291	-3.27394	0.0010606	0.0171799	Solyc07g032740	Aspartate aminotransferase (AHRD V3 *** A0A0J8BGE0_BETVU)	PAC:51356885	Solyc07g032740	Solyc07g032740	Solyc07g032740.4.1	Solyc07g032740.4.1	PF00155	PTHR11879 PTHR11879:SF16	EC:2.6.1.1		K14454	GO:0003824 GO:0006520 GO:0008483 GO:0009058 GO:0030170
Solyc07g032786.1	1327.74	1.14562	0.386106	2.96711	0.00300615	0.0347779	Solyc07g032786	Thioredoxin (AHRD V3 *** A0A2U1M0J7_ARTAN)	PAC:51355162	Solyc07g032786	Solyc07g032786.1	Solyc07g032786.1.1	Solyc07g032786.1.1	PF00085	PTHR10438 PTHR10438:SF227	EC:3.5.1.52	KOG0907		GO:0006662 GO:0015035 GO:0045454
Solyc07g039320.2	632.665	-1.37674	0.352221	-3.90875	9.28e-05	0.00284702	Solyc07g039320	WD-40 repeat-containing protein MSI4 (AHRD V3 *-* A0A2G2Z1C5_CAPAN)	PAC:51357121	Solyc07g039320	Solyc07g039320.2	Solyc07g039320.2.1	Solyc07g039320.2.1	PF12265	PTHR22850 PTHR22850:SF105
Solyc07g040980	3526.57	-1.01128	0.268806	-3.76213	0.000168473	0.00456636	Solyc07g040980	Plant/F27B13-30 protein (AHRD V3 *** A0A072V820_MEDTR)	PAC:51355223	Solyc07g040980	Solyc07g040980	Solyc07g040980.3.1	Solyc07g040980.3.1	PF10198	PTHR31115 PTHR31115:SF3
Solyc07g041510	1376.71	-2.3426	0.335501	-6.98238	2.9e-12	1.07e-09	Solyc07g041510	RNA polymerase-associated protein CTR9-like protein (AHRD V3 *** A0A1J3H2G1_NOCCA)	PAC:51357370	Solyc07g041510	Solyc07g041510	Solyc07g041510.3.1	Solyc07g041510.3.1	PF00515 PF13181 PF13414	PTHR14027 PTHR14027:SF2			K15176	GO:0005515 GO:0006355 GO:0016570 GO:0016593
Solyc07g041970	9471.69	-1.4179	0.234057	-6.0579	1.38e-09	2.53e-07	Solyc07g041970	Subtilisin-like protease (AHRD V3 *** A0A1J3J113_NOCCA)	PAC:51356738	Solyc07g041970	Solyc07g041970	Solyc07g041970.4.1	Solyc07g041970.4.1	PF00082 PF02225 PF05922	PTHR10795 PTHR10795:SF434	EC:3.4.21.25			GO:0004252 GO:0006508
Solyc07g042380	3231.66	-1.06813	0.243943	-4.3786	1.19e-05	0.000572789	Solyc07g042380	RRP12-like protein (AHRD V3 *** A0A2I4DID3_9ROSI)	PAC:51357329	Solyc07g042380	Solyc07g042380	Solyc07g042380.4.1	Solyc07g042380.4.1	PF08161	PTHR21576 PTHR21576:SF2		KOG1248	K14794	GO:0005488
Solyc07g042520	8497.33	-1.27111	0.373951	-3.39913	0.000676011	0.0124053	Solyc07g042520	Sucrose synthase (AHRD V3 *** K4CEB3_SOLLC)	PAC:51355307	Solyc07g042520	Solyc07g042520	Solyc07g042520.4.1	Solyc07g042520.4.1	PF00534 PF00862	PTHR12526 PTHR12526:SF391	EC:2.4.1.13	KOG0853	K00695	GO:0005985 GO:0016157
Solyc07g042550	78438.2	-1.7771	0.444566	-3.99738	6.4e-05	0.00214329	Solyc07g042550	sucrose synthase	PAC:51357113	Solyc07g042550	Solyc07g042550	Solyc07g042550.3.1	Solyc07g042550.3.1	PF00534 PF00862	PTHR12526 PTHR12526:SF391	EC:2.4.1.13	KOG0853	K00695	GO:0005985 GO:0016157
Solyc07g042630	3233.92	-1.52954	0.48941	-3.12528	0.00177635	0.0245305	Solyc07g042630	Terpene cyclase/mutase family member (AHRD V3 *** A0A1U8HG00_CAPAN)	PAC:51356631	Solyc07g042630	Solyc07g042630	Solyc07g042630.4.1	Solyc07g042630.4.1	PF00432 PF13243	PTHR11764 PTHR11764:SF19	EC:5.4.99.41			GO:0003824 GO:0016866
Solyc07g042810	18.5381	-7.73352	2.09923	-3.68397	0.000229625	0.00570636	Solyc07g042810	Chloroplast envelope membrane protein, CemA (AHRD V3 *-* A0A2U1QBI8_ARTAN)	PAC:51357071	Solyc07g042810	Solyc07g042810	Solyc07g042810.3.1	Solyc07g042810.3.1	PF03040	PTHR33650 PTHR33650:SF1				GO:0016021
Solyc07g042970	250.422	-1.77055	0.570458	-3.10373	0.00191101	0.0255834	Solyc07g042970	Regulator of chromosome condensation (RCC1) family protein (AHRD V3 *** A0A1P8BAY4_ARATH)	PAC:51356187	Solyc07g042970	Solyc07g042970	Solyc07g042970.4.1	Solyc07g042970.4.1	PF00415	PTHR22870 PTHR22870:SF138
Solyc07g042995.1	46848.2	-1.17055	0.190515	-6.14412	8.04e-10	1.53e-07	Solyc07g042995	Unknown protein	PAC:51356833	Solyc07g042995	Solyc07g042995.1	Solyc07g042995.1.1	Solyc07g042995.1.1
Solyc07g043620	1836.02	-1.61346	0.294573	-5.47727	4.32e-08	5.42e-06	Solyc07g043620	Auxin Response Factor 6B	PAC:51356072	Solyc07g043620	Solyc07g043620	Solyc07g043620.3.1	Solyc07g043620.3.1	PF02362 PF06507	PTHR31384 PTHR31384:SF33				GO:0003677 GO:0005634 GO:0006355 GO:0009725
Solyc07g043680	77.7209	3.0872	0.957692	3.22358	0.00126599	0.0194131	Solyc07g043680	3-hydroxyisobutyryl-CoA hydrolase-like protein 5 (AHRD V3 *** A0A2G2XQ26_CAPBA)	PAC:51355481	Solyc07g043680	Solyc07g043680	Solyc07g043680.3.1	Solyc07g043680.3.1	PF00378	PTHR11941 PTHR11941:SF91	EC:3.1.2.4	KOG1684	K05605	GO:0003824 GO:0008152
Solyc07g045190	1243.31	1.48831	0.317148	4.6928	2.69e-06	0.000173968	Solyc07g045190	Zinc finger, RING/FYVE/PHD-type (AHRD V3 *** A0A2U1QKP4_ARTAN)	PAC:51355480	Solyc07g045190	Solyc07g045190	Solyc07g045190.3.1	Solyc07g045190.3.1	PF13639	PTHR14155 PTHR14155:SF175			K16285	GO:0005515 GO:0008270
Solyc07g045380	929.211	-1.23052	0.366239	-3.35989	0.000779731	0.013698	Solyc07g045380	Pentatricopeptide repeat-containing protein (AHRD V3 *** A0A2G2WC64_CAPBA)	PAC:51357404	Solyc07g045380	Solyc07g045380	Solyc07g045380.3.1	Solyc07g045380.3.1	PF00637 PF01535 PF13041	PTHR24015 PTHR24015:SF542				GO:0005488 GO:0005515 GO:0006886 GO:0008531 GO:0009231 GO:0016192
Solyc07g045440.1	10809.4	-1.2497	0.271437	-4.60402	4.14e-06	0.000253279	Solyc07g045440	Fasciclin-like arabinogalactan protein 2 (AHRD V3 *** A0A2G3BYC2_CAPCH)	PAC:51357061	Solyc07g045440	Solyc07g045440.1	Solyc07g045440.1.1	Solyc07g045440.1.1	PF02469	PTHR32382 PTHR32382:SF4
Solyc07g048030	768.101	-1.21974	0.294053	-4.14804	3.35e-05	0.00129728	Solyc07g048030	RNA-binding (RRM/RBD/RNP motifs) family protein (AHRD V3 *** F4JFN7_ARATH)	PAC:51355901	Solyc07g048030	Solyc07g048030	Solyc07g048030.4.1	Solyc07g048030.4.1	PF00076	PTHR24012 PTHR24012:SF332		KOG4205	K14411	GO:0000166 GO:0003676
Solyc07g049135.1	21.2764	7.7942	2.28066	3.41752	0.000631935	0.0118966	Solyc07g049135	Fruit-specific protein (AHRD V3 *** FSPM_SOLLC)	PAC:51357167	Solyc07g049135	Solyc07g049135.1	Solyc07g049135.1.1	Solyc07g049135.1.1	PF02977					GO:0004866
Solyc07g049530	7435.47	1.78977	0.538063	3.32633	0.000879992	0.0151177	Solyc07g049530	1-aminocyclopropane-1-carboxylate oxidase 1	PAC:51357172	Solyc07g049530	Solyc07g049530	Solyc07g049530.3.1	Solyc07g049530.3.1	PF03171 PF14226	PTHR10209 PTHR10209:SF193	EC:1.14.17.4	KOG0143	K05933	GO:0016491 GO:0055114
Solyc07g049560	6445.93	-1.00751	0.347409	-2.90006	0.00373092	0.0400615	Solyc07g049560	Protein-tyrosine phosphatase (AHRD V3 *** A0A200RBI0_9MAGN)	PAC:51356360	Solyc07g049560	Solyc07g049560	Solyc07g049560.3.1	Solyc07g049560.3.1	PF13350	PTHR31126 PTHR31126:SF15	EC:3.1.3.48	KOG1572	K18045	GO:0004725
Solyc07g051930	40.3497	3.46839	1.17506	2.95168	0.00316052	0.0360289	Solyc07g051930	MAP kinase kinase kinase 55	PAC:51357104	Solyc07g051930	Solyc07g051930	Solyc07g051930.3.1	Solyc07g051930.3.1	PF00069	PTHR24361 PTHR24361:SF380	EC:2.7.11.25	KOG0198		GO:0004672 GO:0004713 GO:0005524 GO:0006468
Solyc07g052250	551.399	1.63558	0.457893	3.57198	0.000354294	0.00791233	Solyc07g052250	Unknown protein	PAC:51357199	Solyc07g052250	Solyc07g052250	Solyc07g052250.4.1	Solyc07g052250.4.1
Solyc07g052380	53.5906	-2.97232	1.03183	-2.88063	0.00396883	0.0416127	Solyc07g052380	Protein DETOXIFICATION (AHRD V3 *** A0A1J7GU23_LUPAN)	PAC:51356147	Solyc07g052380	Solyc07g052380	Solyc07g052380.3.1	Solyc07g052380.3.1	PF01554	PTHR11206 PTHR11206:SF143		KOG1347	K03327	GO:0006855 GO:0015238 GO:0015297 GO:0016020 GO:0055085
Solyc07g052460	154.955	2.28929	0.650236	3.5207	0.000430409	0.00898668	Solyc07g052460	transmembrane protein (AHRD V3 *** AT3G21710)	PAC:51355083	Solyc07g052460	Solyc07g052460	Solyc07g052460.3.1	Solyc07g052460.3.1		PTHR33974 PTHR33974:SF2
Solyc07g052480	6962.63	-1.43106	0.409599	-3.49381	0.000476181	0.00965595	Solyc07g052480	isocitrate lyase LEU18678	PAC:51355997	Solyc07g052480	Solyc07g052480	Solyc07g052480.3.1	Solyc07g052480.3.1	PF00463	PTHR21631 PTHR21631:SF3	EC:4.1.3.1	KOG1260	K01637	GO:0003824 GO:0004451 GO:0019752
Solyc07g052940	5820.43	-1.1397	0.215251	-5.29476	1.19e-07	1.29e-05	Solyc07g052940	Histone-lysine N-methyltransferase ATXR3 (AHRD V3 *** A0A2G2WCZ8_CAPBA)	PAC:51357163	Solyc07g052940	Solyc07g052940	Solyc07g052940.4.1	Solyc07g052940.4.1	PF00856	PTHR22884 PTHR22884:SF343	EC:2.1.1.43	KOG1080		GO:0005515
Solyc07g053100	387.619	-1.23018	0.428712	-2.86948	0.00411149	0.0427387	Solyc07g053100	Receptor protein kinase (AHRD V3 *** Q40096_IPOTF)	PAC:51356762	Solyc07g053100	Solyc07g053100	Solyc07g053100.4.1	Solyc07g053100.4.1	PF00954 PF01453 PF07714 PF08276	PTHR27002 PTHR27002:SF85	EC:2.7.11.1	KOG1187		GO:0004672 GO:0004674 GO:0004713 GO:0005524 GO:0006468 GO:0048544
Solyc07g054060	330.998	1.75626	0.450455	3.89885	9.67e-05	0.00294939	Solyc07g054060	hypothetical protein (AHRD V3 --* AT4G28290)	PAC:51355408	Solyc07g054060	Solyc07g054060	Solyc07g054060.3.1	Solyc07g054060.3.1		PTHR34683 PTHR34683:SF2
Solyc07g054140	471.272	-1.01014	0.31228	-3.23472	0.00121764	0.0189229	Solyc07g054140	Syntaxin (AHRD V3 *** A0A2G3C0S2_CAPCH)	PAC:51355046	Solyc07g054140	Solyc07g054140	Solyc07g054140.3.1	Solyc07g054140.3.1	PF05739	PTHR19957 PTHR19957:SF117		KOG0812	K08490	GO:0005515 GO:0016020 GO:0016192
Solyc07g054470.1	114.359	1.5337	0.541432	2.83268	0.00461599	0.0459682	Solyc07g054470	hypothetical protein (AHRD V3 *** AT1G52855)	PAC:51355259	Solyc07g054470	Solyc07g054470.1	Solyc07g054470.1.1	Solyc07g054470.1.1		PTHR33320 PTHR33320:SF2
Solyc07g054720	3099.06	3.43761	0.245978	13.9753	2.21e-44	2.41e-40	Solyc07g054720	Proteinase inhibitor type-2 (AHRD V3 *-* A0A2G3A0T9_CAPAN)	PAC:51355360	Solyc07g054720	Solyc07g054720	Solyc07g054720.2.1	Solyc07g054720.2.1	PF02428	PTHR33832 PTHR33832:SF1				GO:0004867
Solyc07g054750.1	105.496	-6.50213	1.41971	-4.57991	4.65e-06	0.000278076	Solyc07g054750	Wound-responsive family protein (AHRD V3 *-* A0A2U1LJB1_ARTAN)	PAC:51355077	Solyc07g054750	Solyc07g054750.1	Solyc07g054750.1.1	Solyc07g054750.1.1	PF12609	PTHR33090
Solyc07g054760.1	2362.81	-1.80128	0.567887	-3.17189	0.0015145	0.0218564	Solyc07g054760	Wound-responsive family protein (AHRD V3 *** A0A2K3L288_TRIPR)	PAC:51356579	Solyc07g054760	Solyc07g054760.1	Solyc07g054760.1.1	Solyc07g054760.1.1	PF12609	PTHR33090				GO:0000156 GO:0000160 GO:0005737 GO:0006935 GO:0008984
Solyc07g054900.2	85.8397	3.55192	0.928465	3.82558	0.000130463	0.00375044	Solyc07g054900	Methylketone synthase Id (AHRD V3 *** E0YCS6_SOLLC)	PAC:51357376	Solyc07g054900	Solyc07g054900.2	Solyc07g054900.2.1	Solyc07g054900.2.1		PTHR10992 PTHR10992:SF784
Solyc07g055140	1005.51	-1.52926	0.360733	-4.2393	2.24e-05	0.000930067	Solyc07g055140	DUF688 domain-containing protein (AHRD V3 *** A0A1Q3CVC4_CEPFO)	PAC:51357088	Solyc07g055140	Solyc07g055140	Solyc07g055140.3.1	Solyc07g055140.3.1	PF05097	PTHR33671 PTHR33671:SF2
Solyc07g055220	143.627	-1.8258	0.538265	-3.392	0.000693845	0.0126053	Solyc07g055220	Pentatricopeptide repeat-containing protein (AHRD V3 *** A0A2U1P3Q8_ARTAN)	PAC:51355529	Solyc07g055220	Solyc07g055220	Solyc07g055220.3.1	Solyc07g055220.3.1	PF13041	PTHR24015 PTHR24015:SF489				GO:0005515
Solyc07g055690.1	9594.91	-2.20499	0.536561	-4.10949	3.97e-05	0.00146149	Solyc07g055690	Lectin-domain receptor-like kinase (AHRD V3 *** G4XXY5_NICAT)	PAC:51356291	Solyc07g055690	Solyc07g055690.1	Solyc07g055690.1.1	Solyc07g055690.1.1	PF00954 PF01453	PTHR32444 PTHR32444:SF14	EC:2.7.11.1			GO:0048544
Solyc07g055760	18.2586	-5.19829	1.77194	-2.93367	0.00334976	0.0375198	Solyc07g055760	Unknown protein	PAC:51357443	Solyc07g055760	Solyc07g055760	Solyc07g055760.3.1	Solyc07g055760.3.1
Solyc07g055990.3	1020.35	-1.58747	0.29114	-5.45262	4.96e-08	6.15e-06	Solyc07g055990	Xyloglucan endotransglucosylase/hydrolase (AHRD V3 *** A0A2G3C1I6_CAPCH)	PAC:51355358	Solyc07g055990	Solyc07g055990.3	Solyc07g055990.3.1	Solyc07g055990.3.1	PF00722 PF06955	PTHR31062 PTHR31062:SF28	EC:2.4.1.207		K08235	GO:0004553 GO:0005618 GO:0005975 GO:0006073 GO:0010411 GO:0016762 GO:0042546 GO:0048046
Solyc07g056000.2	523.004	-1.24577	0.411703	-3.02588	0.00247907	0.0304565	Solyc07g056000	Xyloglucan endotransglucosylase/hydrolase (AHRD V3 *** Q43528_SOLLC)	PAC:51356312	Solyc07g056000	Solyc07g056000.2	Solyc07g056000.2.1	Solyc07g056000.2.1	PF00722 PF06955	PTHR31062 PTHR31062:SF28	EC:2.4.1.207 EC:3.2.1.151		K08235	GO:0004553 GO:0005618 GO:0005975 GO:0006073 GO:0010411 GO:0016762 GO:0042546 GO:0048046
Solyc07g056040	931.467	1.87085	0.543795	3.44037	0.000580926	0.0112071	Solyc07g056040	CASP-like protein (AHRD V3 *** A0A2I4GR32_9ROSI)	PAC:51357207	Solyc07g056040	Solyc07g056040	Solyc07g056040.3.1	Solyc07g056040.3.1	PF04535	PTHR11615 PTHR11615:SF151
Solyc07g056190	152.581	1.64784	0.58605	2.81178	0.00492684	0.0478788	Solyc07g056190	Heavy metal-associated isoprenylated plant protein (AHRD V3 *** A0A2R6QEC1_ACTCH)	PAC:51356030	Solyc07g056190	Solyc07g056190	Solyc07g056190.3.1	Solyc07g056190.3.1		PTHR22814 PTHR22814:SF34
Solyc07g056340	6331.09	-1.15555	0.397183	-2.90937	0.00362154	0.0393322	Solyc07g056340	Protein MEI2-like 5 (AHRD V3 *** A0A1U8HKE2_CAPAN)	PAC:51355741	Solyc07g056340	Solyc07g056340	Solyc07g056340.4.1	Solyc07g056340.4.1	PF00076 PF04059	PTHR24012 PTHR24012:SF390		KOG4660		GO:0000166 GO:0003676
Solyc07g056390	2489.12	-1.22433	0.431935	-2.83453	0.00458936	0.0457865	Solyc07g056390	Endoplasmic reticulum oxidoreductin-1 (AHRD V3 *** A0A2G2WEL6_CAPBA)	PAC:51355465	Solyc07g056390	Solyc07g056390	Solyc07g056390.4.1	Solyc07g056390.4.1	PF04137	PTHR12613 PTHR12613:SF0			K10950	GO:0003756 GO:0005783 GO:0016671 GO:0055114
Solyc07g056410	672.998	-1.13833	0.367029	-3.10147	0.00192565	0.0257449	Solyc07g056410	Leucine-rich receptor-like protein kinase family protein (AHRD V3 *** A0A2U1LDI6_ARTAN)	PAC:51356851	Solyc07g056410	Solyc07g056410	Solyc07g056410.3.1	Solyc07g056410.3.1	PF00069 PF08263	PTHR27000 PTHR27000:SF68	EC:2.7.11.1	KOG1187		GO:0004672 GO:0004713 GO:0005524 GO:0006468
Solyc07g056480.3	2907.37	1.07066	0.316057	3.38755	0.000705197	0.0127268	Solyc07g056480	glutathione S-transferase/peroxidase	PAC:51356007	Solyc07g056480	Solyc07g056480.3	Solyc07g056480.3.1	Solyc07g056480.3.1	PF02798 PF13410	PTHR11260 PTHR11260:SF224	EC:2.5.1.18	KOG0406	K00799	GO:0005515
Solyc07g056640.1	7488.14	1.21867	0.238307	5.11387	3.16e-07	3.03e-05	Solyc07g056640	Unknown protein	PAC:51355027	Solyc07g056640	Solyc07g056640.1	Solyc07g056640.1.1	Solyc07g056640.1.1
Solyc07g061720	486.12	-3.29576	0.827205	-3.98421	6.77e-05	0.00222475	Solyc07g061720	gibberellin 2-oxidase 4	PAC:51356310	Solyc07g061720	Solyc07g061720	Solyc07g061720.3.1	Solyc07g061720.3.1	PF03171 PF14226	PTHR10209 PTHR10209:SF91	EC:1.14.11.13	KOG0143	K04125	GO:0005506 GO:0016491 GO:0055114
Solyc07g061940	14526.5	-1.36029	0.211314	-6.43732	1.22e-10	3.12e-08	Solyc07g061940	Acetolactate synthase (AHRD V3 *** C0L093_TOBAC)	PAC:51356859	Solyc07g061940	Solyc07g061940	Solyc07g061940.4.1	Solyc07g061940.4.1	PF00205 PF02775 PF02776	PTHR18968 PTHR18968:SF112	EC:2.2.1.6		K01652	GO:0000287 GO:0003824 GO:0003984 GO:0009082 GO:0030976 GO:0050660
Solyc07g062220	432.703	1.20377	0.418861	2.87393	0.00405404	0.0423013	Solyc07g062220	Protein trichome birefringence-like 41 (AHRD V3 *** A0A2G2Z532_CAPAN)	PAC:51356181	Solyc07g062220	Solyc07g062220	Solyc07g062220.3.1	Solyc07g062220.3.1	PF13839 PF14416	PTHR32285 PTHR32285:SF58				GO:0006520 GO:0016597 GO:0016743
Solyc07g063160.2	414.769	1.16185	0.327445	3.54824	0.000387818	0.00842809	Solyc07g063160	Cytochrome c oxidase copper chaperone (AHRD V3 *** A0A2G2Z528_CAPAN)	PAC:51356454	Solyc07g063160	Solyc07g063160.2	Solyc07g063160.2.1	Solyc07g063160.2.1	PF05051	PTHR16719		KOG3496	K02260	GO:0005507 GO:0005758 GO:0006825 GO:0016531
Solyc07g063450	383.866	-1.17259	0.336876	-3.48078	0.000499962	0.0100264	Solyc07g063450	Lysine-specific histone demethylase 1-like protein 2 (AHRD V3 *** A0A2G3C377_CAPCH)	PAC:51356938	Solyc07g063450	Solyc07g063450	Solyc07g063450.3.1	Solyc07g063450.3.1	PF04433 PF13450	PTHR10742 PTHR10742:SF210	EC:1.5.3.16	KOG0029	K11450	GO:0003677 GO:0005515
Solyc07g063610	377.996	2.17816	0.725041	3.00418	0.00266294	0.0320125	Solyc07g063610	Dynein light chain (AHRD V3 *** A0A2G3C370_CAPCH)	PAC:51356079	Solyc07g063610	Solyc07g063610	Solyc07g063610.4.1	Solyc07g063610.4.1	PF01221	PTHR11886 PTHR11886:SF22	EC:3.6.4.2	KOG3430	K10418	GO:0005875 GO:0007017
Solyc07g063720.1	217.196	-2.84493	0.461935	-6.15872	7.33e-10	1.44e-07	Solyc07g063720	G-type lectin S-receptor-like serine/threonine-protein kinase (AHRD V3 *** A0A2G3C305_CAPCH)	PAC:51356039	Solyc07g063720	Solyc07g063720.1	Solyc07g063720.1.1	Solyc07g063720.1.1	PF00069 PF00954 PF01453 PF08276	PTHR27002 PTHR27002:SF33	EC:2.7.11.1	KOG1187		GO:0004672 GO:0004674 GO:0004713 GO:0005524 GO:0006468 GO:0048544
Solyc07g063910	187.743	2.88495	0.948108	3.04284	0.00234355	0.0292695	Solyc07g063910	Unknown protein	PAC:51357049	Solyc07g063910	Solyc07g063910	Solyc07g063910.4.1	Solyc07g063910.4.1		PTHR35318 PTHR35318:SF2
Solyc07g063940	1875.45	-1.31221	0.432297	-3.03544	0.00240188	0.0297958	Solyc07g063940	SCARECROW	PAC:51357271	Solyc07g063940	Solyc07g063940	Solyc07g063940.2.1	Solyc07g063940.2.1	PF03514	PTHR31636 PTHR31636:SF18
Solyc07g064020	707.863	1.11003	0.304461	3.64589	0.000266468	0.00640315	Solyc07g064020	21 kDa class VI heat shock protein (AHRD V3 *** A0A2G2WFJ0_CAPBA)	PAC:51355552	Solyc07g064020	Solyc07g064020	Solyc07g064020.4.1	Solyc07g064020.4.1	PF00011	PTHR11527 PTHR11527:SF5		KOG0710
Solyc07g064600	119.149	3.40596	0.827988	4.11354	3.9e-05	0.001454	Solyc07g064600	Endoribonuclease L-PSP family protein (AHRD V3 *-* A0A1I9LS34_ARATH)	PAC:51356375	Solyc07g064600	Solyc07g064600	Solyc07g064600.3.1	Solyc07g064600.3.1	PF01042	PTHR11803 PTHR11803:SF13	EC:3.5.99.10	KOG2317		GO:0019239
Solyc07g064650	149.999	1.89465	0.554534	3.41665	0.000633965	0.0119167	Solyc07g064650	Senescence regulator S40 (AHRD V3 *** A0A200PYV8_9MAGN)	PAC:51357157	Solyc07g064650	Solyc07g064650	Solyc07g064650.3.1	Solyc07g064650.3.1	PF04520	PTHR33083 PTHR33083:SF4
Solyc07g064940	1407.65	1.00235	0.347126	2.88756	0.00388237	0.0410847	Solyc07g064940	Thioredoxin-like protein, chloroplastic (AHRD V3 *** A0A2G2WFU8_CAPBA)	PAC:51356627	Solyc07g064940	Solyc07g064940	Solyc07g064940.3.1	Solyc07g064940.3.1	PF00085	PTHR10438 PTHR10438:SF272	EC:5.3.4.1	KOG0907		GO:0006662 GO:0015035 GO:0045454
Solyc07g065160	156.886	1.50469	0.523239	2.87573	0.004031	0.0421026	Solyc07g065160	Pirin-like protein (AHRD V3 *** A0A2G3C2M5_CAPCH)	PAC:51356541	Solyc07g065160	Solyc07g065160	Solyc07g065160.4.1	Solyc07g065160.4.1	PF02678 PF05726	PTHR13903 PTHR13903:SF5			K06911
Solyc07g065630	15018.4	-1.21769	0.217786	-5.59121	2.25e-08	3.05e-06	Solyc07g065630	E3 ubiquitin-protein ligase UPL2 (AHRD V3 *** A0A2G3C2F6_CAPCH)	PAC:51355289	Solyc07g065630	Solyc07g065630	Solyc07g065630.4.1	Solyc07g065630.4.1	PF00627 PF06012 PF06025	PTHR11254 PTHR11254:SF291	EC:6.3.2.19		K10592	GO:0005488 GO:0005515
Solyc07g066360.1	197.324	1.65619	0.459942	3.60087	0.000317154	0.00729955	Solyc07g066360	proline-rich receptor-like protein kinase PERK2 (AHRD V3 --* XP_015959884)	PAC:51355628	Solyc07g066360	Solyc07g066360.1	Solyc07g066360.1.1	Solyc07g066360.1.1
Solyc07g066570	639.718	1.76465	0.469931	3.75512	0.000173261	0.00463722	Solyc07g066570	Filamentous hemagglutinin transporter (AHRD V3 *** Q84JL6_ARATH)	PAC:51356552	Solyc07g066570	Solyc07g066570	Solyc07g066570.4.1	Solyc07g066570.4.1		PTHR33177 PTHR33177:SF6
Solyc07g066600	36071.1	-1.06222	0.326184	-3.25651	0.00112792	0.0179083	Solyc07g066600	Phosphoglycerate kinase (AHRD V3 *** A0A2G3C3B1_CAPCH)	PAC:51356626	Solyc07g066600	Solyc07g066600	Solyc07g066600.3.1	Solyc07g066600.3.1	PF00162	PTHR11406 PTHR11406:SF9	EC:2.7.2.3		K00927	GO:0004618 GO:0006096
Solyc07g150140	125.379	1.56588	0.53601	2.92137	0.00348494	0.0383836	Solyc07g150140	Unknown protein	PAC:51357368	Solyc07g150140	Solyc07g150140	Solyc07g150140.1.1	Solyc07g150140.1.1
Solyc08g005000	1035.82	-1.10069	0.266628	-4.12818	3.66e-05	0.00139477	Solyc08g005000	Glucan endo-1,3-beta-glucosidase 3 (AHRD V3 *** A0A1J3GQV0_NOCCA)	PAC:51375832	Solyc08g005000	Solyc08g005000	Solyc08g005000.4.1	Solyc08g005000.4.1	PF00332 PF07983	PTHR32227 PTHR32227:SF52	EC:3.2.1.39			GO:0004553 GO:0005975
Solyc08g005480	345.057	-2.03257	0.425967	-4.77166	1.83e-06	0.000130975	Solyc08g005480	Unknown protein	PAC:51376130	Solyc08g005480	Solyc08g005480	Solyc08g005480.3.1	Solyc08g005480.3.1
Solyc08g005610	2056.54	-2.23355	0.644115	-3.46763	0.000525079	0.0103434	Solyc08g005610	Cytochrome P450 (AHRD V3 *** A0A200R6R4_9MAGN)	PAC:51375220	Solyc08g005610	Solyc08g005610	Solyc08g005610.3.1	Solyc08g005610.3.1	PF00067	PTHR24286 PTHR24286:SF10	EC:1.14.13.93	KOG0157		GO:0004497 GO:0005506 GO:0016705 GO:0020037 GO:0055114
Solyc08g005670.2	290.697	3.02881	0.832405	3.63863	0.00027409	0.00650072	Solyc08g005670	Phellandrene synthase	PAC:51375824	Solyc08g005670	Solyc08g005670.2	Solyc08g005670.2.1	Solyc08g005670.2.1	PF03936	PTHR31739 PTHR31739:SF9	EC:4.2.3.51			GO:0000287 GO:0010333 GO:0016829
Solyc08g005677.1	335.134	2.112	0.639935	3.30033	0.000965716	0.0160942	Solyc08g005677	Terpene synthase (AHRD V3 *** G5CV36_SOLLC)	PAC:51375520	Solyc08g005677	Solyc08g005677.1	Solyc08g005677.1.1	Solyc08g005677.1.1	PF01397 PF03936	PTHR31739 PTHR31739:SF9	EC:4.2.3.51		K18116	GO:0000287 GO:0008152 GO:0010333 GO:0016829
Solyc08g005710	203.211	2.70782	0.559313	4.84133	1.29e-06	9.8e-05	Solyc08g005710	Terpene synthase 41 (AHRD V3 *** R9R6F5_SOLPI)	PAC:51376305	Solyc08g005710	Solyc08g005710	Solyc08g005710.3.1	Solyc08g005710.3.1	PF01397 PF03936	PTHR31739 PTHR31739:SF4	EC:4.2.1.133		K04120	GO:0000287 GO:0008152 GO:0010333 GO:0016829
Solyc08g005800	25319.6	-1.1608	0.282512	-4.10886	3.98e-05	0.00146299	Solyc08g005800	Pectin acetylesterase (AHRD V3 *** A0A1U8F2I8_CAPAN)	PAC:51374447	Solyc08g005800	Solyc08g005800	Solyc08g005800.4.1	Solyc08g005800.4.1	PF03283	PTHR21562 PTHR21562:SF4				GO:0016787
Solyc08g006020	158.342	1.59402	0.53475	2.98086	0.00287442	0.0336687	Solyc08g006020	NAC domain-containing protein (AHRD V3 *** A0A2G3AGF8_CAPAN)	PAC:51374094	Solyc08g006020	Solyc08g006020	Solyc08g006020.4.1	Solyc08g006020.4.1	PF02365	PTHR31744 PTHR31744:SF6				GO:0003677 GO:0006355
Solyc08g006110	2607.57	1.19337	0.220325	5.41644	6.08e-08	7.37e-06	Solyc08g006110	Basic leucine zipper 9-like transcription factor (AHRD V3 *** A0A2K3PFC6_TRIPR)	PAC:51376232	Solyc08g006110	Solyc08g006110	Solyc08g006110.4.1	Solyc08g006110.4.1	PF00170	PTHR22952 PTHR22952:SF113				GO:0003700 GO:0006355 GO:0043565
Solyc08g006210	30.5194	3.59023	1.16534	3.08084	0.00206417	0.0270013	Solyc08g006210	Transcriptional factor B3 family protein (AHRD V3 *** A0A1P8AYS0_ARATH)	PAC:51376146	Solyc08g006210	Solyc08g006210	Solyc08g006210.3.1	Solyc08g006210.3.1	PF02362	PTHR31674 PTHR31674:SF6				GO:0003677
Solyc08g006730.1	253.403	2.35663	0.449025	5.24834	1.53e-07	1.61e-05	Solyc08g006730	Tyramine N-feruloyltransferase 10/30 (AHRD V3 *** A0A2G2VBA1_CAPBA)	PAC:51375697	Solyc08g006730	Solyc08g006730.1	Solyc08g006730.1.1	Solyc08g006730.1.1	PF00583	PTHR10545 PTHR10545:SF37	EC:2.3.1.110	KOG3216		GO:0008080
Solyc08g007040	1155.46	1.41173	0.452572	3.11936	0.00181243	0.0247938	Solyc08g007040	Glycine cleavage system H protein (AHRD V3 *** A0A2G2W3F1_CAPBA)	PAC:51376034	Solyc08g007040	Solyc08g007040	Solyc08g007040.3.1	Solyc08g007040.3.1	PF01597	PTHR11715 PTHR11715:SF1		KOG3373	K02437	GO:0005960 GO:0019464
Solyc08g007060	1143.96	-1.41267	0.281124	-5.02509	5.03e-07	4.45e-05	Solyc08g007060	Protein NRT1/ PTR FAMILY 7 (AHRD V3 *** A0A2G3BPK6_CAPCH)	PAC:51374514	Solyc08g007060	Solyc08g007060	Solyc08g007060.4.1	Solyc08g007060.4.1	PF00854	PTHR11654 PTHR11654:SF121				GO:0005215 GO:0006810 GO:0016020
Solyc08g007090	61.6306	3.31222	1.1126	2.97701	0.00291077	0.0339627	Solyc08g007090	Expansin-like B1 (AHRD V3 *-* A0A2G2W3G6_CAPBA)	PAC:51374856	Solyc08g007090	Solyc08g007090	Solyc08g007090.3.1	Solyc08g007090.3.1		PTHR31692 PTHR31692:SF2
Solyc08g007460	2468.14	1.59418	0.480118	3.32039	0.000898904	0.0152713	Solyc08g007460	Bifunctional inhibitor/lipid-transfer protein/seed storage 2S albumin superfamily protein (AHRD V3 *** A0A2U1L4X0_ARTAN)	PAC:51374279	Solyc08g007460	Solyc08g007460	Solyc08g007460.3.1	Solyc08g007460.3.1	PF14368	PTHR33044 PTHR33044:SF37
Solyc08g007570	3452.29	-1.71816	0.403924	-4.25366	2.1e-05	0.000884117	Solyc08g007570	protein LITTLE ZIPPER 2-like (AHRD V3 *** A0A2I4GT19_9ROSI)	PAC:51374103	Solyc08g007570	Solyc08g007570	Solyc08g007570.4.1	Solyc08g007570.4.1		PTHR33601 PTHR33601:SF2
Solyc08g007630.1	838.519	-1.51459	0.289698	-5.22816	1.71e-07	1.76e-05	Solyc08g007630	Disease resistance protein I2 (AHRD V3 *** Q9XET3_SOLLC)	PAC:51375794	Solyc08g007630	Solyc08g007630.1	Solyc08g007630.1.1	Solyc08g007630.1.1	PF00931 PF13855	PTHR23155 PTHR23155:SF567		KOG4658		GO:0005515 GO:0043531
Solyc08g008420	784.661	1.70317	0.582241	2.92519	0.00344244	0.0381659	Solyc08g008420	Mitochondrial pyruvate carrier (AHRD V3 *** A0A1U8GCA8_CAPAN)	PAC:51376296	Solyc08g008420	Solyc08g008420	Solyc08g008420.3.1	Solyc08g008420.3.1	PF03650	PTHR14154 PTHR14154:SF16		KOG1590		GO:0005743 GO:0006850
Solyc08g008470	366.125	-2.71715	0.35348	-7.68685	1.51e-14	8.03e-12	Solyc08g008470	protein KINESIN LIGHT CHAIN-RELATED 1-like (AHRD V3 *-* XP_022871310)	PAC:51374397	Solyc08g008470	Solyc08g008470	Solyc08g008470.2.1	Solyc08g008470.2.1
Solyc08g008630	2253.35	1.11917	0.362259	3.08942	0.00200545	0.0264552	Solyc08g008630	beta-carotene isomerase D27, chloroplastic (AHRD V3 *** A0A2I4EYC2_9ROSI)	PAC:51375593	Solyc08g008630	Solyc08g008630	Solyc08g008630.4.1	Solyc08g008630.4.1	PF13225	PTHR33591 PTHR33591:SF1	EC:5.2.1.14
Solyc08g013950.1	361.224	-3.00377	0.443927	-6.76636	1.32e-11	4.24e-09	Solyc08g013950	Unknown protein	PAC:51374356	Solyc08g013950	Solyc08g013950.1	Solyc08g013950.1.1	Solyc08g013950.1.1
Solyc08g014190	146.108	2.41393	0.834102	2.89405	0.00380313	0.0406568	Solyc08g014190	Geraniol 8-hydroxylase (AHRD V3 *** A0A1U8G9M4_CAPAN)	PAC:51374180	Solyc08g014190	Solyc08g014190	Solyc08g014190.4.1	Solyc08g014190.4.1	PF00067	PTHR24298 PTHR24298:SF122	EC:1.14.13.152	KOG0156		GO:0004497 GO:0005506 GO:0016705 GO:0020037 GO:0055114
Solyc08g016060.1	419.324	-2.13978	0.586686	-3.64724	0.000265073	0.00638369	Solyc08g016060	Guanine nucleotide exchange factor SPIKE 1 (AHRD V3 *-* A0A2G3AMT8_CAPAN)	PAC:51375975	Solyc08g016060	Solyc08g016060.1	Solyc08g016060.1.1	Solyc08g016060.1.1		PTHR23317 PTHR23317:SF76				GO:0005085 GO:0005488 GO:0007264
Solyc08g016070	872.977	-3.0342	0.357748	-8.48137	2.23e-17	2.56e-14	Solyc08g016070	Guanine nucleotide exchange factor SPIKE 1 (AHRD V3 *-* A0A2G3AMT8_CAPAN)	PAC:51376102	Solyc08g016070	Solyc08g016070	Solyc08g016070.3.1	Solyc08g016070.3.1	PF14429	PTHR23317 PTHR23317:SF76				GO:0005085 GO:0007264
Solyc08g021920	8621.11	-1.15358	0.270311	-4.26759	1.98e-05	0.000850358	Solyc08g021920	DnaJ-like protein subfamily C GRV2 (AHRD V3 *** A0A2G2YXE7_CAPAN)	PAC:51375642	Solyc08g021920	Solyc08g021920	Solyc08g021920.4.1	Solyc08g021920.4.1	PF00226 PF14237	PTHR24078			K09533	GO:0005488
Solyc08g022110.2	1907.59	-1.30027	0.274249	-4.7412	2.12e-06	0.000144454	Solyc08g022110	bZIP transcription factor family protein (AHRD V3 *-* AT5G28770)	PAC:51374955	Solyc08g022110	Solyc08g022110.2	Solyc08g022110.2.1	Solyc08g022110.2.1
Solyc08g023490	462.443	-1.637	0.400135	-4.09112	4.29e-05	0.00155338	Solyc08g023490	Pentatricopeptide repeat (AHRD V3 *** A0A200RE21_9MAGN)	PAC:51375053	Solyc08g023490	Solyc08g023490	Solyc08g023490.4.1	Solyc08g023490.4.1	PF01535 PF12854 PF13041	PTHR24015 PTHR24015:SF730				GO:0005515
Solyc08g023590	195.301	-2.04976	0.482578	-4.24752	2.16e-05	0.00090347	Solyc08g023590	WD40 repeat (AHRD V3 *** A0A200QX55_9MAGN)	PAC:51375457	Solyc08g023590	Solyc08g023590	Solyc08g023590.4.1	Solyc08g023590.4.1	PF00400	PTHR19862 PTHR19862:SF14		KOG0279		GO:0005515
Solyc08g029050	1607.86	-1.34091	0.37949	-3.53346	0.00041016	0.00868862	Solyc08g029050	TOPLESS 6	PAC:51375317	Solyc08g029050	Solyc08g029050	Solyc08g029050.4.1	Solyc08g029050.4.1	PF00400	PTHR22847 PTHR22847:SF446		KOG0266 KOG0275 KOG0293 KOG0318 KOG0647 KOG1063		GO:0005515
Solyc08g029150	265.79	-1.418	0.428103	-3.31228	0.00092539	0.0156076	Solyc08g029150	Pentatricopeptide repeat-containing protein (AHRD V3 *** A0A2G3AWG6_CAPCH)	PAC:51374061	Solyc08g029150	Solyc08g029150	Solyc08g029150.3.1	Solyc08g029150.3.1	PF01535 PF13041	PTHR24015 PTHR24015:SF320				GO:0005515
Solyc08g042025.1	114.314	3.89378	1.32171	2.94602	0.00321892	0.0363809	Solyc08g042025	Unknown protein	PAC:51375300	Solyc08g042025	Solyc08g042025.1	Solyc08g042025.1.1	Solyc08g042025.1.1
Solyc08g044260	772.549	2.3268	0.74398	3.1275	0.001763	0.0243858	Solyc08g044260	Fatty acid hydroxylase superfamily (AHRD V3 *** A0A2U1L8N4_ARTAN)	PAC:51376004	Solyc08g044260	Solyc08g044260	Solyc08g044260.4.1	Solyc08g044260.4.1	PF04116 PF12076	PTHR11863 PTHR11863:SF56				GO:0005506 GO:0006633 GO:0016491 GO:0055114
Solyc08g044400	3827.22	-1.29914	0.288009	-4.51075	6.46e-06	0.00035865	Solyc08g044400	SacI homology domain-containing protein / WW domain-containing protein (AHRD V3 *** F4J9G0_ARATH)	PAC:51376113	Solyc08g044400	Solyc08g044400	Solyc08g044400.3.1	Solyc08g044400.3.1	PF00397 PF02383	PTHR11200 PTHR11200:SF119				GO:0005515 GO:0042578
Solyc08g060840.1	2160.01	-1.25617	0.312686	-4.01735	5.89e-05	0.00200657	Solyc08g060840	Protein FAR-RED IMPAIRED RESPONSE 1 (AHRD V3 *** A0A2G2X5B3_CAPBA)	PAC:51376046	Solyc08g060840	Solyc08g060840.1	Solyc08g060840.1.1	Solyc08g060840.1.1	PF03101 PF04434 PF10551	PTHR31669 PTHR31669:SF21				GO:0006355 GO:0008270
Solyc08g060970	2389.57	1.30548	0.283376	4.60689	4.09e-06	0.000251247	Solyc08g060970	polygalacturonase AF118567	PAC:51375677	Solyc08g060970	Solyc08g060970	Solyc08g060970.4.1	Solyc08g060970.4.1	PF00295	PTHR31375	EC:3.2.1.15			GO:0004650 GO:0005975
Solyc08g061100	37762.1	-1.34159	0.214614	-6.25117	4.07e-10	8.63e-08	Solyc08g061100	Cellulose synthase (AHRD V3 *** K4CKQ2_SOLLC)	PAC:51376196	Solyc08g061100	Solyc08g061100	Solyc08g061100.3.1	Solyc08g061100.3.1	PF13632 PF14569	PTHR13301 PTHR13301:SF33	EC:2.4.1.12		K10999	GO:0005515 GO:0008270
Solyc08g061520	303.095	-2.78762	0.474105	-5.87975	4.11e-09	6.79e-07	Solyc08g061520	Myosin (AHRD V3 *-* A0A2U1NL80_ARTAN)	PAC:51375881	Solyc08g061520	Solyc08g061520	Solyc08g061520.3.1	Solyc08g061520.3.1	PF00063 PF02736	PTHR13140 PTHR13140:SF304	EC:3.6.4.1			GO:0003774 GO:0005524 GO:0016459 GO:0051015
Solyc08g062340	278.004	-3.07354	0.404899	-7.59089	3.18e-14	1.54e-11	Solyc08g062340	17 kDa class II heat shock protein (AHRD V3 *** A0A2G3A1B9_CAPAN)	PAC:51375563	Solyc08g062340	Solyc08g062340	Solyc08g062340.3.1	Solyc08g062340.3.1	PF00011	PTHR11527 PTHR11527:SF93		KOG3591	K13993
Solyc08g062437.1	122.668	-3.04346	0.615049	-4.94833	7.49e-07	6.31e-05	Solyc08g062437	17 kDa class II heat shock protein (AHRD V3 *** A0A2G3CY92_CAPCH)	PAC:51375695	Solyc08g062437	Solyc08g062437.1	Solyc08g062437.1.1	Solyc08g062437.1.1	PF00011	PTHR11527 PTHR11527:SF93			K13993
Solyc08g062500	2498.88	-1.02708	0.239087	-4.29585	1.74e-05	0.000776128	Solyc08g062500	protein PLASTID MOVEMENT IMPAIRED 1-RELATED 1 (AHRD V3 *** A0A2I4GL70_9ROSI)	PAC:51374659	Solyc08g062500	Solyc08g062500	Solyc08g062500.3.1	Solyc08g062500.3.1	PF10358	PTHR33414 PTHR33414:SF1
Solyc08g062630	5742.83	-1.02156	0.258224	-3.95608	7.62e-05	0.00240577	Solyc08g062630	Aminopeptidase (AHRD V3 *** A0A1U8DRZ6_CAPAN)	PAC:51374849	Solyc08g062630	Solyc08g062630	Solyc08g062630.3.1	Solyc08g062630.3.1	PF01433 PF11838	PTHR11533 PTHR11533:SF189	EC:3.4.11.2		K08776	GO:0006508 GO:0008237 GO:0008270
Solyc08g062690.2	602.986	-1.40407	0.379049	-3.70418	0.000212074	0.00536804	Solyc08g062690	Unknown protein	PAC:51374265	Solyc08g062690	Solyc08g062690.2	Solyc08g062690.2.1	Solyc08g062690.2.1
Solyc08g062960	1025.06	-2.31889	0.494323	-4.69105	2.72e-06	0.000174944	Solyc08g062960	Heat shock transcription factor (AHRD V3 *-* A0A1Y1I763_KLENI)	PAC:51375438	Solyc08g062960	Solyc08g062960	Solyc08g062960.4.1	Solyc08g062960.4.1	PF00447	PTHR10015 PTHR10015:SF186		KOG0627	K09419	GO:0003700 GO:0005634 GO:0006355 GO:0043565
Solyc08g065830	44.1722	-2.6795	0.876416	-3.05734	0.00223313	0.0283296	Solyc08g065830	Lysine-specific demethylase JMJ25 (AHRD V3 *-* A0A1J3HZ68_NOCCA)	PAC:51374760	Solyc08g065830	Solyc08g065830	Solyc08g065830.4.1	Solyc08g065830.4.1	PF10497	PTHR12549				GO:0005515 GO:0008270
Solyc08g066010.2	851.834	-2.46626	0.556359	-4.43285	9.3e-06	0.000468598	Solyc08g066010	Tetratricopeptide repeat (TPR)-like superfamily protein (AHRD V3 *** A0A2U1QEQ4_ARTAN)	PAC:51375294	Solyc08g066010	Solyc08g066010.2	Solyc08g066010.2.1	Solyc08g066010.2.1		PTHR15502 PTHR15502:SF7			K17613	GO:0005515
Solyc08g066100	758.433	-2.63127	0.801466	-3.28307	0.00102684	0.0167951	Solyc08g066100	ATP-dependent 6-phosphofructokinase (AHRD V3 *** A0A2G2YWK4_CAPAN)	PAC:51376167	Solyc08g066100	Solyc08g066100	Solyc08g066100.3.1	Solyc08g066100.3.1	PF00365	PTHR13697 PTHR13697:SF25	EC:2.7.1.11		K00850	GO:0003872 GO:0005524 GO:0006002 GO:0006096
Solyc08g066120	964.092	-2.32208	0.457687	-5.07351	3.91e-07	3.6e-05	Solyc08g066120	Polyribonucleotide nucleotidyltransferase (AHRD V3 *** A0A2U1LJN3_ARTAN)	PAC:51376127	Solyc08g066120	Solyc08g066120	Solyc08g066120.4.1	Solyc08g066120.4.1	PF01138 PF03725	PTHR11252 PTHR11252:SF0	EC:2.7.7.8		K00962	GO:0000175 GO:0003723 GO:0004654 GO:0006396 GO:0006402
Solyc08g066490	3554.47	-1.30296	0.373366	-3.48978	0.000483422	0.00973941	Solyc08g066490	Inactive leucine-rich repeat receptor-like protein kinase (AHRD V3 *** A0A314L0X6_NICAT)	PAC:51374290	Solyc08g066490	Solyc08g066490	Solyc08g066490.3.1	Solyc08g066490.3.1	PF00560 PF07714 PF08263 PF13855	PTHR27000 PTHR27000:SF87	EC:2.7.11.1	KOG1187		GO:0004672 GO:0004713 GO:0005515 GO:0005524 GO:0006468
Solyc08g066890	2491.94	1.16287	0.238349	4.87887	1.07e-06	8.53e-05	Solyc08g066890	bark storage protein A-like (AHRD V3 *** A0A2I4E5T4_9ROSI)	PAC:51374085	Solyc08g066890	Solyc08g066890	Solyc08g066890.4.1	Solyc08g066890.4.1	PF01048	PTHR21234 PTHR21234:SF28	EC:3.2.2.9			GO:0003824 GO:0009116
Solyc08g067060	1095.72	-1.52236	0.330793	-4.60215	4.18e-06	0.000254141	Solyc08g067060	Pentatricopeptide repeat (AHRD V3 *** A0A200PQQ2_9MAGN)	PAC:51375330	Solyc08g067060	Solyc08g067060	Solyc08g067060.2.1	Solyc08g067060.2.1	PF01535 PF13041	PTHR24015 PTHR24015:SF372				GO:0005515
Solyc08g067300.1	224.779	-1.40026	0.482108	-2.90445	0.00367896	0.0397973	Solyc08g067300	F-box family protein (AHRD V3 *** A0A1P8B768_ARATH)	PAC:51375591	Solyc08g067300	Solyc08g067300.1	Solyc08g067300.1.1	Solyc08g067300.1.1	PF00646	PTHR32133 PTHR32133:SF124				GO:0005515
Solyc08g067630	1506.03	1.01815	0.251561	4.04734	5.18e-05	0.00180554	Solyc08g067630	histone deacetylase-like protein (AHRD V3 *** AT2G25625)	PAC:51376020	Solyc08g067630	Solyc08g067630	Solyc08g067630.3.1	Solyc08g067630.3.1		PTHR37210 PTHR37210:SF2
Solyc08g067640.1	58.0794	3.07596	0.966217	3.18351	0.00145502	0.0212925	Solyc08g067640	Unknown protein	PAC:51374018	Solyc08g067640	Solyc08g067640.1	Solyc08g067640.1.1	Solyc08g067640.1.1
Solyc08g067870	524.944	-2.68504	0.589792	-4.55253	5.3e-06	0.00031006	Solyc08g067870	embryo defective 2410 (AHRD V3 *** AT2G25660)	PAC:51375937	Solyc08g067870	Solyc08g067870	Solyc08g067870.2.1	Solyc08g067870.2.1		PTHR34457 PTHR34457:SF1
Solyc08g068030.1	103.358	-2.56941	0.649006	-3.959	7.53e-05	0.00239041	Solyc08g068030	zinc finger FYVE domain protein (AHRD V3 *-* AT2G25730)	PAC:51375531	Solyc08g068030	Solyc08g068030.1	Solyc08g068030.1.1	Solyc08g068030.1.1		PTHR35478
Solyc08g068040	394.601	-2.87558	0.438102	-6.5637	5.25e-11	1.49e-08	Solyc08g068040	zinc finger FYVE domain protein (AHRD V3 *-* AT2G25730)	PAC:51373977	Solyc08g068040	Solyc08g068040	Solyc08g068040.3.1	Solyc08g068040.3.1		PTHR35478 PTHR35478:SF1				GO:0019825 GO:0020037
Solyc08g068850	1016.4	1.04198	0.331088	3.14715	0.00164872	0.0232687	Solyc08g068850	proton pump-interactor 1-like (AHRD V3 *-* A0A2I4H3B3_9ROSI)	PAC:51374185	Solyc08g068850	Solyc08g068850	Solyc08g068850.3.1	Solyc08g068850.3.1
Solyc08g074510.1	123.505	-2.3127	0.681811	-3.392	0.000693838	0.0126053	Solyc08g074510	TATA-binding protein-associated factor BTAF1 (AHRD V3 *** A0A2G2XML7_CAPBA)	PAC:51376120	Solyc08g074510	Solyc08g074510.1	Solyc08g074510.1.1	Solyc08g074510.1.1		PTHR36498				GO:0005488
Solyc08g074520	458.226	-2.9272	0.633174	-4.62305	3.78e-06	0.000235732	Solyc08g074520	TATA-binding protein-associated factor BTAF1 (AHRD V3 *** A0A2G2XMM1_CAPBA)	PAC:51375000	Solyc08g074520	Solyc08g074520	Solyc08g074520.2.1	Solyc08g074520.2.1		PTHR36498				GO:0005488
Solyc08g074570.1	1253.95	-1.19904	0.326228	-3.67547	0.000237408	0.00585963	Solyc08g074570	G-patch domain (AHRD V3 *-* A0A200RB68_9MAGN)	PAC:51374419	Solyc08g074570	Solyc08g074570.1	Solyc08g074570.1.1	Solyc08g074570.1.1	PF12656	PTHR15818 PTHR15818:SF2		KOG4315	K13101	GO:0003676
Solyc08g074910	826.768	1.06076	0.304545	3.48311	0.000495626	0.00996688	Solyc08g074910	F-box/FBD/LRR-repeat protein isoform X2 (AHRD V3 *-* XP_025888141)	PAC:51374679	Solyc08g074910	Solyc08g074910	Solyc08g074910.3.1	Solyc08g074910.3.1
Solyc08g075150	83.0935	2.49826	0.740902	3.37192	0.000746466	0.0132631	Solyc08g075150	coiled-coil protein (AHRD V3 *** AT5G45310)	PAC:51375571	Solyc08g075150	Solyc08g075150	Solyc08g075150.3.1	Solyc08g075150.3.1		PTHR36073 PTHR36073:SF1
Solyc08g075210	108.807	2.8247	0.768244	3.67682	0.000236158	0.00584211	Solyc08g075210	HXXXD-type acyl-transferase family protein (AHRD V3 *** F4JBC7_ARATH)	PAC:51374431	Solyc08g075210	Solyc08g075210	Solyc08g075210.2.1	Solyc08g075210.2.1	PF02458	PTHR31623 PTHR31623:SF7	EC:2.3.1.107			GO:0016747
Solyc08g075320	1448.75	-1.61961	0.528218	-3.06618	0.00216815	0.0278767	Solyc08g075320	Cytochrome P450 (AHRD V3 *** A0A200R6R4_9MAGN)	PAC:51375362	Solyc08g075320	Solyc08g075320	Solyc08g075320.4.1	Solyc08g075320.4.1	PF00067	PTHR24286 PTHR24286:SF10	EC:1.14.13.93	KOG0157		GO:0004497 GO:0005506 GO:0016705 GO:0020037 GO:0055114
Solyc08g075670	459.171	-2.57141	0.460296	-5.58641	2.32e-08	3.1e-06	Solyc08g075670	Formin-like protein (AHRD V3 *-* A0A2U1Q250_ARTAN)	PAC:51376227	Solyc08g075670	Solyc08g075670	Solyc08g075670.2.1	Solyc08g075670.2.1	PF10409	PTHR23213 PTHR23213:SF175				GO:0005515
Solyc08g075840	3018.14	-1.0545	0.274299	-3.84434	0.000120878	0.00351657	Solyc08g075840	Replication protein A subunit (AHRD V3 *** A0A2G3DCZ2_CAPCH)	PAC:51375898	Solyc08g075840	Solyc08g075840	Solyc08g075840.3.1	Solyc08g075840.3.1	PF00098 PF01336 PF04057 PF08646 PF16900	PTHR23273 PTHR23273:SF12			K07466	GO:0003676 GO:0003677 GO:0005634 GO:0006260 GO:0006281 GO:0006310 GO:0008270
Solyc08g077000.1	169.508	-3.69723	0.979622	-3.77414	0.000160562	0.0043956	Solyc08g077000	Zinc finger protein (AHRD V3 *** A0A200PSW5_9MAGN)	PAC:51374281	Solyc08g077000	Solyc08g077000.1	Solyc08g077000.1.1	Solyc08g077000.1.1	PF13912	PTHR26374 PTHR26374:SF213				GO:0003676 GO:0046872
Solyc08g077060	5621.87	-1.48375	0.451443	-3.28668	0.00101378	0.0166689	Solyc08g077060	Zinc finger, LSD1-type (AHRD V3 *** A0A2U1LIJ4_ARTAN)	PAC:51375603	Solyc08g077060	Solyc08g077060	Solyc08g077060.3.1	Solyc08g077060.3.1	PF06943	PTHR31747 PTHR31747:SF1
Solyc08g077120.2	401.56	-1.26949	0.409025	-3.1037	0.00191117	0.0255834	Solyc08g077120	Pentatricopeptide repeat-containing protein, chloroplastic (AHRD V3 *-* A0A2G2XLM4_CAPBA)	PAC:51375633	Solyc08g077120	Solyc08g077120.2	Solyc08g077120.2.1	Solyc08g077120.2.1		PTHR24015 PTHR24015:SF357
Solyc08g077240	17151.2	-1.11317	0.246674	-4.51271	6.4e-06	0.000356253	Solyc08g077240	S-adenosyl-L-methionine-dependent methyltransferases superfamily protein (AHRD V3 *** A0A2U1NM08_ARTAN)	PAC:51375893	Solyc08g077240	Solyc08g077240	Solyc08g077240.3.1	Solyc08g077240.3.1	PF03141	PTHR10108 PTHR10108:SF922				GO:0008168
Solyc08g077490	131.938	-4.09946	0.740816	-5.53371	3.14e-08	4.07e-06	Solyc08g077490	Vacuolar protein sorting 13 (AHRD V3 *-* J7FHV5_MESCR)	PAC:51374420	Solyc08g077490	Solyc08g077490	Solyc08g077490.2.1	Solyc08g077490.2.1	PF12624 PF16908 PF16910	PTHR16166 PTHR16166:SF105
Solyc08g077500	3829.13	-1.1043	0.285945	-3.86194	0.000112491	0.00333938	Solyc08g077500	Pleckstrin homology domain (AHRD V3 *** A0A200QQL4_9MAGN)	PAC:51374661	Solyc08g077500	Solyc08g077500	Solyc08g077500.4.1	Solyc08g077500.4.1	PF06101 PF06650	PTHR16166 PTHR16166:SF105		KOG1809		GO:0005515
Solyc08g078190	138.896	1.62476	0.525315	3.09293	0.00198192	0.0262533	Solyc08g078190	Ethylene-responsive transcription factor 5 (AHRD V3 *** A0A2G2XL45_CAPBA)	PAC:51375940	Solyc08g078190	Solyc08g078190	Solyc08g078190.2.1	Solyc08g078190.2.1	PF00847	PTHR31677 PTHR31677:SF8			K09286	GO:0003677 GO:0003700 GO:0006355
Solyc08g078470	226.595	-1.18981	0.408315	-2.91396	0.00356876	0.0390416	Solyc08g078470	FHA domain-containing protein (AHRD V3 *** A0A2G2V1D7_CAPBA)	PAC:51374474	Solyc08g078470	Solyc08g078470	Solyc08g078470.4.1	Solyc08g078470.4.1	PF00498	PTHR23308 PTHR23308:SF34				GO:0005515
Solyc08g078480	600.11	1.00865	0.345121	2.9226	0.0034712	0.0383096	Solyc08g078480	transmembrane protein (AHRD V3 *** AT4G16695)	PAC:51374895	Solyc08g078480	Solyc08g078480	Solyc08g078480.3.1	Solyc08g078480.3.1		PTHR37749 PTHR37749:SF1
Solyc08g078530	10070.7	-1.19387	0.222101	-5.37534	7.64e-08	8.97e-06	Solyc08g078530	Agenet domain-containing protein (AHRD V3 *** A0A1Q3BYA3_CEPFO)	PAC:51374491	Solyc08g078530	Solyc08g078530	Solyc08g078530.4.1	Solyc08g078530.4.1	PF05641	PTHR31917 PTHR31917:SF7
Solyc08g078700.2	3229.9	-2.87293	0.314854	-9.12465	7.2e-20	1.21e-16	Solyc08g078700	mitochondrial small heat shock protein	PAC:51375262	Solyc08g078700	Solyc08g078700.2	Solyc08g078700.2.1	Solyc08g078700.2.1	PF00011	PTHR11527 PTHR11527:SF136		KOG0710	K13993
Solyc08g078810.1	129.235	-1.94109	0.552096	-3.51586	0.000438325	0.00910674	Solyc08g078810	Unknown protein	PAC:51375194	Solyc08g078810	Solyc08g078810.1	Solyc08g078810.1.1	Solyc08g078810.1.1
Solyc08g078850	4827.32	-1.92614	0.375388	-5.13107	2.88e-07	2.83e-05	Solyc08g078850	lactate dehydrogenase	PAC:51375398	Solyc08g078850	Solyc08g078850	Solyc08g078850.3.1	Solyc08g078850.3.1	PF00056 PF02866	PTHR11540 PTHR11540:SF3	EC:1.1.1.27		K00016	GO:0003824 GO:0004459 GO:0005737 GO:0005975 GO:0016491 GO:0016616 GO:0019752 GO:0055114
Solyc08g078930.1	178.665	-1.5921	0.481931	-3.30359	0.000954551	0.0159719	Solyc08g078930	Bifunctional inhibitor/lipid-transfer protein/seed storage 2S albumin superfamily protein (AHRD V3 *** A0A2U1PU47_ARTAN)	PAC:51375436	Solyc08g078930	Solyc08g078930.1	Solyc08g078930.1.1	Solyc08g078930.1.1	PF14547	PTHR31731
Solyc08g079100	362.708	2.19511	0.777379	2.82373	0.00474679	0.0468924	Solyc08g079100	CRABS CLAW 1b	PAC:51375845	Solyc08g079100	Solyc08g079100	Solyc08g079100.3.1	Solyc08g079100.3.1	PF04690	PTHR31675 PTHR31675:SF4				GO:0007275
Solyc08g079230.1	4101.54	-1.12145	0.378555	-2.96246	0.00305191	0.0351261	Solyc08g079230	Bifunctional inhibitor/lipid-transfer protein/seed storage 2S albumin superfamily protein (AHRD V3 *** A0A2U1PU47_ARTAN)	PAC:51375631	Solyc08g079230	Solyc08g079230.1	Solyc08g079230.1.1	Solyc08g079230.1.1	PF14547	PTHR31731 PTHR31731:SF15
Solyc08g079420	775.918	1.55636	0.464414	3.35123	0.000804537	0.0140321	Solyc08g079420	Cytochrome P450 (AHRD V3 *** A0A200QB17_9MAGN)	PAC:51376157	Solyc08g079420	Solyc08g079420	Solyc08g079420.3.1	Solyc08g079420.3.1	PF00067	PTHR24298 PTHR24298:SF136		KOG0156		GO:0004497 GO:0005506 GO:0016705 GO:0020037 GO:0055114
Solyc08g079700	5697.39	-1.71505	0.544829	-3.14786	0.00164471	0.0232422	Solyc08g079700	Zinc finger A20 and AN1 domain stress-associated protein (AHRD V3 *** A0A2K3LX56_TRIPR)	PAC:51375180	Solyc08g079700	Solyc08g079700	Solyc08g079700.3.1	Solyc08g079700.3.1	PF01428 PF01754	PTHR10634 PTHR10634:SF38		KOG3173		GO:0003677 GO:0008270
Solyc08g080050	2167.1	1.02185	0.336033	3.04092	0.00235856	0.0293729	Solyc08g080050	PGR5-like protein 1A, chloroplastic (AHRD V3 *** A0A2G3AE69_CAPAN)	PAC:51373995	Solyc08g080050	Solyc08g080050	Solyc08g080050.4.1	Solyc08g080050.4.1		PTHR31032 PTHR31032:SF1
Solyc08g080090	730.216	1.46865	0.283738	5.17609	2.27e-07	2.27e-05	Solyc08g080090	green flesh	PAC:51376203	Solyc08g080090	Solyc08g080090	Solyc08g080090.3.1	Solyc08g080090.3.1	PF12638	PTHR31750 PTHR31750:SF4
Solyc08g080220	377.673	-1.73442	0.432479	-4.01042	6.06e-05	0.00205671	Solyc08g080220	DNA-directed RNA polymerase subunit (AHRD V3 *** A0A1U8G9I3_CAPAN)	PAC:51376149	Solyc08g080220	Solyc08g080220	Solyc08g080220.3.1	Solyc08g080220.3.1	PF00623 PF04983 PF04998 PF05000	PTHR19376 PTHR19376:SF40	EC:2.7.7.6		K16250	GO:0003677 GO:0003899 GO:0006351
Solyc08g080540	936.69	-2.24304	0.271455	-8.26301	1.42e-16	1.48e-13	Solyc08g080540	Heat stress transcription factor B-2b (AHRD V3 *** A0A2G3DB98_CAPCH)	PAC:51374548	Solyc08g080540	Solyc08g080540	Solyc08g080540.3.1	Solyc08g080540.3.1	PF00447	PTHR10015 PTHR10015:SF169			K09419	GO:0003700 GO:0005634 GO:0006355 GO:0043565
Solyc08g080630	27323.8	1.86418	0.419133	4.44771	8.68e-06	0.00044039	Solyc08g080630	Ethylene-responsive proteinase inhibitor 1 (AHRD V3 *** A0A1U8G7N9_CAPAN)	PAC:51374504	Solyc08g080630	Solyc08g080630	Solyc08g080630.4.1	Solyc08g080630.4.1	PF00280	PTHR33091 PTHR33091:SF1				GO:0004867 GO:0009611
Solyc08g080640	37370.8	1.30303	0.223425	5.83209	5.47e-09	8.78e-07	Solyc08g080640	NP24 protein precursor	PAC:51374170	Solyc08g080640	Solyc08g080640	Solyc08g080640.2.1	Solyc08g080640.2.1	PF00314	PTHR31048 PTHR31048:SF25
Solyc08g080650	69836.4	1.83151	0.262768	6.97005	3.17e-12	1.15e-09	Solyc08g080650	PATHOGENESIS RELATED PROTEIN P23	PAC:51375163	Solyc08g080650	Solyc08g080650	Solyc08g080650.3.1	Solyc08g080650.3.1	PF00314	PTHR31048 PTHR31048:SF25
Solyc08g080750	336.501	1.19308	0.371505	3.21147	0.00132056	0.0199676	Solyc08g080750	LURP-one-like protein (AHRD V3 *** A0A1P8AWJ7_ARATH)	PAC:51375659	Solyc08g080750	Solyc08g080750	Solyc08g080750.4.1	Solyc08g080750.4.1	PF04525	PTHR31087 PTHR31087:SF25
Solyc08g081120	442.301	-2.05107	0.324584	-6.31909	2.63e-10	6.11e-08	Solyc08g081120	Kinesin-4 (AHRD V3 *-* A0A2G3DAJ4_CAPCH)	PAC:51374793	Solyc08g081120	Solyc08g081120	Solyc08g081120.4.1	Solyc08g081120.4.1		PTHR24115 PTHR24115:SF477	EC:3.6.4.5			GO:0003777 GO:0005524 GO:0005871 GO:0007018 GO:0008017
Solyc08g081640	2179.91	-1.25512	0.30621	-4.0989	4.15e-05	0.00151717	Solyc08g081640	Transducin/WD40 repeat-like superfamily protein (AHRD V3 *** A0A2U1NKT5_ARTAN)	PAC:51375488	Solyc08g081640	Solyc08g081640	Solyc08g081640.3.1	Solyc08g081640.3.1	PF00400	PTHR22844 PTHR22844:SF185				GO:0005488 GO:0005515
Solyc08g081700.1	203.526	2.03689	0.474951	4.28863	1.8e-05	0.000794059	Solyc08g081700	late embryogenesis abundant protein At1g64065-like (AHRD V3 *** A0A2I4FBP0_9ROSI)	PAC:51376326	Solyc08g081700	Solyc08g081700.1	Solyc08g081700.1.1	Solyc08g081700.1.1		PTHR31852 PTHR31852:SF19
Solyc08g082480	1567.79	-1.2202	0.321937	-3.79019	0.00015053	0.00415747	Solyc08g082480	Phosphatidylinositol 4-kinase gamma 2 (AHRD V3 *** A0A2G3ADD9_CAPAN)	PAC:51374483	Solyc08g082480	Solyc08g082480	Solyc08g082480.3.1	Solyc08g082480.3.1	PF00240 PF00454	PTHR10666 PTHR10666:SF90	EC:2.7.1.67	KOG2381		GO:0005515 GO:0016773
Solyc08g082940.2	909.479	-1.11809	0.26352	-4.24289	2.21e-05	0.00091858	Solyc08g082940	Transcription factor (AHRD V3 *-* A0A2G3CBE0_CAPCH)	PAC:51374773	Solyc08g082940	Solyc08g082940.2	Solyc08g082940.2.1	Solyc08g082940.2.1	PF14215	PTHR13902 PTHR13902:SF63				GO:0046983
Solyc08g083050.1	1950.5	-1.70819	0.601326	-2.8407	0.00450142	0.045157	Solyc08g083050	Erythronate-4-phosphate dehydrogenase family protein (AHRD V3 -** AT1G19400)	PAC:51374943	Solyc08g083050	Solyc08g083050.1	Solyc08g083050.1.1	Solyc08g083050.1.1		PTHR37244 PTHR37244:SF1
Solyc08g083500	189.507	3.55502	0.745176	4.77071	1.84e-06	0.000130975	Solyc08g083500	Cytochrome P450 (AHRD V3 *** A0A2U1QKU8_ARTAN)	PAC:51376074	Solyc08g083500	Solyc08g083500	Solyc08g083500.2.1	Solyc08g083500.2.1	PF00067	PTHR24298 PTHR24298:SF114		KOG0156		GO:0004497 GO:0005506 GO:0016705 GO:0020037 GO:0055114
Solyc08g083520	103.345	2.3244	0.772712	3.00811	0.00262881	0.0318049	Solyc08g083520	Cytochrome P450 (AHRD V3 *** A0A1U9X605_THAGA)	PAC:51374383	Solyc08g083520	Solyc08g083520	Solyc08g083520.2.1	Solyc08g083520.2.1	PF00067	PTHR24298 PTHR24298:SF114		KOG0156		GO:0004497 GO:0005506 GO:0016705 GO:0020037 GO:0055114
Solyc08g150141	269.508	6.55553	1.22127	5.36778	7.97e-08	9.2e-06	Solyc08g150141	Unknown protein	PAC:51375929	Solyc08g150141	Solyc08g150141	Solyc08g150141.1.1	Solyc08g150141.1.1
Solyc08g150146	113.604	-2.38365	0.554109	-4.30176	1.69e-05	0.000765216	Solyc08g150146	Unknown protein	PAC:51374220	Solyc08g150146	Solyc08g150146	Solyc08g150146.1.1	Solyc08g150146.1.1
Solyc08g150148	429.589	1.10157	0.324228	3.39751	0.000680011	0.012416	Solyc08g150148	Unknown protein	PAC:51375385	Solyc08g150148	Solyc08g150148	Solyc08g150148.1.1	Solyc08g150148.1.1
Solyc09g005080.1	3336.06	-1.58494	0.251536	-6.30105	2.96e-10	6.69e-08	Solyc09g005080	Verticillium resistance	PAC:51362949	Solyc09g005080	Solyc09g005080.1	Solyc09g005080.1.1	Solyc09g005080.1.1	PF00560 PF08263 PF13855	PTHR27004 PTHR27004:SF37		KOG0472		GO:0005515
Solyc09g005110	1218.72	-4.8032	1.67409	-2.86914	0.00411592	0.0427644	Solyc09g005110	Pyruvate decarboxylase (AHRD V3 *** Q8H9C6_SOLTU)	PAC:51364490	Solyc09g005110	Solyc09g005110	Solyc09g005110.3.1	Solyc09g005110.3.1	PF00205 PF02775 PF02776	PTHR18968 PTHR18968:SF137	EC:4.1.1.1		K01568	GO:0000287 GO:0003824 GO:0016831 GO:0030976
Solyc09g005120	1290.49	-1.84838	0.380985	-4.8516	1.22e-06	9.44e-05	Solyc09g005120	DnaJ protein ERDJ3A (AHRD V3 *** A0A2G2VZ69_CAPBA)	PAC:51363036	Solyc09g005120	Solyc09g005120	Solyc09g005120.3.1	Solyc09g005120.3.1	PF00226	PTHR24078 PTHR24078:SF229
Solyc09g005200	344.09	1.26619	0.389988	3.24675	0.0011673	0.0183198	Solyc09g005200	transmembrane protein (AHRD V3 *-* AT5G01015)	PAC:51362924	Solyc09g005200	Solyc09g005200	Solyc09g005200.3.1	Solyc09g005200.3.1		PTHR33786 PTHR33786:SF1
Solyc09g005330	2115.29	-2.5705	0.482353	-5.32907	9.87e-08	1.12e-05	Solyc09g005330	HEAT repeat-containing protein (AHRD V3 *** A0A2U1QKL7_ARTAN)	PAC:51364578	Solyc09g005330	Solyc09g005330	Solyc09g005330.3.1	Solyc09g005330.3.1	PF11935	PTHR15245 PTHR15245:SF25			K06100	GO:0005488
Solyc09g005420	545.742	3.27198	0.718207	4.55576	5.22e-06	0.000306977	Solyc09g005420	Kirola (AHRD V3 *** A0A2G3B0M8_CAPCH)	PAC:51363549	Solyc09g005420	Solyc09g005420	Solyc09g005420.4.1	Solyc09g005420.4.1	PF00407	PTHR31907 PTHR31907:SF6				GO:0006952 GO:0009607
Solyc09g005425.1	431.359	1.99676	0.530622	3.76305	0.000167854	0.00455522	Solyc09g005425	Kirola (AHRD V3 *** A0A2U1MSQ9_ARTAN)	PAC:51362885	Solyc09g005425	Solyc09g005425.1	Solyc09g005425.1.1	Solyc09g005425.1.1	PF00407	PTHR31907 PTHR31907:SF4				GO:0006952 GO:0009607
Solyc09g005430	318.602	-1.80763	0.453127	-3.98925	6.63e-05	0.00219128	Solyc09g005430	skin secretory protein xP2-like (AHRD V3 *** XP_019071199)	PAC:51364308	Solyc09g005430	Solyc09g005430	Solyc09g005430.3.1	Solyc09g005430.3.1
Solyc09g005730	302.937	1.74909	0.471043	3.71323	0.000204628	0.00520978	Solyc09g005730	Plant protein 1589 of Uncharacterized protein function (AHRD V3 *** A0A061EZD3_THECC)	PAC:51363801	Solyc09g005730	Solyc09g005730	Solyc09g005730.4.1	Solyc09g005730.4.1	PF09713	PTHR31871 PTHR31871:SF3	EC:3.4.17.23
Solyc09g005800.2	56.7909	-2.88318	1.02117	-2.82342	0.00475147	0.0468924	Solyc09g005800	Unknown protein	PAC:51362583	Solyc09g005800	Solyc09g005800.2	Solyc09g005800.2.1	Solyc09g005800.2.1
Solyc09g005940	106.127	2.40165	0.837745	2.86681	0.00414637	0.0429524	Solyc09g005940	Fatty acyl-CoA reductase (AHRD V3 *** A0A2G3BJV3_CAPCH)	PAC:51362296	Solyc09g005940	Solyc09g005940	Solyc09g005940.4.1	Solyc09g005940.4.1	PF03015 PF07993	PTHR11011 PTHR11011:SF30	EC:1.2.1.42 EC:1.2.1.50	KOG1221	K13356	GO:0080019
Solyc09g007010.1	2932.2	-2.15216	0.543317	-3.96114	7.46e-05	0.00238957	Solyc09g007010	Pathogenesis-related protein 1 (AHRD V3 *** Q75QH2_CAPCH)	PAC:51363055	Solyc09g007010	Solyc09g007010.1	Solyc09g007010.1.1	Solyc09g007010.1.1	PF00188	PTHR10334 PTHR10334:SF243		KOG3017	K13449
Solyc09g007110	3126.57	-1.42803	0.213864	-6.67728	2.43e-11	7.48e-09	Solyc09g007110	Leucine-rich receptor-like protein kinase family protein (AHRD V3 *** A0A0K9PPV4_ZOSMR)	PAC:51364459	Solyc09g007110	Solyc09g007110	Solyc09g007110.3.1	Solyc09g007110.3.1	PF07714 PF08263 PF13855	PTHR27000 PTHR27000:SF8	EC:2.7.11.1	KOG1187		GO:0004672 GO:0004713 GO:0005515 GO:0005524 GO:0006468
Solyc09g007220.1	64.955	4.0717	0.794054	5.12773	2.93e-07	2.87e-05	Solyc09g007220	F-box protein (AHRD V3 *-* A0A2G3DAV0_CAPCH)	PAC:51363786	Solyc09g007220	Solyc09g007220.1	Solyc09g007220.1.1	Solyc09g007220.1.1	PF00646	PTHR11102 PTHR11102:SF90				GO:0005515
Solyc09g007310	3168.51	-1.08939	0.290023	-3.75623	0.000172496	0.00463722	Solyc09g007310	E3 ubiquitin-protein ligase UPL4 (AHRD V3 *** A0A2G2YQF0_CAPAN)	PAC:51362905	Solyc09g007310	Solyc09g007310	Solyc09g007310.3.1	Solyc09g007310.3.1	PF00632	PTHR11254 PTHR11254:SF350	EC:6.3.2.19		K10590	GO:0004842 GO:0005488
Solyc09g007630	1014.46	-1.04674	0.339585	-3.0824	0.00205337	0.0269084	Solyc09g007630	P58IPK	PAC:51362784	Solyc09g007630	Solyc09g007630	Solyc09g007630.3.1	Solyc09g007630.3.1	PF00226 PF07719 PF13414	PTHR24078 PTHR24078:SF268		KOG0550	K09523	GO:0005515
Solyc09g007730	262.221	1.28546	0.431463	2.9793	0.00288911	0.0338002	Solyc09g007730	Pkinase domain-containing protein (AHRD V3 *** A0A1Q3B9U2_CEPFO)	PAC:51362988	Solyc09g007730	Solyc09g007730	Solyc09g007730.4.1	Solyc09g007730.4.1	PF00069	PTHR27006	EC:2.7.11.1	KOG1187	K04733	GO:0004672 GO:0004713 GO:0005524 GO:0006468
Solyc09g007870	11824.3	-1.1358	0.247743	-4.5846	4.55e-06	0.000272651	Solyc09g007870	ethylene signaling protein	PAC:51363453	Solyc09g007870	Solyc09g007870	Solyc09g007870.3.1	Solyc09g007870.3.1	PF01566	PTHR11706 PTHR11706:SF49		KOG1291	K14513	GO:0005215 GO:0006810 GO:0016020
Solyc09g007890.1	5124.47	-1.93	0.324181	-5.95346	2.63e-09	4.7e-07	Solyc09g007890	Phenylalanine ammonia-lyase (AHRD V3 *** A0A2G3BJ62_CAPCH)	PAC:51364173	Solyc09g007890	Solyc09g007890.1	Solyc09g007890.1.1	Solyc09g007890.1.1	PF00221	PTHR10362 PTHR10362:SF10	EC:4.3.1.24		K10775	GO:0003824 GO:0005737 GO:0006559 GO:0016841
Solyc09g007900	37757.3	-1.05807	0.292221	-3.62077	0.000293724	0.00683966	Solyc09g007900	Phenylalanine ammonia-lyase (AHRD V3 *** A0A2G3BJ81_CAPCH)	PAC:51364439	Solyc09g007900	Solyc09g007900	Solyc09g007900.4.1	Solyc09g007900.4.1	PF00221	PTHR10362 PTHR10362:SF10	EC:4.3.1.24		K10775	GO:0003824 GO:0005737 GO:0006559 GO:0016841
Solyc09g007910	6165.91	-1.19869	0.381241	-3.14417	0.00166561	0.0234161	Solyc09g007910	Phenylalanine ammonia-lyase (AHRD V3 *** A0A2G2YQ27_CAPAN)	PAC:51363718	Solyc09g007910	Solyc09g007910	Solyc09g007910.4.1	Solyc09g007910.4.1	PF00221	PTHR10362 PTHR10362:SF10	EC:4.3.1.24		K10775	GO:0003824 GO:0005737 GO:0006559 GO:0016841
Solyc09g007940	406.796	5.75121	0.738073	7.7922	6.59e-15	3.88e-12	Solyc09g007940	Adenosine kinase (AHRD V3 *** A0A2G2VXW7_CAPBA)	PAC:51362831	Solyc09g007940	Solyc09g007940	Solyc09g007940.3.1	Solyc09g007940.3.1	PF00294	PTHR10584 PTHR10584:SF198	EC:2.7.1.20		K00856	GO:0004001 GO:0006166
Solyc09g008083.1	45	3.50917	1.00186	3.50265	0.000460662	0.00942624	Solyc09g008083	Glycosyltransferase (AHRD V3 *-* A0A1Q3B407_CEPFO)	PAC:51363292	Solyc09g008083	Solyc09g008083.1	Solyc09g008083.1.1	Solyc09g008083.1.1		PTHR11926 PTHR11926:SF383				GO:0008152 GO:0016758
Solyc09g008380	1658.25	-1.08783	0.26134	-4.16252	3.15e-05	0.00122635	Solyc09g008380	Pectate lyase (AHRD V3 *** A0A2G2VX49_CAPBA)	PAC:51362590	Solyc09g008380	Solyc09g008380	Solyc09g008380.3.1	Solyc09g008380.3.1	PF00544	PTHR31683 PTHR31683:SF21	EC:4.2.2.2		K01728
Solyc09g008650	781.405	1.20738	0.355315	3.39806	0.000678652	0.0124134	Solyc09g008650	Peptidylprolyl isomerase (AHRD V3 *** A0A1U8E6I5_CAPAN)	PAC:51364083	Solyc09g008650	Solyc09g008650	Solyc09g008650.3.1	Solyc09g008650.3.1	PF00254	PTHR10516 PTHR10516:SF323	EC:5.2.1.8	KOG0544		GO:0006457
Solyc09g008790	1617.14	-1.10449	0.346998	-3.18298	0.00145767	0.0213027	Solyc09g008790	SRSF protein kinase 1 (AHRD V3 *** A0A1U8EHQ6_CAPAN)	PAC:51363651	Solyc09g008790	Solyc09g008790	Solyc09g008790.4.1	Solyc09g008790.4.1	PF00069	PTHR24055 PTHR24055:SF228	EC:2.7.11.1		K08832	GO:0004672 GO:0004713 GO:0005524 GO:0006468
Solyc09g008840	2405.07	-1.96484	0.450055	-4.36577	1.27e-05	0.00059695	Solyc09g008840	Pyruvate kinase (AHRD V3 *** A0A2G3BIP6_CAPCH)	PAC:51363464	Solyc09g008840	Solyc09g008840	Solyc09g008840.4.1	Solyc09g008840.4.1	PF00224 PF02887	PTHR11817 PTHR11817:SF33	EC:2.7.1.40		K00873	GO:0000287 GO:0003824 GO:0004743 GO:0006096 GO:0030955
Solyc09g008970.1	364.642	-3.18464	0.436729	-7.29204	3.05e-13	1.26e-10	Solyc09g008970	plant/protein (AHRD V3 *** AT3G10020)	PAC:51364065	Solyc09g008970	Solyc09g008970.1	Solyc09g008970.1.1	Solyc09g008970.1.1		PTHR12626 PTHR12626:SF7
Solyc09g009350.2	225.152	-3.51338	0.570465	-6.15879	7.33e-10	1.44e-07	Solyc09g009350	Calcium-dependent lipid-binding family protein (AHRD V3 *-* A0A1P8AMQ8_ARATH)	PAC:51364077	Solyc09g009350	Solyc09g009350.2	Solyc09g009350.2.1	Solyc09g009350.2.1	PF12624 PF16908 PF16910	PTHR16166 PTHR16166:SF93
Solyc09g009370	6309.46	-1.04745	0.273039	-3.83626	0.000124922	0.00361974	Solyc09g009370	Calcium-dependent lipid-binding family protein (AHRD V3 *-* A0A1P8AMQ8_ARATH)	PAC:51362750	Solyc09g009370	Solyc09g009370	Solyc09g009370.4.1	Solyc09g009370.4.1	PF00168 PF06101 PF06650 PF16909	PTHR16166 PTHR16166:SF93				GO:0005515 GO:0016021
Solyc09g009590.1	272.813	1.4008	0.459795	3.04657	0.00231467	0.0289919	Solyc09g009590	Zinc finger A20 and AN1 domain stress-associated protein (AHRD V3 *** A0A2K3KXY3_TRIPR)	PAC:51362870	Solyc09g009590	Solyc09g009590.1	Solyc09g009590.1.1	Solyc09g009590.1.1	PF01428 PF01754	PTHR10634		KOG3173		GO:0003677 GO:0008270
Solyc09g009830.3	1173.41	1.45332	0.519905	2.79537	0.0051841	0.0495937	Solyc09g009830	Alpha carbonic anhydrase (AHRD V3 *** A0A200QHP1_9MAGN)	PAC:51362722	Solyc09g009830	Solyc09g009830.3	Solyc09g009830.3.1	Solyc09g009830.3.1	PF00194	PTHR18952 PTHR18952:SF129	EC:4.2.1.1	KOG0382	K01674
Solyc09g010180	5774.5	-1.17121	0.280705	-4.17238	3.01e-05	0.0011813	Solyc09g010180	SPINDLY	PAC:51362319	Solyc09g010180	Solyc09g010180	Solyc09g010180.3.1	Solyc09g010180.3.1	PF00515 PF13414 PF13424 PF13844	PTHR23083 PTHR23083:SF397	EC:2.4.1.255			GO:0005515
Solyc09g010560	1795.97	-1.35208	0.269712	-5.01305	5.36e-07	4.66e-05	Solyc09g010560	5-oxoprolinase (AHRD V3 *** A0A2G3BK16_CAPCH)	PAC:51362725	Solyc09g010560	Solyc09g010560	Solyc09g010560.3.1	Solyc09g010560.3.1	PF01968 PF02538 PF05378	PTHR11365 PTHR11365:SF2	EC:3.5.2.9		K01469	GO:0003824 GO:0016787
Solyc09g010690	19569.9	-1.30344	0.412755	-3.15789	0.00158913	0.0226179	Solyc09g010690	Ankyrin repeat family protein, putative, expressed (AHRD V3 *** Q10NB7_ORYSJ)	PAC:51362819	Solyc09g010690	Solyc09g010690	Solyc09g010690.4.1	Solyc09g010690.4.1	PF12796	PTHR24128 PTHR24128:SF14		KOG4412		GO:0005515 GO:0008270
Solyc09g011070.1	385.301	-1.3278	0.414137	-3.20619	0.00134506	0.0202399	Solyc09g011070	Lectin receptor kinase (AHRD V3 *** B8XSM8_WHEAT)	PAC:51364162	Solyc09g011070	Solyc09g011070.1	Solyc09g011070.1.1	Solyc09g011070.1.1	PF00069 PF00139	PTHR27007 PTHR27007:SF63	EC:2.7.11.1	KOG1187		GO:0004672 GO:0004713 GO:0005524 GO:0006468 GO:0030246
Solyc09g011160	584.008	-4.14323	0.500015	-8.28621	1.17e-16	1.28e-13	Solyc09g011160	Regulator of chromosome condensation (RCC1) family protein (AHRD V3 *** A0A1I9LSN5_ARATH)	PAC:51362234	Solyc09g011160	Solyc09g011160	Solyc09g011160.4.1	Solyc09g011160.4.1	PF00415	PTHR22870 PTHR22870:SF204		KOG1427
Solyc09g011520	6140.03	1.25172	0.271442	4.61137	4e-06	0.000247255	Solyc09g011520	Glutathione S-transferase-like protein (AHRD V3 *** A8DUB0_SOLLC)	PAC:51362961	Solyc09g011520	Solyc09g011520	Solyc09g011520.3.1	Solyc09g011520.3.1	PF00043 PF13417	PTHR11260 PTHR11260:SF309	EC:2.5.1.18	KOG0406	K00799	GO:0005515
Solyc09g011590	4513.92	1.71594	0.59169	2.90007	0.00373085	0.0400615	Solyc09g011590	Glutathione S-transferase-like protein (AHRD V3 *** A8DUB0_SOLLC)	PAC:51363039	Solyc09g011590	Solyc09g011590	Solyc09g011590.4.1	Solyc09g011590.4.1	PF00043 PF02798	PTHR11260 PTHR11260:SF316	EC:2.5.1.18	KOG0406	K00799	GO:0005515
Solyc09g011720	4224.32	-1.47513	0.26111	-5.64948	1.61e-08	2.33e-06	Solyc09g011720	DUF3527 domain-containing protein (AHRD V3 *** A0A1Q3BBP6_CEPFO)	PAC:51364554	Solyc09g011720	Solyc09g011720	Solyc09g011720.3.1	Solyc09g011720.3.1	PF12043	PTHR31390 PTHR31390:SF0
Solyc09g014160	1623.68	-1.05702	0.312912	-3.37802	0.000730094	0.0130573	Solyc09g014160	UPF0503 protein At3g09070, chloroplastic-like (AHRD V3 *** A0A2I4FKI6_9ROSI)	PAC:51364053	Solyc09g014160	Solyc09g014160	Solyc09g014160.3.1	Solyc09g014160.3.1	PF05340	PTHR31659 PTHR31659:SF8
Solyc09g014410	2189.19	-1.29858	0.343247	-3.78323	0.000154806	0.00425941	Solyc09g014410	Unknown protein	PAC:51362978	Solyc09g014410	Solyc09g014410	Solyc09g014410.3.1	Solyc09g014410.3.1
Solyc09g014480	3229.12	-1.38741	0.324448	-4.27622	1.9e-05	0.000825711	Solyc09g014480	Polygalacturonase inhibiting protein (AHRD V3 *** D7RJV7_CAPAN)	PAC:51363539	Solyc09g014480	Solyc09g014480	Solyc09g014480.3.1	Solyc09g014480.3.1	PF08263 PF13855	PTHR27000 PTHR27000:SF136				GO:0005515
Solyc09g014500	531.834	1.34068	0.375222	3.57304	0.000352864	0.00789011	Solyc09g014500	Protein yippee-like (AHRD V3 *** A0A2G3BKF5_CAPCH)	PAC:51363215	Solyc09g014500	Solyc09g014500	Solyc09g014500.3.1	Solyc09g014500.3.1	PF03226	PTHR13848 PTHR13848:SF5		KOG3399		GO:0033743 GO:0055114
Solyc09g015440.1	105.582	-2.30268	0.576177	-3.99648	6.43e-05	0.00214418	Solyc09g015440	GDT1-like protein 3 (AHRD V3 *** A0A2G3B0H6_CAPCH)	PAC:51363897	Solyc09g015440	Solyc09g015440.1	Solyc09g015440.1.1	Solyc09g015440.1.1	PF01169	PTHR12608 PTHR12608:SF4		KOG2881		GO:0016020
Solyc09g015840	1097.74	-3.15257	0.399794	-7.88547	3.13e-15	2.14e-12	Solyc09g015840	receptor-like protein kinase FERONIA (AHRD V3 *-* A0A2I4E4Q0_9ROSI)	PAC:51362642	Solyc09g015840	Solyc09g015840	Solyc09g015840.4.1	Solyc09g015840.4.1	PF11721	PTHR27003 PTHR27003:SF53	EC:2.7.11.1
Solyc09g018340.2	445.902	-2.06992	0.424481	-4.87637	1.08e-06	8.6e-05	Solyc09g018340	ARM repeat superfamily protein (AHRD V3 *-* A0A2U1MSZ7_ARTAN)	PAC:51364633	Solyc09g018340	Solyc09g018340.2	Solyc09g018340.2.1	Solyc09g018340.2.1	PF12783 PF16213	PTHR10663 PTHR10663:SF114				GO:0005488 GO:0015031
Solyc09g018710.2	245.093	-1.53527	0.471522	-3.25599	0.00112997	0.0179083	Solyc09g018710	ATP-dependent DNA helicase (AHRD V3 *-* A0A2G2YTX4_CAPAN)	PAC:51362554	Solyc09g018710	Solyc09g018710.2	Solyc09g018710.2.1	Solyc09g018710.2.1	PF00270 PF00271 PF16124	PTHR13710 PTHR13710:SF87	EC:3.6.4.12	KOG0335 KOG0340		GO:0003676 GO:0005524 GO:0006310 GO:0008026
Solyc09g018720	144.184	-1.60506	0.505362	-3.17606	0.00149291	0.0216149	Solyc09g018720	Unknown protein	PAC:51362850	Solyc09g018720	Solyc09g018720	Solyc09g018720.3.1	Solyc09g018720.3.1
Solyc09g031650	5763.15	-1.48275	0.201855	-7.34563	2.05e-13	8.59e-11	Solyc09g031650	Mediator of RNA polymerase II transcription subunit 12-like protein (AHRD V3 *-* A0A2K3MW60_TRIPR)	PAC:51362616	Solyc09g031650	Solyc09g031650	Solyc09g031650.3.1	Solyc09g031650.3.1		PTHR37393 PTHR37393:SF1		KOG3227		GO:0004842 GO:0005515 GO:0008270 GO:0016567
Solyc09g042660	51.5544	9.07161	1.70959	5.30631	1.12e-07	1.24e-05	Solyc09g042660	Non-specific serine/threonine protein kinase (AHRD V3 *** A0MNK8_POPTR)	PAC:51362994	Solyc09g042660	Solyc09g042660	Solyc09g042660.4.1	Solyc09g042660.4.1	PF03822 PF14531	PTHR24347 PTHR24347:SF167	EC:2.7.11.1	KOG0583		GO:0004672 GO:0004713 GO:0005524 GO:0006468 GO:0007165
Solyc09g042740	2597.77	-1.16131	0.225028	-5.16073	2.46e-07	2.44e-05	Solyc09g042740	Formin-like protein (AHRD V3 *** A0A1U8E5Q7_CAPAN)	PAC:51364696	Solyc09g042740	Solyc09g042740	Solyc09g042740.4.1	Solyc09g042740.4.1	PF02181	PTHR23213 PTHR23213:SF220
Solyc09g055545.1	730.383	-1.00886	0.339199	-2.97423	0.00293722	0.0342163	Solyc09g055545	Unknown protein	PAC:51364111	Solyc09g055545	Solyc09g055545.1	Solyc09g055545.1.1	Solyc09g055545.1.1
Solyc09g056130	151.734	-1.85593	0.602485	-3.08046	0.00206683	0.0270037	Solyc09g056130	Ribosomal protein L15 (AHRD V3 *-* A0A2G3CLB1_CAPCH)	PAC:51362351	Solyc09g056130	Solyc09g056130	Solyc09g056130.4.1	Solyc09g056130.4.1	PF00827	PTHR11847				GO:0003735 GO:0005622 GO:0005840 GO:0006412
Solyc09g057910	487.187	-2.13382	0.445348	-4.79135	1.66e-06	0.000120488	Solyc09g057910	N-alpha-acetyltransferase 25, NatB auxiliary subunit (AHRD V3 *** A0A1J3JDT3_NOCCA)	PAC:51364405	Solyc09g057910	Solyc09g057910	Solyc09g057910.3.1	Solyc09g057910.3.1	PF09797 PF13371	PTHR22767 PTHR22767:SF3			K17973	GO:0005515
Solyc09g059020	156.274	2.92875	1.03703	2.82418	0.00474025	0.0468846	Solyc09g059020	Quinone-oxidoreductase QR1, chloroplastic (AHRD V3 *** QR1_TRIVS)	PAC:51364577	Solyc09g059020	Solyc09g059020	Solyc09g059020.4.1	Solyc09g059020.4.1	PF08240 PF13602	PTHR11695 PTHR11695:SF507	EC:1.6.5.5	KOG1198		GO:0008270 GO:0016491 GO:0055114
Solyc09g059260	135.411	-2.01138	0.537136	-3.74464	0.000180654	0.00476051	Solyc09g059260	Unknown protein	PAC:51362788	Solyc09g059260	Solyc09g059260	Solyc09g059260.4.1	Solyc09g059260.4.1
Solyc09g059290	290.856	1.18803	0.370081	3.21019	0.00132647	0.0200154	Solyc09g059290	Unknown protein	PAC:51362292	Solyc09g059290	Solyc09g059290	Solyc09g059290.4.1	Solyc09g059290.4.1
Solyc09g059390.2	15.743	-7.49814	2.22084	-3.37626	0.000734785	0.0130893	Solyc09g059390	Ethylene-responsive transcription factor (AHRD V3 *-* A0A2G3A8F6_CAPAN)	PAC:51362745	Solyc09g059390	Solyc09g059390.2	Solyc09g059390.2.1	Solyc09g059390.2.1
Solyc09g061250	1178.93	-1.15581	0.347983	-3.32145	0.000895515	0.0152713	Solyc09g061250	BTB/POZ domain-containing protein (AHRD V3 *** A0A2G2Z754_CAPAN)	PAC:51362347	Solyc09g061250	Solyc09g061250	Solyc09g061250.4.1	Solyc09g061250.4.1	PF00651 PF03000	PTHR32370 PTHR32370:SF21				GO:0005515
Solyc09g061930	1168.15	-1.26655	0.266243	-4.75712	1.96e-06	0.000136892	Solyc09g061930	Ovary receptor kinase 7 (AHRD V3 *** S4WHD2_SOLCH)	PAC:51363956	Solyc09g061930	Solyc09g061930	Solyc09g061930.4.1	Solyc09g061930.4.1	PF07714 PF13855	PTHR27008 PTHR27008:SF28	EC:2.7.11.1	KOG1187		GO:0004672 GO:0004713 GO:0005515 GO:0005524 GO:0006468
Solyc09g063030	6416.42	-1.33334	0.274331	-4.86033	1.17e-06	9.13e-05	Solyc09g063030	CLIP-associated protein (AHRD V3 *** A0A2G2WGM7_CAPBA)	PAC:51363663	Solyc09g063030	Solyc09g063030	Solyc09g063030.4.1	Solyc09g063030.4.1	PF02985 PF12348	PTHR21567 PTHR21567:SF9			K16578	GO:0005488 GO:0005515
Solyc09g064380	807.463	-1.288	0.302171	-4.2625	2.02e-05	0.000861477	Solyc09g064380	Tetratricopeptide repeat (TPR)-like superfamily protein (AHRD V3 *** F4I456_ARATH)	PAC:51362391	Solyc09g064380	Solyc09g064380	Solyc09g064380.3.1	Solyc09g064380.3.1	PF13414	PTHR22904 PTHR22904:SF312				GO:0005515
Solyc09g064440	2639	-1.3039	0.320857	-4.06381	4.83e-05	0.00171002	Solyc09g064440	ABC transporter C family member 13 (AHRD V3 *** A0A2G2VCG3_CAPBA)	PAC:51364342	Solyc09g064440	Solyc09g064440	Solyc09g064440.4.1	Solyc09g064440.4.1	PF00005 PF00664	PTHR24223 PTHR24223:SF189	EC:3.6.3.44			GO:0005524 GO:0006810 GO:0016021 GO:0016887 GO:0042626 GO:0055085
Solyc09g064470	988.746	-1.50775	0.349954	-4.30842	1.64e-05	0.000753695	Solyc09g064470	Xyloglucan galactosyltransferase KATAMARI1 (AHRD V3 *** A0A1U8E641_CAPAN)	PAC:51362474	Solyc09g064470	Solyc09g064470	Solyc09g064470.3.1	Solyc09g064470.3.1	PF03016	PTHR11062 PTHR11062:SF56
Solyc09g065210	4626.95	-1.03818	0.315221	-3.29349	0.00098951	0.016381	Solyc09g065210	ARM REPEAT PROTEIN INTERACTING WITH ABF2-like (AHRD V3 *** A0A2I4GSH6_9ROSI)	PAC:51363006	Solyc09g065210	Solyc09g065210	Solyc09g065210.4.1	Solyc09g065210.4.1	PF00514 PF13646	PTHR23315 PTHR23315:SF84		KOG0166		GO:0005488 GO:0005515
Solyc09g065300	474.391	1.50156	0.4007	3.74734	0.000178717	0.00473806	Solyc09g065300	spindle pole body-associated protein (AHRD V3 *** AT4G02725)	PAC:51364097	Solyc09g065300	Solyc09g065300	Solyc09g065300.4.1	Solyc09g065300.4.1		PTHR36046
Solyc09g065380	3577.11	-1.56759	0.295923	-5.29731	1.18e-07	1.28e-05	Solyc09g065380	flocculation FLO11-like protein (AHRD V3 *** AT4G02715)	PAC:51364198	Solyc09g065380	Solyc09g065380	Solyc09g065380.2.1	Solyc09g065380.2.1	PF15365	PTHR35306 PTHR35306:SF1
Solyc09g065440	108.257	1.96408	0.637025	3.08321	0.00204784	0.0269084	Solyc09g065440	Bifunctional inhibitor/lipid-transfer protein/seed storage 2S albumin superfamily protein (AHRD V3 *-* A0A2U1NA97_ARTAN)	PAC:51362231	Solyc09g065440	Solyc09g065440	Solyc09g065440.4.1	Solyc09g065440.4.1	PF14368	PTHR33044 PTHR33044:SF13
Solyc09g065550	8155.81	-1.03594	0.281018	-3.68638	0.000227468	0.00566567	Solyc09g065550	Kinase interacting (KIP1-like) family protein (AHRD V3 *** A0A2K3NUK8_TRIPR)	PAC:51362707	Solyc09g065550	Solyc09g065550	Solyc09g065550.4.1	Solyc09g065550.4.1	PF07765	PTHR32258 PTHR32258:SF0		KOG4593 KOG4807 KOG4809
Solyc09g065660	3825.7	-5.87485	0.427061	-13.7565	4.66e-43	3.39e-39	Solyc09g065660	Heat shock transcription factor (AHRD V3 *-* A0A1Y1I763_KLENI)	PAC:51363557	Solyc09g065660	Solyc09g065660	Solyc09g065660.4.1	Solyc09g065660.4.1	PF00447	PTHR10015 PTHR10015:SF160		KOG0627	K09419	GO:0003700 GO:0005634 GO:0006355 GO:0043565
Solyc09g065700	6154.73	-1.52424	0.202539	-7.52565	5.25e-14	2.49e-11	Solyc09g065700	BEACH domain (AHRD V3 *** A0A200Q4J4_9MAGN)	PAC:51362331	Solyc09g065700	Solyc09g065700	Solyc09g065700.3.1	Solyc09g065700.3.1	PF02138 PF14844	PTHR13743 PTHR13743:SF84				GO:0005488 GO:0005515
Solyc09g066080	931.969	1.07514	0.303948	3.53724	0.000404327	0.00863211	Solyc09g066080	Protein BREAST CANCER SUSCEPTIBILITY 1-like protein (AHRD V3 *** A0A1J3EMZ5_NOCCA)	PAC:51363465	Solyc09g066080	Solyc09g066080	Solyc09g066080.3.1	Solyc09g066080.3.1	PF00533 PF13771	PTHR13763	EC:2.1.1.43		K10683	GO:0005515 GO:0008270 GO:0009055 GO:0020037
Solyc09g066140	1082.43	-1.3797	0.389869	-3.5389	0.000401806	0.0085951	Solyc09g066140	myosin-binding protein 1-like (AHRD V3 *-* A0A2I4FM60_9ROSI)	PAC:51362390	Solyc09g066140	Solyc09g066140	Solyc09g066140.3.1	Solyc09g066140.3.1	PF04576	PTHR31448 PTHR31448:SF10
Solyc09g072660	333.573	-1.33438	0.351589	-3.79529	0.00014747	0.00410415	Solyc09g072660	FAD-binding Berberine family protein (AHRD V3 *** A0A1P8AT94_ARATH)	PAC:51363359	Solyc09g072660	Solyc09g072660	Solyc09g072660.4.1	Solyc09g072660.4.1	PF01565 PF08031	PTHR32448	EC:1.3.3.8			GO:0003824 GO:0016491 GO:0016614 GO:0050660 GO:0055114
Solyc09g072820	2946.22	-1.19891	0.302746	-3.96013	7.49e-05	0.00238957	Solyc09g072820	Cellulose synthase (AHRD V3 *** K4CUV8_SOLLC)	PAC:51362825	Solyc09g072820	Solyc09g072820	Solyc09g072820.4.1	Solyc09g072820.4.1	PF13632 PF14569	PTHR13301 PTHR13301:SF28	EC:2.4.1.12		K10999	GO:0005515 GO:0008270
Solyc09g074040.1	236.999	1.46891	0.47145	3.11572	0.00183494	0.0250386	Solyc09g074040	Unknown protein	PAC:51362615	Solyc09g074040	Solyc09g074040.1	Solyc09g074040.1.1	Solyc09g074040.1.1
Solyc09g074060	3878.54	-1.09439	0.260567	-4.20003	2.67e-05	0.00108032	Solyc09g074060	BSD domain-containing protein (AHRD V3 *-* A0A1Q3CF56_CEPFO)	PAC:51363082	Solyc09g074060	Solyc09g074060	Solyc09g074060.3.1	Solyc09g074060.3.1	PF03909	PTHR16019 PTHR16019:SF7		KOG2690
Solyc09g074300.1	669.716	1.33705	0.35481	3.76837	0.000164319	0.0044719	Solyc09g074300	Histone H2A (AHRD V3 *** A0A1U8GAC7_CAPAN)	PAC:51363397	Solyc09g074300	Solyc09g074300.1	Solyc09g074300.1.1	Solyc09g074300.1.1	PF00125 PF16211	PTHR23430 PTHR23430:SF64		KOG1756	K11251	GO:0000786 GO:0003677 GO:0005634 GO:0046982
Solyc09g074475.1	122.648	-5.86312	1.05617	-5.55127	2.84e-08	3.73e-06	Solyc09g074475	Unknown protein	PAC:51364560	Solyc09g074475	Solyc09g074475.1	Solyc09g074475.1.1	Solyc09g074475.1.1
Solyc09g074520	6974.88	-1.00459	0.340917	-2.94673	0.00321149	0.036363	Solyc09g074520	Protein TRANSPORT INHIBITOR RESPONSE 1 (AHRD V3 *** A0A2G3CTS6_CAPCH)	PAC:51364035	Solyc09g074520	Solyc09g074520	Solyc09g074520.3.1	Solyc09g074520.3.1	PF12937	PTHR24006 PTHR24006:SF456		KOG1947	K14485	GO:0005515
Solyc09g074620	318.387	1.64106	0.358634	4.57586	4.74e-06	0.000281958	Solyc09g074620	zinc metalloproteinase aureolysin (AHRD V3 *** AT3G62920)	PAC:51364713	Solyc09g074620	Solyc09g074620	Solyc09g074620.3.1	Solyc09g074620.3.1		PTHR37235 PTHR37235:SF1
Solyc09g074670	5198.86	-1.57211	0.361913	-4.3439	1.4e-05	0.000648427	Solyc09g074670	Zinc finger, CW-type (AHRD V3 *-* A0A2U1Q0I4_ARTAN)	PAC:51363870	Solyc09g074670	Solyc09g074670	Solyc09g074670.4.1	Solyc09g074670.4.1	PF07496	PTHR23336 PTHR23336:SF14				GO:0008270
Solyc09g074690	969.019	-3.51565	0.625301	-5.62233	1.88e-08	2.62e-06	Solyc09g074690	Homeobox protein LUMINIDEPENDENS (AHRD V3 *-* A0A2G2W002_CAPBA)	PAC:51364629	Solyc09g074690	Solyc09g074690	Solyc09g074690.3.1	Solyc09g074690.3.1		PTHR33400 PTHR33400:SF1				GO:0003677
Solyc09g074700	185.002	-2.58154	0.739499	-3.49093	0.000481345	0.00973941	Solyc09g074700	Homeobox protein LUMINIDEPENDENS (AHRD V3 *-* A0A2G2ZWA4_CAPAN)	PAC:51362840	Solyc09g074700	Solyc09g074700	Solyc09g074700.2.1	Solyc09g074700.2.1		PTHR33400 PTHR33400:SF4
Solyc09g074840	369.089	-1.49558	0.377361	-3.96327	7.39e-05	0.00237568	Solyc09g074840	kinetochore protein (AHRD V3 *-* AT1G02960)	PAC:51363503	Solyc09g074840	Solyc09g074840	Solyc09g074840.4.1	Solyc09g074840.4.1		PTHR35686 PTHR35686:SF1
Solyc09g075210	6899.13	1.27925	0.428616	2.98461	0.00283943	0.0333622	Solyc09g075210	Late embryogenesis abundant protein Lea5 (AHRD V3 *** A0A1J3JXG8_NOCCA)	PAC:51364438	Solyc09g075210	Solyc09g075210	Solyc09g075210.3.1	Solyc09g075210.3.1	PF03242	PTHR33509 PTHR33509:SF5				GO:0006950
Solyc09g075330	2783.02	-1.38337	0.471039	-2.93685	0.00331562	0.0372521	Solyc09g075330	Pectinesterase (AHRD V3 *** A0A2G2ZVW5_CAPAN)	PAC:51364547	Solyc09g075330	Solyc09g075330	Solyc09g075330.4.1	Solyc09g075330.4.1	PF01095 PF04043	PTHR31707 PTHR31707:SF38	EC:3.1.1.11		K01051	GO:0004857 GO:0005618 GO:0030599 GO:0042545
Solyc09g075420	5920.66	-1.5223	0.521277	-2.92032	0.00349669	0.0384178	Solyc09g075420	ethylene response factor E	PAC:51362243	Solyc09g075420	Solyc09g075420	Solyc09g075420.3.1	Solyc09g075420.3.1	PF00847	PTHR31190 PTHR31190:SF27				GO:0003677 GO:0003700 GO:0004435 GO:0006355 GO:0006629 GO:0007165 GO:0035556
Solyc09g075550	1598.52	-1.1332	0.315604	-3.59056	0.000329965	0.00753875	Solyc09g075550	Cellulose synthase (AHRD V3 *** A0A1R3H0Z2_COCAP)	PAC:51362810	Solyc09g075550	Solyc09g075550	Solyc09g075550.3.1	Solyc09g075550.3.1	PF13632	PTHR13301 PTHR13301:SF58	EC:2.4.2.24		K00770
Solyc09g075940	434.094	1.10193	0.387717	2.84209	0.00448194	0.0450444	Solyc09g075940	Amine oxidase (AHRD V3 *** A0A2G2WW99_CAPBA)	PAC:51362220	Solyc09g075940	Solyc09g075940	Solyc09g075940.3.1	Solyc09g075940.3.1	PF01179 PF02727 PF02728	PTHR10638 PTHR10638:SF40				GO:0005507 GO:0008131 GO:0009308 GO:0048038 GO:0055114
Solyc09g075960.1	538.853	-1.21231	0.382653	-3.16817	0.00153399	0.0220199	Solyc09g075960	DUF868 domain-containing protein (AHRD V3 *** A0A1Q3CLP0_CEPFO)	PAC:51363547	Solyc09g075960	Solyc09g075960.1	Solyc09g075960.1.1	Solyc09g075960.1.1	PF05910	PTHR31972 PTHR31972:SF4
Solyc09g082570	1305.74	1.69163	0.532969	3.17397	0.00150368	0.0217421	Solyc09g082570	Neurogenic locus notch-like protein (AHRD V3 *** F4JIF2_ARATH)	PAC:51364359	Solyc09g082570	Solyc09g082570	Solyc09g082570.3.1	Solyc09g082570.3.1		PTHR33881 PTHR33881:SF4
Solyc09g082630	1389.3	1.10399	0.272861	4.04598	5.21e-05	0.00180825	Solyc09g082630	1,2-dihydroxy-3-keto-5-methylthiopentene dioxygenase (AHRD V3 *** A0A2G2ZV75_CAPAN)	PAC:51364141	Solyc09g082630	Solyc09g082630	Solyc09g082630.3.1	Solyc09g082630.3.1	PF07883	PTHR23418 PTHR23418:SF4	EC:1.13.11.54	KOG2107	K08967	GO:0010309 GO:0055114
Solyc09g082680	4790.35	-1.12768	0.379814	-2.96904	0.00298734	0.034597	Solyc09g082680	Dymeclin (AHRD V3 *** A0A2U1PDG2_ARTAN),Pfam:PF09742	PAC:51363197	Solyc09g082680	Solyc09g082680	Solyc09g082680.3.1	Solyc09g082680.3.1	PF09742	PTHR12895		KOG2225
Solyc09g082810	6386.9	2.11221	0.548567	3.85042	0.000117915	0.00346116	Solyc09g082810	Unknown protein	PAC:51363014	Solyc09g082810	Solyc09g082810	Solyc09g082810.3.1	Solyc09g082810.3.1	PF07172	PTHR33980
Solyc09g083030.1	794.727	1.02598	0.319212	3.21409	0.00130861	0.0198695	Solyc09g083030	inactive protein RESTRICTED TEV MOVEMENT 1-like (AHRD V3 *** A0A1S3ZEZ8_TOBAC)	PAC:51362207	Solyc09g083030	Solyc09g083030.1	Solyc09g083030.1.1	Solyc09g083030.1.1	PF01419	PTHR23244 PTHR23244:SF208
Solyc09g083330	484.426	1.33676	0.415867	3.21438	0.00130726	0.0198629	Solyc09g083330	Phosphatidate cytidylyltransferase (AHRD V3 *** A0A1U8G5A6_CAPAN),Pfam:PF01148	PAC:51363652	Solyc09g083330	Solyc09g083330	Solyc09g083330.3.1	Solyc09g083330.3.1	PF01148	PTHR13773 PTHR13773:SF13	EC:2.7.7.41		K00981	GO:0004605
Solyc09g083435.1	83.4767	5.73719	1.11292	5.15507	2.54e-07	2.5e-05	Solyc09g083435	Proteinase inhibitor 1 PPI3A2 (AHRD V3 *** Q4FE23_SOLTU)	PAC:51364174	Solyc09g083435	Solyc09g083435.1	Solyc09g083435.1.1	Solyc09g083435.1.1	PF00280	PTHR33091 PTHR33091:SF1				GO:0004867 GO:0009611
Solyc09g089580	1415.49	1.06895	0.308017	3.47044	0.000519609	0.0102738	Solyc09g089580	2-oxoglutarate (2OG) and Fe(II)-dependent oxygenase superfamily protein (AHRD V3 *** A0A2U1QA13_ARTAN)	PAC:51363921	Solyc09g089580	Solyc09g089580	Solyc09g089580.4.1	Solyc09g089580.4.1	PF03171 PF14226	PTHR10209 PTHR10209:SF101		KOG0143		GO:0016491 GO:0055114
Solyc09g089650.1	371.748	1.11751	0.357709	3.12407	0.0017837	0.0245853	Solyc09g089650	hypothetical protein (AHRD V3 *** AT1G04330)	PAC:51363571	Solyc09g089650	Solyc09g089650.1	Solyc09g089650.1.1	Solyc09g089650.1.1		PTHR33912 PTHR33912:SF2
Solyc09g090220	153.1	-2.40212	0.680093	-3.53205	0.000412349	0.00872652	Solyc09g090220	Pentatricopeptide repeat (AHRD V3 *** A0A200QEC4_9MAGN)	PAC:51363511	Solyc09g090220	Solyc09g090220	Solyc09g090220.3.1	Solyc09g090220.3.1	PF01535 PF13041 PF14432	PTHR24015 PTHR24015:SF75				GO:0005515
Solyc09g090540	723.891	1.18229	0.275813	4.28657	1.81e-05	0.000798193	Solyc09g090540	hypothetical protein (AHRD V3 *** AT2G33390)	PAC:51363760	Solyc09g090540	Solyc09g090540	Solyc09g090540.3.1	Solyc09g090540.3.1		PTHR33401 PTHR33401:SF2
Solyc09g090570.2	1002.5	1.79089	0.494795	3.61946	0.000295215	0.00686025	Solyc09g090570	Proton gradient regulation 5 (AHRD V3 *** A0A2U1Q6W9_ARTAN)	PAC:51364510	Solyc09g090570	Solyc09g090570.2	Solyc09g090570.2.1	Solyc09g090570.2.1		PTHR35709 PTHR35709:SF1
Solyc09g090760	107.332	-1.74352	0.577062	-3.02138	0.00251624	0.030861	Solyc09g090760	Major facilitator superfamily protein (AHRD V3 *** A0A2U1PVI2_ARTAN)	PAC:51363000	Solyc09g090760	Solyc09g090760	Solyc09g090760.4.1	Solyc09g090760.4.1	PF03092	PTHR31585 PTHR31585:SF12		KOG0254		GO:0006810 GO:0016021
Solyc09g090810	1298.74	-1.02765	0.340941	-3.01415	0.00257705	0.03136	Solyc09g090810	Histone-lysine N-methyltransferase family member protein (AHRD V3 *** A0A2R6PX68_ACTCH)	PAC:51364347	Solyc09g090810	Solyc09g090810	Solyc09g090810.3.1	Solyc09g090810.3.1	PF00856 PF02182 PF05033	PTHR22884 PTHR22884:SF95	EC:2.1.1.43	KOG1082	K11420	GO:0005515 GO:0005634 GO:0008270 GO:0016571 GO:0018024 GO:0034968 GO:0042393
Solyc09g090970	375.993	2.44017	0.546703	4.46343	8.07e-06	0.000413123	Solyc09g090970	pathogenesis-related protein STH-2-like (AHRD V3 *** A0A1U7Y3H6_NICSY)	PAC:51363901	Solyc09g090970	Solyc09g090970	Solyc09g090970.4.1	Solyc09g090970.4.1	PF00407	PTHR31213 PTHR31213:SF13				GO:0006952 GO:0009607
Solyc09g090990.2	2049.27	1.57407	0.369689	4.25781	2.06e-05	0.000871239	Solyc09g090990	Major allergen Pru ar 1 (AHRD V3 *** Q5GMN2_CAPCH)	PAC:51363666	Solyc09g090990	Solyc09g090990.2	Solyc09g090990.2.1	Solyc09g090990.2.1	PF00407	PTHR31213 PTHR31213:SF13				GO:0006952 GO:0009607
Solyc09g091510	196.447	2.42978	0.670594	3.62332	0.000290845	0.00680165	Solyc09g091510	chalcone synthase 1	PAC:51362640	Solyc09g091510	Solyc09g091510	Solyc09g091510.3.1	Solyc09g091510.3.1	PF00195 PF08541	PTHR11877 PTHR11877:SF27	EC:2.3.1.74		K00660	GO:0003824 GO:0008152 GO:0008610 GO:0009058 GO:0016747
Solyc09g091600	6062.79	1.51819	0.285595	5.31589	1.06e-07	1.19e-05	Solyc09g091600	Protein SULFUR DEFICIENCY-INDUCED 1 (AHRD V3 *** A0A2G2ZTV9_CAPAN)	PAC:51363210	Solyc09g091600	Solyc09g091600	Solyc09g091600.4.1	Solyc09g091600.4.1	PF00515	PTHR36326 PTHR36326:SF1				GO:0005515
Solyc09g091990	570.698	-1.9678	0.34914	-5.63615	1.74e-08	2.46e-06	Solyc09g091990	Receptor like protein kinase S (AHRD V3 *** A0A2G2ZTR0_CAPAN)	PAC:51363767	Solyc09g091990	Solyc09g091990	Solyc09g091990.3.1	Solyc09g091990.3.1	PF00069	PTHR27007 PTHR27007:SF61	EC:2.7.11.1	KOG1187		GO:0004672 GO:0004713 GO:0005524 GO:0006468
Solyc09g092270	1611.87	1.98717	0.695741	2.8562	0.00428749	0.0438167	Solyc09g092270	Transferase (AHRD V3 *** A0A200PUF8_9MAGN)	PAC:51362518	Solyc09g092270	Solyc09g092270	Solyc09g092270.3.1	Solyc09g092270.3.1	PF02458	PTHR31642 PTHR31642:SF22	EC:2.3.1.99			GO:0016747
Solyc09g092330	7411.99	-1.66394	0.248094	-6.7069	1.99e-11	6.2e-09	Solyc09g092330	UDP-glucuronate 4-epimerase 4 (AHRD V3 *** A0A1J3GBJ9_NOCCA)	PAC:51362408	Solyc09g092330	Solyc09g092330	Solyc09g092330.3.1	Solyc09g092330.3.1	PF01073	PTHR10366 PTHR10366:SF431	EC:5.1.3.6	KOG1371	K08679	GO:0003854 GO:0005975 GO:0006694 GO:0016616 GO:0016857 GO:0055114
Solyc09g092490	658.469	1.30289	0.325543	4.0022	6.28e-05	0.00210656	Solyc09g092490	Glycosyltransferase (AHRD V3 *-* A0A2I4GJH4_9ROSI)	PAC:51363487	Solyc09g092490	Solyc09g092490	Solyc09g092490.3.1	Solyc09g092490.3.1	PF00201	PTHR11926 PTHR11926:SF192	EC:2.4.1.298	KOG1192		GO:0008152 GO:0016758
Solyc09g092560	104.998	2.51745	0.826267	3.04678	0.00231306	0.0289883	Solyc09g092560	Cytochrome (AHRD V3 *** A0A2G2W281_CAPBA)	PAC:51362698	Solyc09g092560	Solyc09g092560	Solyc09g092560.4.1	Solyc09g092560.4.1	PF00067	PTHR24298 PTHR24298:SF180				GO:0004497 GO:0005506 GO:0016705 GO:0020037 GO:0055114
Solyc09g092580	60.5707	2.92734	0.856988	3.41584	0.000635851	0.0119167	Solyc09g092580	Cytochrome (AHRD V3 *** A0A2G2ZTD7_CAPAN)	PAC:51362937	Solyc09g092580	Solyc09g092580	Solyc09g092580.4.1	Solyc09g092580.4.1	PF00067	PTHR24298 PTHR24298:SF180				GO:0004497 GO:0005506 GO:0016705 GO:0020037 GO:0055114
Solyc09g092600	157.153	5.60052	1.11598	5.0185	5.21e-07	4.55e-05	Solyc09g092600	Cytochrome (AHRD V3 *** A0A1U8G4E5_CAPAN)	PAC:51362859	Solyc09g092600	Solyc09g092600	Solyc09g092600.3.1	Solyc09g092600.3.1	PF00067	PTHR24298 PTHR24298:SF180				GO:0004497 GO:0005506 GO:0016705 GO:0020037 GO:0055114
Solyc09g092670	842.979	1.55219	0.437853	3.545	0.000392606	0.00848987	Solyc09g092670	Cytochrome (AHRD V3 *** A0A1U8G4E5_CAPAN)	PAC:51364085	Solyc09g092670	Solyc09g092670	Solyc09g092670.3.1	Solyc09g092670.3.1	PF00067	PTHR24298 PTHR24298:SF180				GO:0004497 GO:0005506 GO:0016705 GO:0020037 GO:0055114
Solyc09g097760	2026.38	4.08497	0.499954	8.17069	3.07e-16	2.91e-13	Solyc09g097760	Glycine-rich protein (AHRD V3 *-* A0A2G2W2G9_CAPBA)	PAC:51362980	Solyc09g097760	Solyc09g097760	Solyc09g097760.3.1	Solyc09g097760.3.1	PF07172	PTHR33980
Solyc09g097770	98096.2	1.52123	0.314934	4.83033	1.36e-06	0.000102912	Solyc09g097770	Cell wall protein (AHRD V3 *** Q40142_SOLLC)	PAC:51362866	Solyc09g097770	Solyc09g097770	Solyc09g097770.3.1	Solyc09g097770.3.1	PF07172	PTHR33980
Solyc09g097800.2	555.897	2.65426	0.720615	3.68333	0.000230207	0.00571431	Solyc09g097800	Unknown protein	PAC:51363707	Solyc09g097800	Solyc09g097800.2	Solyc09g097800.2.1	Solyc09g097800.2.1
Solyc09g098100	2258.89	-1.36135	0.27254	-4.99505	5.88e-07	5.05e-05	Solyc09g098100	NB-LRR tospovirus immune receptor (AHRD V3 *** A0A221IWV2_SOLPN)	PAC:51364161	Solyc09g098100	Solyc09g098100	Solyc09g098100.4.1	Solyc09g098100.4.1	PF00931	PTHR23155 PTHR23155:SF594		KOG4658		GO:0043531
Solyc09g150101	113.616	-2.20896	0.703436	-3.14023	0.00168813	0.0236063	Solyc09g150101	Unknown protein	PAC:51364519	Solyc09g150101	Solyc09g150101	Solyc09g150101.1.1	Solyc09g150101.1.1
Solyc09g150144	63.3935	-2.04899	0.704859	-2.90696	0.00364966	0.0395428	Solyc09g150144	Unknown protein	PAC:51363399	Solyc09g150144	Solyc09g150144	Solyc09g150144.1.1	Solyc09g150144.1.1
Solyc10g005125.1	764.995	-1.9086	0.287496	-6.63872	3.16e-11	9.46e-09	Solyc10g005125	Endoribonuclease Dicer-like protein 1 (AHRD V3 *** A0A2G2YJZ3_CAPAN)	PAC:51373923	Solyc10g005125	Solyc10g005125.1	Solyc10g005125.1.1	Solyc10g005125.1.1	PF00271 PF03368 PF04851	PTHR14950 PTHR14950:SF3	EC:3.1.26.3	KOG0330 KOG0334	K11592	GO:0003677 GO:0005524 GO:0016787 GO:0016891
Solyc10g005720.1	427.087	-2.06551	0.418274	-4.93819	7.89e-07	6.57e-05	Solyc10g005720	Unknown protein	PAC:51372841	Solyc10g005720	Solyc10g005720.1	Solyc10g005720.1.1	Solyc10g005720.1.1
Solyc10g005830	949.421	-1.24135	0.347929	-3.56782	0.000359962	0.00800391	Solyc10g005830	Ureidoglycolate hydrolase (AHRD V3 *** A0A1P8B223_ARATH)	PAC:51371609	Solyc10g005830	Solyc10g005830	Solyc10g005830.3.1	Solyc10g005830.3.1		PTHR35721 PTHR35721:SF1				GO:0004848
Solyc10g006030	4111.28	1.00508	0.299751	3.35306	0.000799237	0.0139508	Solyc10g006030	30S ribosomal protein S10, chloroplastic (AHRD V3 *** A0A2G2VQX8_CAPBA)	PAC:51373563	Solyc10g006030	Solyc10g006030	Solyc10g006030.3.1	Solyc10g006030.3.1	PF00338	PTHR11700 PTHR11700:SF9		KOG0900	K02946	GO:0003735 GO:0005840 GO:0006412
Solyc10g006250	664.643	-2.39323	0.401618	-5.95897	2.54e-09	4.58e-07	Solyc10g006250	SWAP (Suppressor-of-White-APricot)/surp domain-containing protein (AHRD V3 *-* Q94BN8_ARATH)	PAC:51373629	Solyc10g006250	Solyc10g006250	Solyc10g006250.3.1	Solyc10g006250.3.1	PF09750	PTHR13161
Solyc10g006560	2626.99	1.32502	0.31504	4.20588	2.6e-05	0.00105472	Solyc10g006560	Histone H2A (AHRD V3 *** A0A218X7P1_PUNGR)	PAC:51371879	Solyc10g006560	Solyc10g006560	Solyc10g006560.4.1	Solyc10g006560.4.1	PF00125 PF16211	PTHR23430		KOG1756	K11251	GO:0000786 GO:0003677 GO:0005634 GO:0046982
Solyc10g006820	1641.3	-1.01248	0.2466	-4.10575	4.03e-05	0.00147783	Solyc10g006820	Myosin-2 (AHRD V3 *** A0A2G2V352_CAPBA)	PAC:51372939	Solyc10g006820	Solyc10g006820	Solyc10g006820.4.1	Solyc10g006820.4.1	PF00063 PF00612	PTHR13140 PTHR13140:SF384	EC:3.6.4.1		K10357	GO:0003774 GO:0005515 GO:0005524 GO:0016459
Solyc10g007300	150.312	-2.85087	0.663281	-4.29814	1.72e-05	0.000771684	Solyc10g007300	Unknown protein	PAC:51372097	Solyc10g007300	Solyc10g007300	Solyc10g007300.2.1	Solyc10g007300.2.1
Solyc10g007870	438.031	3.08927	0.731103	4.22549	2.38e-05	0.000974162	Solyc10g007870	Tumor-related protein (AHRD V3 *** Q40447_9SOLA)	PAC:51372552	Solyc10g007870	Solyc10g007870	Solyc10g007870.3.1	Solyc10g007870.3.1
Solyc10g008510	143.445	-1.70497	0.555222	-3.0708	0.00213489	0.0276447	Solyc10g008510	Pentatricopeptide repeat-containing protein, mitochondrial (AHRD V3 *** A0A2G2YJ76_CAPAN)	PAC:51373259	Solyc10g008510	Solyc10g008510	Solyc10g008510.3.1	Solyc10g008510.3.1	PF01535 PF12854 PF13041	PTHR24015 PTHR24015:SF372				GO:0005515
Solyc10g009550	667.036	1.09093	0.355432	3.06931	0.00214552	0.0276837	Solyc10g009550	WRKY transcription factor 42	PAC:51371512	Solyc10g009550	Solyc10g009550	Solyc10g009550.3.1	Solyc10g009550.3.1	PF03106	PTHR31282 PTHR31282:SF26				GO:0003700 GO:0006355 GO:0043565
Solyc10g011690	662.548	-1.58268	0.440954	-3.58923	0.000331657	0.00755368	Solyc10g011690	protein SPA1-RELATED 2-like (AHRD V3 *** A0A2I4HSY6_9ROSI)	PAC:51372189	Solyc10g011690	Solyc10g011690	Solyc10g011690.3.1	Solyc10g011690.3.1	PF00400	PTHR22847 PTHR22847:SF422		KOG0643 KOG1332	K16240	GO:0004672 GO:0005515 GO:0005524 GO:0006468
Solyc10g011925.1	366.321	1.79598	0.408354	4.3981	1.09e-05	0.000533232	Solyc10g011925	Phenylalanine ammonia-lyase (AHRD V3 *** A0A2G3BJ62_CAPCH)	PAC:51373783	Solyc10g011925	Solyc10g011925.1	Solyc10g011925.1.1	Solyc10g011925.1.1	PF00221	PTHR10362 PTHR10362:SF10	EC:4.3.1.24		K10775	GO:0003824 GO:0005737 GO:0006559 GO:0016841
Solyc10g017510	1618.81	-2.00913	0.649794	-3.09195	0.00198847	0.0262788	Solyc10g017510	Cytochrome (AHRD V3 *** A0A1U8EF26_CAPAN)	PAC:51373005	Solyc10g017510	Solyc10g017510	Solyc10g017510.3.1	Solyc10g017510.3.1	PF00067	PTHR24298 PTHR24298:SF178	EC:1.14.13.121	KOG0156		GO:0004497 GO:0005506 GO:0016705 GO:0020037 GO:0055114
Solyc10g017970.1	1573.79	1.95853	0.346818	5.64716	1.63e-08	2.33e-06	Solyc10g017970	Chitinase (AHRD V3 *-* B8QVJ5_ZEAMP)	PAC:51371679	Solyc10g017970	Solyc10g017970.1	Solyc10g017970.1.1	Solyc10g017970.1.1	PF00187	PTHR22595 PTHR22595:SF34				GO:0008061
Solyc10g017980.1	1441	2.38581	0.365148	6.53381	6.41e-11	1.77e-08	Solyc10g017980	Chitinase (AHRD V3 *-* B8QVJ5_ZEAMP)	PAC:51371839	Solyc10g017980	Solyc10g017980.1	Solyc10g017980.1.1	Solyc10g017980.1.1	PF00187	PTHR22595 PTHR22595:SF34	EC:3.2.1.14			GO:0008061
Solyc10g018190	45.7449	5.86595	1.30376	4.49925	6.82e-06	0.000368301	Solyc10g018190	2-oxoglutarate (2OG) and Fe(II)-dependent oxygenase superfamily protein (AHRD V3 *** A0A2U1NR61_ARTAN)	PAC:51371665	Solyc10g018190	Solyc10g018190	Solyc10g018190.2.1	Solyc10g018190.2.1	PF03171 PF14226	PTHR10209 PTHR10209:SF93		KOG0143		GO:0016491 GO:0055114
Solyc10g018520.1	2964.22	-1.03499	0.217287	-4.76322	1.91e-06	0.000134103	Solyc10g018520	Polynucleotidyl transferase, ribonuclease H fold protein with HRDC domain-containing protein (AHRD V3 *** A0A1P8AVW8_ARATH)	PAC:51373214	Solyc10g018520	Solyc10g018520.1	Solyc10g018520.1.1	Solyc10g018520.1.1	PF00570 PF01612 PF08066	PTHR12124 PTHR12124:SF47	EC:3.1.13.5	KOG2206	K12591	GO:0000166 GO:0000176 GO:0003676 GO:0003824 GO:0005622 GO:0006139 GO:0006396 GO:0008408 GO:0044237
Solyc10g018905.1	33.8857	-5.5136	1.43235	-3.84933	0.000118442	0.00346418	Solyc10g018905	Unknown protein	PAC:51372874	Solyc10g018905	Solyc10g018905.1	Solyc10g018905.1.1	Solyc10g018905.1.1
Solyc10g024495.1	39.6308	3.19056	0.939528	3.39592	0.000683995	0.0124733	Solyc10g024495	Cyclin-A1-1 (AHRD V3 *-* A0A1U8GEH4_CAPAN)	PAC:51371999	Solyc10g024495	Solyc10g024495.1	Solyc10g024495.1.1	Solyc10g024495.1.1
Solyc10g038110.1	445.476	-1.41231	0.368118	-3.83657	0.000124765	0.00361974	Solyc10g038110	Coatomer subunit delta (AHRD V3 *-* A0A2G2W8M4_CAPBA)	PAC:51372324	Solyc10g038110	Solyc10g038110.1	Solyc10g038110.1.1	Solyc10g038110.1.1		PTHR10121				GO:0006810
Solyc10g039210	385.591	-1.47717	0.37269	-3.96352	7.39e-05	0.00237568	Solyc10g039210	Cytochrome P450 (AHRD V3 *** A0A2U1Q1Z2_ARTAN)	PAC:51372338	Solyc10g039210	Solyc10g039210	Solyc10g039210.4.1	Solyc10g039210.4.1	PF00067	PTHR24298 PTHR24298:SF162	EC:1.14.14.1	KOG0156		GO:0004497 GO:0005506 GO:0016705 GO:0020037 GO:0055114
Solyc10g045630	882.987	-1.5372	0.302391	-5.08348	3.71e-07	3.43e-05	Solyc10g045630	plant/protein%2C putative (DUF3411) (AHRD V3 *** AT5G24690)	PAC:51372971	Solyc10g045630	Solyc10g045630	Solyc10g045630.2.1	Solyc10g045630.2.1		PTHR31038 PTHR31038:SF2
Solyc10g047200.1	275.789	-2.00226	0.457676	-4.37484	1.22e-05	0.000577667	Solyc10g047200	Unknown protein	PAC:51371573	Solyc10g047200	Solyc10g047200.1	Solyc10g047200.1.1	Solyc10g047200.1.1
Solyc10g047350	217.09	-1.98703	0.529482	-3.75277	0.000174889	0.00464787	Solyc10g047350	Lysine-specific histone demethylase 1-like protein 1 (AHRD V3 *-* A0A2G3BES3_CAPCH)	PAC:51372859	Solyc10g047350	Solyc10g047350	Solyc10g047350.2.1	Solyc10g047350.2.1	PF01593 PF04433	PTHR10742 PTHR10742:SF246	EC:1.5.3.16			GO:0003677 GO:0005515 GO:0005634 GO:0016491 GO:0016575 GO:0051568 GO:0055114
Solyc10g048030	1066.44	3.12062	0.623764	5.00288	5.65e-07	4.87e-05	Solyc10g048030	MLP-like protein 43 (AHRD V3 *** A0A2U1KXS7_ARTAN)	PAC:51372156	Solyc10g048030	Solyc10g048030	Solyc10g048030.2.1	Solyc10g048030.2.1	PF00407	PTHR31338 PTHR31338:SF16				GO:0006952 GO:0009607
Solyc10g048140	120.959	-2.18189	0.661869	-3.29656	0.000978774	0.0162547	Solyc10g048140	Zinc finger protein (AHRD V3 *-* A0A200QFH3_9MAGN)	PAC:51372014	Solyc10g048140	Solyc10g048140	Solyc10g048140.2.1	Solyc10g048140.2.1	PF12874	PTHR23067 PTHR23067:SF43	EC:4.1.99.3			GO:0003676 GO:0008270
Solyc10g051120	55.3146	2.92759	0.918376	3.18779	0.00143365	0.0211215	Solyc10g051120	Mitochondrial pyruvate carrier (AHRD V3 *** A0A2G2WMA1_CAPBA)	PAC:51372834	Solyc10g051120	Solyc10g051120	Solyc10g051120.3.1	Solyc10g051120.3.1	PF03650	PTHR14154 PTHR14154:SF3		KOG1590		GO:0005743 GO:0006850
Solyc10g051373.1	2172.4	1.1945	0.338217	3.53175	0.000412821	0.00872804	Solyc10g051373	RNA-binding protein (AHRD V3 *-* O24106_NICGU)	PAC:51372503	Solyc10g051373	Solyc10g051373.1	Solyc10g051373.1.1	Solyc10g051373.1.1	PF00076	PTHR24012				GO:0000166 GO:0003676
Solyc10g054730.1	24.5659	-5.69702	1.63877	-3.47641	0.000508179	0.0101445	Solyc10g054730	Pentatricopeptide repeat (AHRD V3 *** A0A200QQW1_9MAGN)	PAC:51372264	Solyc10g054730	Solyc10g054730.1	Solyc10g054730.1.1	Solyc10g054730.1.1	PF01535 PF13041	PTHR24015 PTHR24015:SF839				GO:0005515
Solyc10g055390	255.927	1.61106	0.461549	3.49056	0.000482012	0.00973941	Solyc10g055390	Major facilitator superfamily protein (AHRD V3 *** Q9SW40_ARATH)	PAC:51372076	Solyc10g055390	Solyc10g055390	Solyc10g055390.2.1	Solyc10g055390.2.1	PF06813	PTHR21576 PTHR21576:SF17
Solyc10g055720	4148.28	-1.37656	0.464135	-2.96586	0.0030184	0.0348686	Solyc10g055720	MAP kinase kinase kinase 75	PAC:51373710	Solyc10g055720	Solyc10g055720	Solyc10g055720.2.1	Solyc10g055720.2.1	PF01842 PF07714	PTHR23257 PTHR23257:SF471	EC:2.7.12.1	KOG0192		GO:0004672 GO:0004713 GO:0005524 GO:0006468 GO:0008152 GO:0016597
Solyc10g055820	26801	1.47419	0.23164	6.36414	1.96e-10	4.71e-08	Solyc10g055820	Chitinase (AHRD V3 *** B9VRK7_CAPAN)	PAC:51371525	Solyc10g055820	Solyc10g055820	Solyc10g055820.3.1	Solyc10g055820.3.1	PF00182 PF00187	PTHR22595 PTHR22595:SF34	EC:3.2.1.14	KOG4742	K01183	GO:0004568 GO:0005975 GO:0006032 GO:0008061 GO:0016998
Solyc10g061950	207.876	1.20219	0.416606	2.88568	0.00390564	0.0412465	Solyc10g061950	Unknown protein	PAC:51372877	Solyc10g061950	Solyc10g061950	Solyc10g061950.3.1	Solyc10g061950.3.1
Solyc10g075103.1	3022.55	1.74924	0.585862	2.98576	0.00282875	0.0332545	Solyc10g075103	Non-specific lipid-transfer protein (AHRD V3 *** K4D1V1_SOLLC)	PAC:51373604	Solyc10g075103	Solyc10g075103.1	Solyc10g075103.1.1	Solyc10g075103.1.1	PF00234	PTHR33076 PTHR33076:SF2				GO:0006869 GO:0008289
Solyc10g075170	1727.87	-2.32572	0.677089	-3.43488	0.00059281	0.0113599	Solyc10g075170	Aspartate aminotransferase (AHRD V3 *** A0A2G2VSJ3_CAPBA)	PAC:51373610	Solyc10g075170	Solyc10g075170	Solyc10g075170.3.1	Solyc10g075170.3.1	PF00155	PTHR11879 PTHR11879:SF14	EC:2.6.1.1			GO:0003824 GO:0006520 GO:0008483 GO:0009058 GO:0030170
Solyc10g076400	526.461	-2.59695	0.825373	-3.14639	0.00165299	0.0233139	Solyc10g076400	Protein trichome birefringence-like 34 (AHRD V3 *** A0A1U8F2S8_CAPAN)	PAC:51372102	Solyc10g076400	Solyc10g076400	Solyc10g076400.2.1	Solyc10g076400.2.1	PF13839 PF14416	PTHR32285 PTHR32285:SF11
Solyc10g076540.1	288.221	2.27634	0.724923	3.14011	0.00168887	0.0236063	Solyc10g076540	Wall-associated receptor kinase-like 9 (AHRD V3 *-* A0A2G2VF42_CAPBA)	PAC:51372267	Solyc10g076540	Solyc10g076540.1	Solyc10g076540.1.1	Solyc10g076540.1.1		PTHR27005
Solyc10g076660	150.119	2.71816	0.711352	3.82111	0.00013285	0.00380901	Solyc10g076660	2-oxoglutarate (2OG) and Fe(II)-dependent oxygenase superfamily protein (AHRD V3 *** F4J670_ARATH)	PAC:51371506	Solyc10g076660	Solyc10g076660	Solyc10g076660.2.1	Solyc10g076660.2.1	PF03171 PF14226	PTHR10209 PTHR10209:SF134	EC:1.14.11.19	KOG0143		GO:0005506 GO:0016491 GO:0055114
Solyc10g076830	109.626	-1.65721	0.562539	-2.94594	0.00321974	0.0363809	Solyc10g076830	Laccase (AHRD V3 *** K4D225_SOLLC)	PAC:51371459	Solyc10g076830	Solyc10g076830	Solyc10g076830.2.1	Solyc10g076830.2.1	PF00394 PF07731 PF07732	PTHR11709 PTHR11709:SF93	EC:1.10.3.2		K05909	GO:0005507 GO:0016491 GO:0046274 GO:0048046 GO:0052716 GO:0055114
Solyc10g076910	2654.42	-1.08029	0.271571	-3.97793	6.95e-05	0.00226729	Solyc10g076910	ATP-dependent RNA helicase (AHRD V3 *** A0A1Y1IA80_KLENI)	PAC:51373207	Solyc10g076910	Solyc10g076910	Solyc10g076910.2.1	Solyc10g076910.2.1	PF00270 PF00271 PF04408 PF07717	PTHR18934 PTHR18934:SF91	EC:3.6.4.13		K12815	GO:0003676 GO:0004386 GO:0005524
Solyc10g076995.1	237.126	-2.59664	0.691736	-3.7538	0.000174176	0.00464055	Solyc10g076995	cardiomyopathy-associated protein (AHRD V3 *-* AT5G17910)	PAC:51372889	Solyc10g076995	Solyc10g076995.1	Solyc10g076995.1.1	Solyc10g076995.1.1		PTHR33870 PTHR33870:SF3
Solyc10g078890	1586.39	-1.44403	0.305584	-4.72549	2.3e-06	0.000154118	Solyc10g078890	Peroxidase (AHRD V3 *** K4D2D0_SOLLC)	PAC:51371817	Solyc10g078890	Solyc10g078890	Solyc10g078890.2.1	Solyc10g078890.2.1	PF00141	PTHR31388 PTHR31388:SF8	EC:1.11.1.7		K00430	GO:0004601 GO:0006979 GO:0020037 GO:0055114
Solyc10g078930	6779.9	-1.4567	0.307248	-4.74114	2.13e-06	0.000144454	Solyc10g078930	Activator of 90 kDa heat shock protein ATPase-like protein 1 (AHRD V3 *** A0A1J3GDI7_NOCCA)	PAC:51372461	Solyc10g078930	Solyc10g078930	Solyc10g078930.2.1	Solyc10g078930.2.1	PF08327 PF09229	PTHR13009 PTHR13009:SF8		KOG2936		GO:0001671 GO:0006950 GO:0051087
Solyc10g079640	300.542	1.20723	0.408058	2.95849	0.00309152	0.0354275	Solyc10g079640	IAA-amino acid hydrolase ILR1-like 6 (AHRD V3 *** A0A2G2YNX9_CAPAN)	PAC:51373378	Solyc10g079640	Solyc10g079640	Solyc10g079640.2.1	Solyc10g079640.2.1	PF01546 PF07687	PTHR11014 PTHR11014:SF62			K14664	GO:0008152 GO:0016787
Solyc10g080460	193.415	-2.67706	0.558168	-4.79615	1.62e-06	0.000118428	Solyc10g080460	Myb family transcription factor APL (AHRD V3 *** A0A2G2VWG6_CAPBA)	PAC:51373430	Solyc10g080460	Solyc10g080460	Solyc10g080460.2.1	Solyc10g080460.2.1	PF14379	PTHR31314 PTHR31314:SF7				GO:0003677
Solyc10g080600	325.355	1.28096	0.444395	2.88249	0.00394551	0.0414699	Solyc10g080600	Zinc finger protein 6 (AHRD V3 *** A0A1U8ENE4_CAPAN)	PAC:51372225	Solyc10g080600	Solyc10g080600	Solyc10g080600.3.1	Solyc10g080600.3.1	PF13912					GO:0003676 GO:0046872
Solyc10g080690	1666.21	-2.09451	0.266047	-7.87271	3.47e-15	2.23e-12	Solyc10g080690	Patatin (AHRD V3 *** A0A2G3BI67_CAPCH)	PAC:51372522	Solyc10g080690	Solyc10g080690	Solyc10g080690.2.1	Solyc10g080690.2.1	PF01734	PTHR32241 PTHR32241:SF6	EC:3.1.1.26	KOG0513		GO:0006629 GO:0008152
Solyc10g081020	7014.12	-1.39819	0.230531	-6.0651	1.32e-09	2.44e-07	Solyc10g081020	Transcription elongation factor spt6 (AHRD V3 *** A0A1U8EIC5_CAPAN)	PAC:51372484	Solyc10g081020	Solyc10g081020	Solyc10g081020.2.1	Solyc10g081020.2.1	PF14632 PF14633 PF14635 PF14639 PF14641 PF14878	PTHR10145	EC:3.2.1.8		K11292	GO:0003676 GO:0003677 GO:0006139 GO:0006357 GO:0032784
Solyc10g081200.1	1985.4	-2.49254	0.310913	-8.01684	1.08e-15	8.16e-13	Solyc10g081200	Dentin sialophosphoprotein (AHRD V3 *-* A0A1P8AZC3_ARATH)	PAC:51373237	Solyc10g081200	Solyc10g081200.1	Solyc10g081200.1.1	Solyc10g081200.1.1		PTHR33870 PTHR33870:SF4
Solyc10g081560	384.183	1.97896	0.359602	5.5032	3.73e-08	4.73e-06	Solyc10g081560	NAD(P)-binding Rossmann-fold superfamily protein (AHRD V3 *** F4IKL5_ARATH),Pfam:PF13561	PAC:51371876	Solyc10g081560	Solyc10g081560	Solyc10g081560.3.1	Solyc10g081560.3.1	PF08659	PTHR24322 PTHR24322:SF593	EC:1.1.1.206	KOG0725	K08081	GO:0008152 GO:0008667 GO:0016491 GO:0019290 GO:0055114
Solyc10g081720	5553.44	-1.34356	0.272582	-4.92903	8.26e-07	6.83e-05	Solyc10g081720	Fasciclin-like arabinogalactan protein 17 (AHRD V3 *** A0A2G3AVK5_CAPCH)	PAC:51371992	Solyc10g081720	Solyc10g081720	Solyc10g081720.2.1	Solyc10g081720.2.1	PF02469	PTHR32499 PTHR32499:SF3
Solyc10g081730	2232.79	-1.05145	0.291689	-3.60471	0.000312507	0.0072078	Solyc10g081730	Protein WVD2-like 1 (AHRD V3 *** A0A2G3AVM2_CAPCH)	PAC:51372460	Solyc10g081730	Solyc10g081730	Solyc10g081730.2.1	Solyc10g081730.2.1	PF06886	PTHR31358 PTHR31358:SF1
Solyc10g081880	358.036	-2.59977	0.418826	-6.20727	5.39e-10	1.1e-07	Solyc10g081880	Pentatricopeptide repeat (AHRD V3 *** A0A200PNG9_9MAGN)	PAC:51372743	Solyc10g081880	Solyc10g081880	Solyc10g081880.3.1	Solyc10g081880.3.1	PF01535 PF12854 PF13041	PTHR24015 PTHR24015:SF446				GO:0005515
Solyc10g082064.1	559.067	-1.07213	0.320567	-3.34449	0.000824332	0.0143087	Solyc10g082064	furry (AHRD V3 *** AT5G08060)	PAC:51373685	Solyc10g082064	Solyc10g082064.1	Solyc10g082064.1.1	Solyc10g082064.1.1		PTHR36391 PTHR36391:SF1				GO:0003824 GO:0005975 GO:0016616 GO:0055114
Solyc10g083300.2	66.3265	2.61671	0.926752	2.82352	0.00474988	0.0468924	Solyc10g083300	invertase 8	PAC:51372153	Solyc10g083300	Solyc10g083300.2	Solyc10g083300.2.1	Solyc10g083300.2.1	PF00251 PF08244	PTHR31953 PTHR31953:SF5	EC:3.2.1.26		K01193	GO:0004553 GO:0005975
Solyc10g083380	959.533	2.16871	0.406813	5.33098	9.77e-08	1.11e-05	Solyc10g083380	Basic-leucine zipper (BZIP) transcription factor family protein (AHRD V3 *-* Q8L5Y2_ARATH)	PAC:51372447	Solyc10g083380	Solyc10g083380	Solyc10g083380.2.1	Solyc10g083380.2.1		PTHR22952 PTHR22952:SF208				GO:0003700 GO:0006355 GO:0043565
Solyc10g083460.1	397.559	1.07976	0.348396	3.09923	0.00194024	0.0258293	Solyc10g083460	Zinc finger A20 and AN1 domain-containing stress-associated protein (AHRD V3 *** V5PZR5_9CARY)	PAC:51373184	Solyc10g083460	Solyc10g083460.1	Solyc10g083460.1.1	Solyc10g083460.1.1	PF01428 PF01754	PTHR10634		KOG3173		GO:0003677 GO:0008270
Solyc10g083500	3122.58	-1.11586	0.224678	-4.96649	6.82e-07	5.81e-05	Solyc10g083500	Protein kinase G11A (AHRD V3 *** A0A2G2YMZ1_CAPAN)	PAC:51373696	Solyc10g083500	Solyc10g083500	Solyc10g083500.2.1	Solyc10g083500.2.1	PF00069 PF07714	PTHR24351 PTHR24351:SF92	EC:2.7.11.1			GO:0004672 GO:0004713 GO:0005524 GO:0006468
Solyc10g083860	5047.65	-1.4161	0.349649	-4.05007	5.12e-05	0.00178753	Solyc10g083860	Glycosyltransferase (AHRD V3 *** A0A2I4E2Y0_9ROSI)	PAC:51373161	Solyc10g083860	Solyc10g083860	Solyc10g083860.3.1	Solyc10g083860.3.1	PF00201	PTHR11926 PTHR11926:SF401			K13496	GO:0008152 GO:0016758
Solyc10g083880	2188.36	-1.5038	0.416968	-3.6065	0.000310352	0.00716569	Solyc10g083880	tonoplast intrinsic protein 1	PAC:51371583	Solyc10g083880	Solyc10g083880	Solyc10g083880.2.1	Solyc10g083880.2.1	PF00230	PTHR19139 PTHR19139:SF52		KOG0223	K09873	GO:0005215 GO:0006810 GO:0016020
Solyc10g084150	276.758	1.87629	0.623256	3.01046	0.00260853	0.0316373	Solyc10g084150	Cytokinin riboside 5'-monophosphate phosphoribohydrolase (AHRD V3 *** A0A2G2VTW3_CAPBA)	PAC:51373164	Solyc10g084150	Solyc10g084150	Solyc10g084150.2.1	Solyc10g084150.2.1	PF03641	PTHR31223 PTHR31223:SF17			K06966
Solyc10g084170.1	226.348	-1.61052	0.430902	-3.73755	0.000185819	0.00486722	Solyc10g084170	Bag family molecular chaperone regulator mitochondrial-like (AHRD V3 *** A0A2K3P7D1_TRIPR)	PAC:51371490	Solyc10g084170	Solyc10g084170.1	Solyc10g084170.1.1	Solyc10g084170.1.1	PF00612 PF02179	PTHR33322 PTHR33322:SF6				GO:0005515 GO:0051087
Solyc10g084220	904.053	-1.38819	0.271346	-5.11595	3.12e-07	3.01e-05	Solyc10g084220	Protein FAR1-RELATED SEQUENCE 7 (AHRD V3 *** A0A2G2VTX9_CAPBA)	PAC:51371855	Solyc10g084220	Solyc10g084220	Solyc10g084220.3.1	Solyc10g084220.3.1	PF03101 PF04434 PF10551	PTHR31669 PTHR31669:SF38				GO:0006355 GO:0008270
Solyc10g084370	668.633	1.37558	0.38982	3.52875	0.000417533	0.00880208	Solyc10g084370	Homeodomain-like superfamily protein (AHRD V3 *** A0A1I9LS15_ARATH)	PAC:51372612	Solyc10g084370	Solyc10g084370	Solyc10g084370.3.1	Solyc10g084370.3.1	PF00249	PTHR12802 PTHR12802:SF52		KOG0724		GO:0003677
Solyc10g084530.1	349.534	-1.63538	0.439364	-3.72215	0.000197533	0.00507055	Solyc10g084530	Lung seven transmembrane receptor family protein (AHRD V3 *-* A0A2U1P555_ARTAN)	PAC:51372378	Solyc10g084530	Solyc10g084530.1	Solyc10g084530.1.1	Solyc10g084530.1.1		PTHR21229 PTHR21229:SF21				GO:0016021
Solyc10g084540	161.751	-1.96358	0.684051	-2.87052	0.00409796	0.0426387	Solyc10g084540	Pentatricopeptide repeat (AHRD V3 *-* A0A200R560_9MAGN)	PAC:51373045	Solyc10g084540	Solyc10g084540	Solyc10g084540.3.1	Solyc10g084540.3.1	PF01535 PF04571 PF08235 PF13041 PF14432 PF16876	PTHR12181 PTHR12181:SF12	EC:3.1.3.4		K15728	GO:0005515
Solyc10g084760	9098.1	-1.5495	0.308615	-5.0208	5.15e-07	4.51e-05	Solyc10g084760	E3 ubiquitin-protein ligase ubr3-like protein (AHRD V3 *** A0A2K3NLG7_TRIPR)	PAC:51372512	Solyc10g084760	Solyc10g084760	Solyc10g084760.3.1	Solyc10g084760.3.1	PF02207	PTHR21497 PTHR21497:SF24	EC:3.4.17.20	KOG1139		GO:0008270
Solyc10g085030.1	375.535	1.84715	0.579892	3.18534	0.00144584	0.0212293	Solyc10g085030	Heme-binding-like protein (AHRD V3 *** A0A2I0X8X3_9ASPA)	PAC:51372467	Solyc10g085030	Solyc10g085030.1	Solyc10g085030.1.1	Solyc10g085030.1.1	PF04832	PTHR11220
Solyc10g085070	1854.88	-1.23455	0.343012	-3.59915	0.000319259	0.00732125	Solyc10g085070	UPF0503 protein, chloroplastic (AHRD V3 *** A0A1J3F8G8_NOCCA)	PAC:51373749	Solyc10g085070	Solyc10g085070	Solyc10g085070.3.1	Solyc10g085070.3.1	PF05340	PTHR31659 PTHR31659:SF8
Solyc10g085470.1	1196.33	1.23768	0.298663	4.14407	3.41e-05	0.00131296	Solyc10g085470	Unknown protein	PAC:51372997	Solyc10g085470	Solyc10g085470.1	Solyc10g085470.1.1	Solyc10g085470.1.1
Solyc10g085670	820.583	-1.4426	0.313627	-4.59971	4.23e-06	0.00025642	Solyc10g085670	MAP kinase kinase kinase 79	PAC:51372875	Solyc10g085670	Solyc10g085670	Solyc10g085670.2.1	Solyc10g085670.2.1	PF07714 PF08263	PTHR27003 PTHR27003:SF22	EC:2.7.11.1	KOG1187		GO:0004672 GO:0004713 GO:0005524 GO:0006468
Solyc10g085700.1	225.079	6.59659	0.947438	6.96256	3.34e-12	1.2e-09	Solyc10g085700	Aminotransferase-like, plant mobile domain-containing protein (AHRD V3 *-* A0A118K705_CYNCS)	PAC:51372725	Solyc10g085700	Solyc10g085700.1	Solyc10g085700.1.1	Solyc10g085700.1.1	PF10536	PTHR12606 PTHR12606:SF29	EC:3.1.3.16			GO:0046983
Solyc10g085750	336.621	-2.13899	0.569653	-3.7549	0.000173413	0.00463722	Solyc10g085750	Polyadenylate-binding protein (AHRD V3 *** A0A2G3BFC7_CAPCH)	PAC:51372169	Solyc10g085750	Solyc10g085750	Solyc10g085750.2.1	Solyc10g085750.2.1	PF00076 PF00658	PTHR24012 PTHR24012:SF455		KOG0123	K13126	GO:0000166 GO:0003676 GO:0003723
Solyc10g085910	1850.38	1.12948	0.243149	4.64521	3.4e-06	0.000214858	Solyc10g085910	Heavy metal transport/detoxification superfamily protein (AHRD V3 *-* B6T8A4_MAIZE)	PAC:51372230	Solyc10g085910	Solyc10g085910	Solyc10g085910.2.1	Solyc10g085910.2.1	PF00403	PTHR22814 PTHR22814:SF16		KOG1603		GO:0030001 GO:0046872
Solyc10g086410	26448.4	-1.47728	0.231103	-6.3923	1.63e-10	4.07e-08	Solyc10g086410	LEHSC270 hsc-2heat shock protein cognate 70	PAC:51371858	Solyc10g086410	Solyc10g086410	Solyc10g086410.3.1	Solyc10g086410.3.1	PF00012	PTHR19375 PTHR19375:SF232			K03283
Solyc10g086650.1	509.736	-1.71644	0.305536	-5.61779	1.93e-08	2.67e-06	Solyc10g086650	Glyoxal oxidase (AHRD V3 *** A0A200R4V9_9MAGN)	PAC:51373209	Solyc10g086650	Solyc10g086650.1	Solyc10g086650.1.1	Solyc10g086650.1.1	PF07250 PF09118	PTHR32208 PTHR32208:SF8	EC:1.1.3.9
Solyc10g150123	22.249	-7.99668	2.01336	-3.9718	7.13e-05	0.00230914	Solyc10g150123	Unknown protein	PAC:51371726	Solyc10g150123	Solyc10g150123	Solyc10g150123.1.1	Solyc10g150123.1.1
Solyc11g005660	141.805	-1.88795	0.597519	-3.15965	0.00157961	0.0225118	Solyc11g005660	Serine/threonine-protein kinase (AHRD V3 *** A0A0K0XQY4_TOBAC)	PAC:51360454	Solyc11g005660	Solyc11g005660	Solyc11g005660.2.1	Solyc11g005660.2.1	PF00069	PTHR24348 PTHR24348:SF24	EC:2.7.11.1	KOG0583	K08269	GO:0004672 GO:0004713 GO:0005524 GO:0006468
Solyc11g005770	5761.98	-1.04697	0.351276	-2.98048	0.00287793	0.0336875	Solyc11g005770	Pectinesterase (AHRD V3 *** A0A2I4GT13_9ROSI)	PAC:51361260	Solyc11g005770	Solyc11g005770	Solyc11g005770.2.1	Solyc11g005770.2.1	PF01095 PF04043	PTHR31707 PTHR31707:SF24	EC:3.1.1.11			GO:0004857 GO:0005618 GO:0030599 GO:0042545
Solyc11g005940	502.028	-1.38485	0.42518	-3.25709	0.00112559	0.0178889	Solyc11g005940	Pentatricopeptide repeat (AHRD V3 *** A0A200QNS5_9MAGN)	PAC:51360777	Solyc11g005940	Solyc11g005940	Solyc11g005940.3.1	Solyc11g005940.3.1	PF12854 PF13041	PTHR24015 PTHR24015:SF473				GO:0005515
Solyc11g006020	1778.95	1.66787	0.547968	3.04374	0.00233656	0.0292043	Solyc11g006020	NADH dehydrogenase-like complex O (AHRD V3 *-* A0A0F7GY98_9ASPA)	PAC:51361495	Solyc11g006020	Solyc11g006020	Solyc11g006020.2.1	Solyc11g006020.2.1	PF11910	PTHR36728 PTHR36728:SF2				GO:0005886 GO:0016655 GO:0055114
Solyc11g006520	989.306	-1.31695	0.459425	-2.86652	0.00415013	0.0429524	Solyc11g006520	Disease resistance protein (AHRD V3 *** A0A2U1NYN9_ARTAN)	PAC:51360231	Solyc11g006520	Solyc11g006520	Solyc11g006520.2.1	Solyc11g006520.2.1	PF00931	PTHR23155 PTHR23155:SF442		KOG4658		GO:0043531
Solyc11g006560	389.816	-1.60681	0.501433	-3.20444	0.00135325	0.020321	Solyc11g006560	Glycosyl transferase family 1 protein-like (AHRD V3 *** Q69TB4_ORYSJ)	PAC:51361220	Solyc11g006560	Solyc11g006560	Solyc11g006560.3.1	Solyc11g006560.3.1	PF00534	PTHR12526 PTHR12526:SF378	EC:2.4.1.246
Solyc11g006590	228.429	2.34287	0.742428	3.15568	0.00160124	0.0227162	Solyc11g006590	Cytochrome (AHRD V3 *** A0A1U8G4E5_CAPAN)	PAC:51361707	Solyc11g006590	Solyc11g006590	Solyc11g006590.2.1	Solyc11g006590.2.1	PF00067	PTHR24298 PTHR24298:SF180				GO:0004497 GO:0005506 GO:0016705 GO:0020037 GO:0055114
Solyc11g006740	350.447	1.97581	0.543011	3.63862	0.000274103	0.00650072	Solyc11g006740	F-box domain, Phloem protein 2-like protein (AHRD V3 *** A0A2U1NHQ2_ARTAN)	PAC:51360889	Solyc11g006740	Solyc11g006740	Solyc11g006740.3.1	Solyc11g006740.3.1	PF14299	PTHR32278 PTHR32278:SF6				GO:0005515
Solyc11g006785.1	318.574	2.22102	0.684939	3.24265	0.00118423	0.0184959	Solyc11g006785	Unknown protein	PAC:51360416	Solyc11g006785	Solyc11g006785.1	Solyc11g006785.1.1	Solyc11g006785.1.1
Solyc11g006960	4857.72	-1.0202	0.252496	-4.04046	5.33e-05	0.00184173	Solyc11g006960	spectrin beta chain%2C brain (AHRD V3 *** AT5G22450)	PAC:51362176	Solyc11g006960	Solyc11g006960	Solyc11g006960.2.1	Solyc11g006960.2.1		PTHR31115 PTHR31115:SF2
Solyc11g007060	2273.11	-1.21739	0.357569	-3.40463	0.00066253	0.0122092	Solyc11g007060	40S ribosomal protein S27 (AHRD V3 *-* AT5G47940)	PAC:51361108	Solyc11g007060	Solyc11g007060	Solyc11g007060.2.1	Solyc11g007060.2.1		PTHR37261
Solyc11g007360.1	445.096	1.35812	0.364817	3.72275	0.000197062	0.00506442	Solyc11g007360	BnaA09g09900D protein (AHRD V3 *-* A0A078ICT6_BRANA)	PAC:51362072	Solyc11g007360	Solyc11g007360.1	Solyc11g007360.1.1	Solyc11g007360.1.1	PF08268	PTHR31790 PTHR31790:SF19
Solyc11g007840	577.136	-1.34691	0.325337	-4.14004	3.47e-05	0.00133387	Solyc11g007840	UDP-Glycosyltransferase superfamily protein (AHRD V3 *** AT5G04480)	PAC:51361087	Solyc11g007840	Solyc11g007840	Solyc11g007840.3.1	Solyc11g007840.3.1	PF00534	PTHR12526 PTHR12526:SF354
Solyc11g007930.1	356.927	1.59676	0.489358	3.26296	0.00110254	0.0176495	Solyc11g007930	Histone H2B (AHRD V3 *** A0A328DBY2_9ASTE)	PAC:51360774	Solyc11g007930	Solyc11g007930.1	Solyc11g007930.1.1	Solyc11g007930.1.1	PF00125	PTHR23428		KOG1744	K11252	GO:0000786 GO:0003677 GO:0046982
Solyc11g008110.1	359.871	-1.49278	0.424373	-3.51761	0.000435446	0.00906363	Solyc11g008110	Nuclear pore complex protein NUP88 (AHRD V3 *-* A0A2G2YE72_CAPAN)	PAC:51360206	Solyc11g008110	Solyc11g008110.1	Solyc11g008110.1.1	Solyc11g008110.1.1		PTHR13257			K14318	GO:0005515
Solyc11g008150	5202.02	-1.52452	0.269982	-5.64672	1.64e-08	2.33e-06	Solyc11g008150	Transcription elongation factor Spt5 (AHRD V3 *-* A0A200R5H6_9MAGN)	PAC:51360734	Solyc11g008150	Solyc11g008150	Solyc11g008150.3.1	Solyc11g008150.3.1	PF03439 PF11942	PTHR11125 PTHR11125:SF8		KOG1999		GO:0006355
Solyc11g008460.1	808.365	-2.51687	0.474959	-5.29912	1.16e-07	1.28e-05	Solyc11g008460	SART-1 family protein DOT2 (AHRD V3 *-* A0A1U8F4I8_CAPAN)	PAC:51361831	Solyc11g008460	Solyc11g008460.1	Solyc11g008460.1.1	Solyc11g008460.1.1	PF03343	PTHR14152 PTHR14152:SF5				GO:0000398
Solyc11g008680	3596.73	-2.16926	0.571063	-3.79863	0.000145499	0.00405966	Solyc11g008680	Acyl-[acyl-carrier-protein] desaturase (AHRD V3 *** A0A2G3B0E0_CAPCH)	PAC:51359884	Solyc11g008680	Solyc11g008680	Solyc11g008680.2.1	Solyc11g008680.2.1	PF03405	PTHR31155 PTHR31155:SF4	EC:1.14.19.2		K03921	GO:0006631 GO:0016491 GO:0045300 GO:0055114
Solyc11g008940.1	211.145	-1.19152	0.412685	-2.88723	0.00388647	0.0410847	Solyc11g008940	Pentatricopeptide repeat-containing protein (AHRD V3 *** A0A2U1KES0_ARTAN)	PAC:51360429	Solyc11g008940	Solyc11g008940.1	Solyc11g008940.1.1	Solyc11g008940.1.1	PF01535 PF13041 PF14432	PTHR24015 PTHR24015:SF611				GO:0005515
Solyc11g010130	162.16	1.97131	0.608799	3.23804	0.00120354	0.018717	Solyc11g010130	Protein kinase (AHRD V3 *** Q40264_MESCR)	PAC:51361054	Solyc11g010130	Solyc11g010130	Solyc11g010130.3.1	Solyc11g010130.3.1	PF00069	PTHR24343 PTHR24343:SF207	EC:2.7.11.1	KOG0583	K14498	GO:0004672 GO:0004713 GO:0005524 GO:0006468
Solyc11g010290	367.694	-1.73568	0.434708	-3.99275	6.53e-05	0.00216902	Solyc11g010290	Dicarboxylate transporter 2, chloroplastic (AHRD V3 *** A0A2G2Y5B9_CAPAN)	PAC:51361667	Solyc11g010290	Solyc11g010290	Solyc11g010290.2.1	Solyc11g010290.2.1	PF00939	PTHR10283 PTHR10283:SF106			K03319	GO:0005215 GO:0006814 GO:0016020 GO:0055085
Solyc11g010310	1942.6	-1.02538	0.255757	-4.00921	6.09e-05	0.00206086	Solyc11g010310	ATP-dependent RNA helicase DEAH11, chloroplastic-like (AHRD V3 *** A0A2I4EF57_9ROSI)	PAC:51361780	Solyc11g010310	Solyc11g010310	Solyc11g010310.2.1	Solyc11g010310.2.1	PF00013 PF00270 PF00271 PF01485 PF04408 PF07717	PTHR18934 PTHR18934:SF81	EC:3.6.4.13		K12818	GO:0003676 GO:0003723 GO:0004386 GO:0005515 GO:0005524 GO:0008270
Solyc11g010930	212.634	1.69249	0.562751	3.00753	0.00263379	0.0318049	Solyc11g010930	HVA22-like protein (AHRD V3 *** A0A2G3B0A8_CAPCH)	PAC:51360800	Solyc11g010930	Solyc11g010930	Solyc11g010930.2.1	Solyc11g010930.2.1	PF03134	PTHR12300 PTHR12300:SF56			K17279
Solyc11g011030	155.625	1.82445	0.54841	3.32679	0.000878522	0.0151171	Solyc11g011030	Pto-responsive gene 1	PAC:51362139	Solyc11g011030	Solyc11g011030	Solyc11g011030.2.1	Solyc11g011030.2.1	PF06200 PF09425	PTHR33077 PTHR33077:SF3			K13464
Solyc11g011080	1389.88	-1.46352	0.386115	-3.79036	0.000150429	0.00415747	Solyc11g011080	Disease resistance protein (TIR-NBS-LRR class) (AHRD V3 *** A0A2K3NNZ4_TRIPR)	PAC:51361346	Solyc11g011080	Solyc11g011080	Solyc11g011080.3.1	Solyc11g011080.3.1	PF00931 PF13676	PTHR11017 PTHR11017:SF169		KOG4658		GO:0005515 GO:0007165 GO:0043531
Solyc11g011330	2896.47	1.26206	0.396559	3.18253	0.00145993	0.0213214	Solyc11g011330	Cinnamyl alcohol dehydrogenase (AHRD V3 *** J7IAL0_FRAAN)	PAC:51360695	Solyc11g011330	Solyc11g011330	Solyc11g011330.2.1	Solyc11g011330.2.1	PF00107 PF08240	PTHR11695 PTHR11695:SF588	EC:1.1.1.195 EC:1.1.1.71	KOG0023	K00083	GO:0008270 GO:0016491 GO:0055114
Solyc11g011410	195.976	-2.02249	0.481721	-4.19847	2.69e-05	0.00108228	Solyc11g011410	Pentatricopeptide repeat (AHRD V3 *** A0A200PWA7_9MAGN)	PAC:51360601	Solyc11g011410	Solyc11g011410	Solyc11g011410.3.1	Solyc11g011410.3.1	PF01535 PF13041	PTHR24015 PTHR24015:SF824				GO:0005515
Solyc11g011940	47.3138	3.15725	1.07568	2.93511	0.00333425	0.0374228	Solyc11g011940	homeobox-leucine zipper protein ROC8 (AHRD V3 *** A0A2I4EBE3_9ROSI)	PAC:51360085	Solyc11g011940	Solyc11g011940	Solyc11g011940.3.1	Solyc11g011940.3.1	PF00046 PF01852	PTHR24326 PTHR24326:SF289			K09338	GO:0003677 GO:0008289
Solyc11g012640.1	517.107	1.15092	0.392275	2.93395	0.00334678	0.0375055	Solyc11g012640	transmembrane protein (AHRD V3 *-* AT4G16410)	PAC:51361060	Solyc11g012640	Solyc11g012640.1	Solyc11g012640.1.1	Solyc11g012640.1.1	PF05421	PTHR36049 PTHR36049:SF3
Solyc11g012980.1	456.242	-1.92254	0.376003	-5.1131	3.17e-07	3.03e-05	Solyc11g012980	Ethylene-responsive transcription factor (AHRD V3 *** A0A2G3CLK5_CAPCH)	PAC:51361917	Solyc11g012980	Solyc11g012980.1	Solyc11g012980.1.1	Solyc11g012980.1.1	PF00847	PTHR31985 PTHR31985:SF8				GO:0003677 GO:0003700 GO:0006355
Solyc11g013030	2007.09	-1.15793	0.360531	-3.21172	0.00131942	0.0199676	Solyc11g013030	DIS3-like exonuclease 2 (AHRD V3 *** A0A2G2WY12_CAPBA)	PAC:51361557	Solyc11g013030	Solyc11g013030	Solyc11g013030.2.1	Solyc11g013030.2.1	PF00773	PTHR23355 PTHR23355:SF9	EC:3.1.13.1		K18758
Solyc11g013110	1516.46	1.2107	0.294596	4.10971	3.96e-05	0.00146149	Solyc11g013110	2-oxoglutarate (2OG) and Fe(II)-dependent oxygenase superfamily protein (AHRD V3 *** AT1G49390)	PAC:51361488	Solyc11g013110	Solyc11g013110	Solyc11g013110.2.1	Solyc11g013110.2.1	PF03171 PF14226	PTHR10209 PTHR10209:SF165	EC:1.14.11.23 EC:1.14.11.9	KOG0143	K05278	GO:0005506 GO:0016491 GO:0055114
Solyc11g013820	192.65	-3.54443	0.487882	-7.26494	3.73e-13	1.51e-10	Solyc11g013820	1-phosphatidylinositol-3-phosphate 5-kinase-like protein (AHRD V3 *-* A0A2K3NR77_TRIPR)	PAC:51360097	Solyc11g013820	Solyc11g013820	Solyc11g013820.2.1	Solyc11g013820.2.1		PTHR11353 PTHR11353:SF107	EC:2.7.1.150			GO:0005524
Solyc11g013830	2596.63	-1.10934	0.367287	-3.02037	0.00252468	0.0309125	Solyc11g013830	1-phosphatidylinositol-3-phosphate 5-kinase fab1d-like protein (AHRD V3 *** A0A2K3NPE5_TRIPR)	PAC:51362124	Solyc11g013830	Solyc11g013830	Solyc11g013830.2.1	Solyc11g013830.2.1	PF00118 PF01504	PTHR11353 PTHR11353:SF107	EC:2.7.1.150		K00921	GO:0005524 GO:0016307 GO:0046488
Solyc11g017170.1	631.439	-1.91598	0.434611	-4.4085	1.04e-05	0.000512665	Solyc11g017170	Phospholipid-transporting ATPase (AHRD V3 *** A0A328CWN8_9ASTE)	PAC:51361826	Solyc11g017170	Solyc11g017170.1	Solyc11g017170.1.1	Solyc11g017170.1.1	PF00122 PF12710 PF16209	PTHR24092 PTHR24092:SF72	EC:3.6.3.1		K01530	GO:0000166 GO:0000287 GO:0004012 GO:0005524 GO:0015914 GO:0016021 GO:0046872
Solyc11g017240	754.805	1.1825	0.343245	3.44505	0.000570952	0.0110538	Solyc11g017240	chorismate mutase	PAC:51360820	Solyc11g017240	Solyc11g017240	Solyc11g017240.3.1	Solyc11g017240.3.1		PTHR21145 PTHR21145:SF1	EC:5.4.99.5	KOG0795	K01850	GO:0004106 GO:0009073 GO:0046417
Solyc11g017290.1	69.5281	-2.59357	0.700952	-3.70007	0.000215543	0.00543392	Solyc11g017290	Pentatricopeptide repeat-containing protein (AHRD V3 *** A0A1U8GEG1_CAPAN)	PAC:51361050	Solyc11g017290	Solyc11g017290.1	Solyc11g017290.1.1	Solyc11g017290.1.1	PF01535 PF13041 PF13812	PTHR24015 PTHR24015:SF311				GO:0005515
Solyc11g017370	139.669	-2.12253	0.538508	-3.9415	8.1e-05	0.00253481	Solyc11g017370	Pentatricopeptide repeat-containing protein, chloroplastic (AHRD V3 *** A0A2G2WYH4_CAPBA)	PAC:51360415	Solyc11g017370	Solyc11g017370	Solyc11g017370.3.1	Solyc11g017370.3.1	PF01535 PF13041	PTHR24015 PTHR24015:SF389				GO:0005515
Solyc11g017430	642.195	1.04569	0.310522	3.36751	0.000758497	0.0134441	Solyc11g017430	Mitochondrial transcription termination factor family protein (AHRD V3 *-* AT4G09620)	PAC:51359892	Solyc11g017430	Solyc11g017430	Solyc11g017430.3.1	Solyc11g017430.3.1		PTHR13068 PTHR13068:SF26
Solyc11g017460	3438.45	-1.29366	0.264391	-4.89296	9.93e-07	8e-05	Solyc11g017460	U-box domain-containing protein 13 (AHRD V3 *** A0A1J3H637_NOCCA)	PAC:51360969	Solyc11g017460	Solyc11g017460	Solyc11g017460.3.1	Solyc11g017460.3.1	PF00168	PTHR23315 PTHR23315:SF135		KOG1030		GO:0005488 GO:0005515
Solyc11g018720.1	301.302	-1.38746	0.401463	-3.45602	0.000548221	0.0106991	Solyc11g018720	ALBINO3-like protein 2, chloroplastic (AHRD V3 *-* A0A1U8G0A5_CAPAN)	PAC:51361514	Solyc11g018720	Solyc11g018720.1	Solyc11g018720.1.1	Solyc11g018720.1.1		PTHR12428 PTHR12428:SF22				GO:0016021 GO:0051205
Solyc11g019960	574.122	-1.05415	0.352436	-2.99104	0.00278033	0.0328802	Solyc11g019960	immunoglobulin (AHRD V3 *** AT1G50120)	PAC:51360748	Solyc11g019960	Solyc11g019960	Solyc11g019960.2.1	Solyc11g019960.2.1	PF08737	PTHR12507				GO:0007165
Solyc11g020877.1	3485.93	1.19386	0.245057	4.87178	1.11e-06	8.71e-05	Solyc11g020877	40S ribosomal protein S29-like (AHRD V3 *** A0A2I4F7M1_9ROSI)	PAC:51361808	Solyc11g020877	Solyc11g020877.1	Solyc11g020877.1.1	Solyc11g020877.1.1	PF00253	PTHR12010 PTHR12010:SF6		KOG3506	K02980	GO:0003735 GO:0005622 GO:0005840 GO:0006412
Solyc11g021060	675.693	1.59827	0.441185	3.62268	0.000291564	0.00680332	Solyc11g021060	TOMARPIX proteinase inhibitor	PAC:51362154	Solyc11g021060	Solyc11g021060	Solyc11g021060.2.1	Solyc11g021060.2.1	PF02428	PTHR33832 PTHR33832:SF2				GO:0004867
Solyc11g022460	1145.63	-2.23148	0.465066	-4.7982	1.6e-06	0.000117614	Solyc11g022460	C2 calcium/lipid-binding plant phosphoribosyltransferase family protein (AHRD V3 *** A0A061FS12_THECC)	PAC:51360826	Solyc11g022460	Solyc11g022460	Solyc11g022460.3.1	Solyc11g022460.3.1	PF00168	PTHR10024 PTHR10024:SF197				GO:0005515
Solyc11g028165.1	16.722	-7.58526	2.21128	-3.43026	0.000602999	0.011531	Solyc11g028165	sister-chromatid cohesion protein 3 (AHRD V3 --* XP_025886976)	PAC:51361086	Solyc11g028165	Solyc11g028165.1	Solyc11g028165.1.1	Solyc11g028165.1.1
Solyc11g033270	10952.6	-1.05368	0.247929	-4.24992	2.14e-05	0.000897293	Solyc11g033270	MAP kinase kinase kinase 82	PAC:51361353	Solyc11g033270	Solyc11g033270	Solyc11g033270.2.1	Solyc11g033270.2.1	PF00069	PTHR24361 PTHR24361:SF326	EC:2.7.11.1	KOG0198		GO:0004672 GO:0004713 GO:0005488 GO:0005515 GO:0005524 GO:0006468
Solyc11g039890	100.495	-3.36047	0.831355	-4.04217	5.3e-05	0.00183127	Solyc11g039890	Nucleoporin (DUF3414) (AHRD V3 *-* F4JUG3_ARATH)	PAC:51362113	Solyc11g039890	Solyc11g039890	Solyc11g039890.2.1	Solyc11g039890.2.1	PF11894	PTHR31431 PTHR31431:SF1				GO:0005643
Solyc11g040060	192.88	-2.18441	0.509893	-4.28405	1.84e-05	0.000803774	Solyc11g040060	Pentatricopeptide repeat-containing protein (AHRD V3 *** A0A2G3CEG3_CAPCH)	PAC:51360609	Solyc11g040060	Solyc11g040060	Solyc11g040060.3.1	Solyc11g040060.3.1	PF01535 PF13041 PF14432	PTHR24015 PTHR24015:SF631				GO:0005515
Solyc11g040170	497.852	-1.48359	0.424568	-3.49436	0.000475198	0.00964498	Solyc11g040170	mRNA capping enzyme family protein (AHRD V3 *-* A0A2U1MNN8_ARTAN)	PAC:51360842	Solyc11g040170	Solyc11g040170	Solyc11g040170.3.1	Solyc11g040170.3.1		PTHR10367 PTHR10367:SF0	EC:2.1.1.56
Solyc11g040390	2366.82	-1.42582	0.339839	-4.19557	2.72e-05	0.00109333	Solyc11g040390	Aspartokinase-homoserine dehydrogenase (AHRD V3 *** O65027_SOYBN)	PAC:51360835	Solyc11g040390	Solyc11g040390	Solyc11g040390.2.1	Solyc11g040390.2.1	PF00696 PF00742 PF01842 PF03447 PF13840	PTHR21499 PTHR21499:SF30	EC:1.1.1.3 EC:2.7.2.4	KOG0456	K12524	GO:0004072 GO:0004412 GO:0006520 GO:0008152 GO:0008652 GO:0009067 GO:0016491 GO:0016597 GO:0050661 GO:0055114
Solyc11g043130	2511.63	-2.88796	0.35971	-8.02857	9.86e-16	7.83e-13	Solyc11g043130	Phosphatidylinositol 4-kinase alpha 1 (AHRD V3 *** A0A2G2VJB2_CAPBA)	PAC:51360569	Solyc11g043130	Solyc11g043130	Solyc11g043130.2.1	Solyc11g043130.2.1		PTHR10048 PTHR10048:SF15	EC:2.7.1.67		K00888	GO:0005488 GO:0046854 GO:0048015
Solyc11g043200.1	606.043	-2.56452	0.336121	-7.62974	2.35e-14	1.17e-11	Solyc11g043200	Dynamin related protein (AHRD V3 *-* A0A1P8AX46_ARATH)	PAC:51360228	Solyc11g043200	Solyc11g043200.1	Solyc11g043200.1.1	Solyc11g043200.1.1	PF00350 PF01031	PTHR11566 PTHR11566:SF75				GO:0003924 GO:0005525
Solyc11g044280.1	741.937	-1.31596	0.373375	-3.5245	0.000424278	0.00890126	Solyc11g044280	Major facilitator superfamily (AHRD V3 *** A0A200Q8Q5_9MAGN)	PAC:51360054	Solyc11g044280	Solyc11g044280.1	Solyc11g044280.1.1	Solyc11g044280.1.1	PF07690	PTHR23505 PTHR23505:SF17				GO:0016021 GO:0055085
Solyc11g044510	426.467	-1.27365	0.350206	-3.63685	0.000275992	0.00653132	Solyc11g044510	B3 DNA binding domain-containing protein (AHRD V3 *** A0A2U1MBL5_ARTAN)	PAC:51360951	Solyc11g044510	Solyc11g044510	Solyc11g044510.3.1	Solyc11g044510.3.1		PTHR34269 PTHR34269:SF1				GO:0003677
Solyc11g044933.1	268.201	-1.75796	0.3901	-4.50644	6.59e-06	0.000363367	Solyc11g044933	Transposon, En/Spm-like, Transposase-associated domain protein (AHRD V3 *** A0A2U1M4R3_ARTAN)	PAC:51362080	Solyc11g044933	Solyc11g044933.1	Solyc11g044933.1.1	Solyc11g044933.1.1	PF13963	PTHR10775 PTHR10775:SF96
Solyc11g044980.1	37.1697	-4.27024	1.46123	-2.92236	0.00347387	0.0383197	Solyc11g044980	Protein kinase family protein (AHRD V3 *-* F4J8A5_ARATH)	PAC:51361500	Solyc11g044980	Solyc11g044980.1	Solyc11g044980.1.1	Solyc11g044980.1.1		PTHR11042 PTHR11042:SF96	EC:2.7.11.1
Solyc11g045000.1	137.576	-2.3315	0.566661	-4.11444	3.88e-05	0.00145253	Solyc11g045000	Protein kinase family protein (AHRD V3 *-* A0A2U1M9Z1_ARTAN)	PAC:51360952	Solyc11g045000	Solyc11g045000.1	Solyc11g045000.1.1	Solyc11g045000.1.1		PTHR11042 PTHR11042:SF96
Solyc11g045020.1	16.0273	-7.5239	2.19961	-3.42056	0.00062493	0.011805	Solyc11g045020	eIF-2-alpha kinase GCN2 isoform X1 (AHRD V3 *-* XP_010313093)	PAC:51361950	Solyc11g045020	Solyc11g045020.1	Solyc11g045020.1.1	Solyc11g045020.1.1
Solyc11g045140.1	73.1979	-4.85127	1.34262	-3.61328	0.00030235	0.00701061	Solyc11g045140	Vacuolar protein sorting-associated protein (AHRD V3 *-* A0A1Y1HXB5_KLENI)	PAC:51362151	Solyc11g045140	Solyc11g045140.1	Solyc11g045140.1.1	Solyc11g045140.1.1	PF12624	PTHR16166 PTHR16166:SF100
Solyc11g045160	1761.55	-2.85597	0.348231	-8.20135	2.38e-16	2.36e-13	Solyc11g045160	Vacuolar protein sorting-associated protein, putative (DUF1162) (AHRD V3 *** A0A1P8BEF0_ARATH)	PAC:51361885	Solyc11g045160	Solyc11g045160	Solyc11g045160.3.1	Solyc11g045160.3.1	PF06650 PF16908 PF16910	PTHR16166 PTHR16166:SF87
Solyc11g045215.1	42.4889	-3.81007	0.941718	-4.04587	5.21e-05	0.00180825	Solyc11g045215	DEAD-box ATP-dependent RNA helicase 50 (AHRD V3 *-* A0A1U8EMF9_CAPAN)	PAC:51359915	Solyc11g045215	Solyc11g045215.1	Solyc11g045215.1.1	Solyc11g045215.1.1			EC:3.6.4.13
Solyc11g061700	16.9274	-7.60248	2.14784	-3.5396	0.000400735	0.00858061	Solyc11g061700	Proline-tRNA ligase (DUF1680) (AHRD V3 *** Q9LXU4_ARATH)	PAC:51362172	Solyc11g061700	Solyc11g061700	Solyc11g061700.2.1	Solyc11g061700.2.1	PF07944	PTHR31151 PTHR31151:SF0			K09955	GO:0003824
Solyc11g062010	10645.3	-1.30758	0.227278	-5.75321	8.76e-09	1.34e-06	Solyc11g062010	Chromatin structure-remodeling complex protein SYD (AHRD V3 *** A0A2G2YFV9_CAPAN)	PAC:51362022	Solyc11g062010	Solyc11g062010	Solyc11g062010.3.1	Solyc11g062010.3.1	PF00271 PF04851 PF14619	PTHR10799 PTHR10799:SF783	EC:3.6.4.12			GO:0003677 GO:0005524 GO:0016787 GO:0042393
Solyc11g062220	1271.39	-2.48154	0.612452	-4.05181	5.08e-05	0.00177995	Solyc11g062220	Zinc finger CCCH domain-containing protein 44 (AHRD V3 *-* A0A2G3B9D7_CAPCH)	PAC:51361544	Solyc11g062220	Solyc11g062220	Solyc11g062220.2.1	Solyc11g062220.2.1	PF02201 PF03126	PTHR22884 PTHR22884:SF374		KOG1946		GO:0003677 GO:0005515 GO:0005634 GO:0006352 GO:0008270 GO:0016570
Solyc11g062310	2524.79	-1.14928	0.243959	-4.71096	2.47e-06	0.000163515	Solyc11g062310	proteasome-associated protein ECM29 homolog (AHRD V3 *** A0A2I4FN79_9ROSI)	PAC:51361622	Solyc11g062310	Solyc11g062310	Solyc11g062310.2.1	Solyc11g062310.2.1	PF13001	PTHR23346 PTHR23346:SF19			K11886	GO:0005488
Solyc11g062320	320.201	-3.67602	0.429806	-8.55275	1.2e-17	1.54e-14	Solyc11g062320	Proteasome-associated protein ECM29 (AHRD V3 *** A0A2K3MSJ3_TRIPR)	PAC:51360339	Solyc11g062320	Solyc11g062320	Solyc11g062320.2.1	Solyc11g062320.2.1	PF13001	PTHR23346 PTHR23346:SF19				GO:0005488
Solyc11g062370.1	1035.97	-1.03582	0.274187	-3.77778	0.000158234	0.00434824	Solyc11g062370	Stomatal closure-related actin-binding protein 1 (AHRD V3 *** A0A1U8EIL0_CAPAN)	PAC:51360249	Solyc11g062370	Solyc11g062370.1	Solyc11g062370.1.1	Solyc11g062370.1.1	PF16711 PF16712	PTHR31172
Solyc11g062440	2512.64	-1.23379	0.320876	-3.84506	0.000120523	0.00351564	Solyc11g062440	L-ascorbate oxidase (AHRD V3 *** ASO_TOBAC)	PAC:51360058	Solyc11g062440	Solyc11g062440	Solyc11g062440.2.1	Solyc11g062440.2.1	PF00394 PF07731 PF07732	PTHR11709 PTHR11709:SF97	EC:1.10.3.3	KOG1263	K00423	GO:0005507 GO:0005576 GO:0016491 GO:0055114
Solyc11g065030	893.117	1.00475	0.27073	3.71128	0.000206218	0.00523802	Solyc11g065030	GDP-mannose transporter (AHRD V3 *** A0A1B0VP09_ARATH)	PAC:51360056	Solyc11g065030	Solyc11g065030	Solyc11g065030.3.1	Solyc11g065030.3.1		PTHR11132 PTHR11132:SF81
Solyc11g065600	132.224	2.54253	0.678654	3.74643	0.000179371	0.00474964	Solyc11g065600	xyloglucan endotransglucosylase-hydrolase 4	PAC:51361386	Solyc11g065600	Solyc11g065600	Solyc11g065600.2.1	Solyc11g065600.2.1	PF00722 PF06955	PTHR31062 PTHR31062:SF15	EC:2.4.1.207		K08235	GO:0004553 GO:0005618 GO:0005975 GO:0006073 GO:0010411 GO:0016762 GO:0042546 GO:0048046
Solyc11g065720	45.4689	-4.13193	1.44143	-2.86654	0.00414984	0.0429524	Solyc11g065720	ABC transporter (AHRD V3 *-* A0A200Q3R5_9MAGN)	PAC:51361468	Solyc11g065720	Solyc11g065720	Solyc11g065720.2.1	Solyc11g065720.2.1	PF00005 PF00664	PTHR24223 PTHR24223:SF213	EC:3.6.3.44	KOG0057		GO:0005524 GO:0006810 GO:0016021 GO:0016887 GO:0042626 GO:0055085
Solyc11g065740	602.175	1.55997	0.479268	3.25491	0.0011343	0.0179473	Solyc11g065740	Chaperonin-like RbcX (AHRD V3 *** A0A200R9J6_9MAGN)	PAC:51361859	Solyc11g065740	Solyc11g065740	Solyc11g065740.2.1	Solyc11g065740.2.1	PF02341	PTHR33791 PTHR33791:SF4
Solyc11g065920	7841.22	-1.09102	0.310332	-3.51566	0.000438663	0.00910674	Solyc11g065920	Xanthine dehydrogenase (AHRD V3 *** A0A2G2VNZ2_CAPBA)	PAC:51361224	Solyc11g065920	Solyc11g065920	Solyc11g065920.2.1	Solyc11g065920.2.1	PF00111 PF00941 PF01315 PF01799 PF02738 PF03450	PTHR11908 PTHR11908:SF66	EC:1.17.1.4		K00106	GO:0003824 GO:0005506 GO:0009055 GO:0016491 GO:0016614 GO:0046872 GO:0050660 GO:0051536 GO:0055114
Solyc11g065930	5699.57	-1.28473	0.364793	-3.52181	0.000428604	0.00896616	Solyc11g065930	Xanthine dehydrogenase (AHRD V3 *** A0A2G2VNZ2_CAPBA)	PAC:51359882	Solyc11g065930	Solyc11g065930	Solyc11g065930.3.1	Solyc11g065930.3.1	PF00941 PF01315 PF01799 PF02738 PF03450	PTHR11908 PTHR11908:SF66	EC:1.17.1.4		K00106	GO:0003824 GO:0005506 GO:0009055 GO:0016491 GO:0016614 GO:0046872 GO:0050660 GO:0051536 GO:0055114
Solyc11g066090.1	869.854	-2.26269	0.287114	-7.88079	3.25e-15	2.15e-12	Solyc11g066090	FYD (AHRD V3 *** AT3G12570)	PAC:51360098	Solyc11g066090	Solyc11g066090.1	Solyc11g066090.1.1	Solyc11g066090.1.1		PTHR33981 PTHR33981:SF1
Solyc11g066100	1951.77	-2.44868	0.303577	-8.06609	7.26e-16	6.33e-13	Solyc11g066100	Heat shock protein 70 (AHRD V3 *** S8C6K2_9LAMI)	PAC:51361437	Solyc11g066100	Solyc11g066100	Solyc11g066100.2.1	Solyc11g066100.2.1	PF00012	PTHR19375 PTHR19375:SF218			K03283
Solyc11g066420.1	173.645	1.99269	0.46142	4.3186	1.57e-05	0.000721278	Solyc11g066420	Zinc finger protein STAR3 (AHRD V3 *** A0A2G3BBB9_CAPCH)	PAC:51361291	Solyc11g066420	Solyc11g066420.1	Solyc11g066420.1.1	Solyc11g066420.1.1	PF12171	PTHR10593 PTHR10593:SF41				GO:0003676 GO:0046872
Solyc11g066590	3901.93	1.20273	0.391455	3.07247	0.00212295	0.0275063	Solyc11g066590	Serine carboxypeptidase S28 family protein (AHRD V3 *** A0A2U1Q514_ARTAN)	PAC:51361336	Solyc11g066590	Solyc11g066590	Solyc11g066590.2.1	Solyc11g066590.2.1	PF05577	PTHR11010 PTHR11010:SF47	EC:3.4.16.2		K01285	GO:0006508 GO:0008236
Solyc11g066770	5596.32	-1.08321	0.255763	-4.23519	2.28e-05	0.000944142	Solyc11g066770	AP-2 complex subunit alpha (AHRD V3 *** A0A2G2VQ36_CAPBA)	PAC:51362008	Solyc11g066770	Solyc11g066770	Solyc11g066770.3.1	Solyc11g066770.3.1	PF01602 PF02296 PF02883	PTHR22780 PTHR22780:SF4			K11824	GO:0005488 GO:0006886 GO:0008565 GO:0015031 GO:0016020 GO:0016192 GO:0030117 GO:0030131
Solyc11g066850	494.198	-1.5651	0.447427	-3.498	0.000468753	0.00954969	Solyc11g066850	Pentatricopeptide repeat-containing protein (AHRD V3 *** A0A2G2VQ41_CAPBA)	PAC:51360086	Solyc11g066850	Solyc11g066850	Solyc11g066850.3.1	Solyc11g066850.3.1	PF01535 PF03161 PF13812	PTHR24015 PTHR24015:SF899				GO:0004519 GO:0005515
Solyc11g067110	100.365	-4.27775	1.31974	-3.24137	0.00118959	0.0185397	Solyc11g067110	DNA polymerase epsilon catalytic subunit (AHRD V3 *-* A0A2G2YHJ1_CAPAN)	PAC:51360477	Solyc11g067110	Solyc11g067110	Solyc11g067110.2.1	Solyc11g067110.2.1	PF03104	PTHR10670	EC:2.7.7.7			GO:0003676 GO:0008408
Solyc11g068430	6947.18	-1.36228	0.452812	-3.00848	0.00262561	0.0317914	Solyc11g068430	Ferredoxin (AHRD V3 *** K4DA01_SOLLC)	PAC:51360846	Solyc11g068430	Solyc11g068430	Solyc11g068430.3.1	Solyc11g068430.3.1	PF00111	PTHR19370 PTHR19370:SF96			K02639	GO:0009055 GO:0022900 GO:0051536 GO:0051537
Solyc11g068640	6445.36	-1.08586	0.265169	-4.09499	4.22e-05	0.00153781	Solyc11g068640	Protein TPLATE (AHRD V3 *** A0A1U8EJ68_CAPAN)	PAC:51360535	Solyc11g068640	Solyc11g068640	Solyc11g068640.2.1	Solyc11g068640.2.1		PTHR36029				GO:0005488
Solyc11g068710	364.684	1.67719	0.561648	2.9862	0.00282472	0.033243	Solyc11g068710	F-box family protein (AHRD V3 *-* A0A2U1LJ24_ARTAN)	PAC:51360144	Solyc11g068710	Solyc11g068710	Solyc11g068710.3.1	Solyc11g068710.3.1		PTHR33736 PTHR33736:SF3
Solyc11g068790	986.662	1.3293	0.25723	5.16774	2.37e-07	2.36e-05	Solyc11g068790	FAM210B-like protein%2C putative (DUF1279) (AHRD V3 *** AT2G27290)	PAC:51361236	Solyc11g068790	Solyc11g068790	Solyc11g068790.2.1	Solyc11g068790.2.1	PF06916	PTHR21377 PTHR21377:SF3		KOG4526
Solyc11g069570	553.811	1.89696	0.647359	2.93031	0.00338624	0.0377925	Solyc11g069570	Cytokinin riboside 5'-monophosphate phosphoribohydrolase (AHRD V3 *** A0A2G2YHS4_CAPAN)	PAC:51361306	Solyc11g069570	Solyc11g069570	Solyc11g069570.2.1	Solyc11g069570.2.1	PF03641	PTHR31223 PTHR31223:SF9			K06966	GO:0009055 GO:0020037
Solyc11g069930	295.062	1.16126	0.398977	2.91061	0.00360728	0.0392307	Solyc11g069930	CC-NBS-LRR type resistance-like protein (AHRD V3 *-* E3W9R6_CAPCH),Pfam:PF18052	PAC:51361257	Solyc11g069930	Solyc11g069930	Solyc11g069930.3.1	Solyc11g069930.3.1		PTHR23155 PTHR23155:SF567				GO:0004089 GO:0008270
Solyc11g071430.1	310.409	-1.29697	0.404233	-3.20847	0.00133441	0.0201074	Solyc11g071430	Immunity to Fusarium wilt race 2	PAC:51359881	Solyc11g071430	Solyc11g071430.1	Solyc11g071430.1.1	Solyc11g071430.1.1	PF00931	PTHR23155 PTHR23155:SF567		KOG4658		GO:0043531
Solyc11g071610.2	1260.37	-2.59834	0.492489	-5.27593	1.32e-07	1.4e-05	Solyc11g071610	Aldehyde oxidase 3 (AHRD V3 *** B0LB01_PEA)	PAC:51362189	Solyc11g071610	Solyc11g071610.2	Solyc11g071610.2.1	Solyc11g071610.2.1	PF00111 PF00941 PF01315 PF01799 PF02738 PF03450	PTHR11908 PTHR11908:SF87	EC:1.2.3.1		K09842	GO:0003824 GO:0005506 GO:0009055 GO:0016491 GO:0016614 GO:0046872 GO:0050660 GO:0051536 GO:0055114
Solyc11g071620.3	9397.51	-1.23483	0.304546	-4.05465	5.02e-05	0.00176698	Solyc11g071620	aldehyde oxidase 1	PAC:51361773	Solyc11g071620	Solyc11g071620.3	Solyc11g071620.3.1	Solyc11g071620.3.1	PF00111 PF00941 PF01315 PF01799 PF02738 PF03450	PTHR11908 PTHR11908:SF87	EC:1.2.3.1		K09842	GO:0003824 GO:0005506 GO:0009055 GO:0016491 GO:0016614 GO:0046872 GO:0050660 GO:0051536 GO:0055114
Solyc11g071640	8590.9	-1.08925	0.282932	-3.84987	0.00011818	0.00346116	Solyc11g071640	Glycosyl hydrolase family protein (AHRD V3 *** A0A1P8BG25_ARATH)	PAC:51360804	Solyc11g071640	Solyc11g071640	Solyc11g071640.3.1	Solyc11g071640.3.1	PF00933 PF01915	PTHR30620 PTHR30620:SF51	EC:3.2.1.186 EC:3.2.1.58		K05349	GO:0004553 GO:0005975
Solyc11g071660.1	2909.35	-1.21745	0.275766	-4.41478	1.01e-05	0.000501403	Solyc11g071660	NF-kappa-B-activating protein (AHRD V3 *-* A0A2G3BAH0_CAPCH)	PAC:51361947	Solyc11g071660	Solyc11g071660.1	Solyc11g071660.1.1	Solyc11g071660.1.1	PF06047	PTHR13087		KOG2812
Solyc11g071740.2	517.869	-3.60385	0.866866	-4.15734	3.22e-05	0.00125228	Solyc11g071740	Calcium-binding protein CML38 (AHRD V3 *** A0A2G3BAR0_CAPCH)	PAC:51361631	Solyc11g071740	Solyc11g071740.2	Solyc11g071740.2.1	Solyc11g071740.2.1	PF13833	PTHR10891 PTHR10891:SF621		KOG0027	K13448	GO:0005509
Solyc11g071810	692.238	1.84602	0.574526	3.21312	0.00131303	0.0199228	Solyc11g071810	fasciated	PAC:51361164	Solyc11g071810	Solyc11g071810	Solyc11g071810.2.1	Solyc11g071810.2.1	PF04690	PTHR31675 PTHR31675:SF2				GO:0007275
Solyc11g071830	1556.43	-1.78792	0.2397	-7.45898	8.72e-14	3.96e-11	Solyc11g071830	DnaJ protein like (AHRD V3 *** A0A2I0X6P9_9ASPA)	PAC:51361763	Solyc11g071830	Solyc11g071830	Solyc11g071830.2.1	Solyc11g071830.2.1	PF00226 PF00684 PF01556	PTHR24078 PTHR24078:SF237		KOG0712	K09503	GO:0006457 GO:0031072 GO:0051082
Solyc11g072810	2587.47	-1.14276	0.277246	-4.12182	3.76e-05	0.00142142	Solyc11g072810	Nuclear factor related to kappa-B-binding protein (AHRD V3 *** A0A2K3PNF1_TRIPR)	PAC:51360165	Solyc11g072810	Solyc11g072810	Solyc11g072810.2.1	Solyc11g072810.2.1		PTHR13052 PTHR13052:SF0			K11671	GO:0031011
Solyc11g072880	11287.4	-1.02223	0.197356	-5.17965	2.22e-07	2.24e-05	Solyc11g072880	Calcium-transporting ATPase (AHRD V3 *** U9T0G4_RHIID)	PAC:51360123	Solyc11g072880	Solyc11g072880	Solyc11g072880.2.1	Solyc11g072880.2.1	PF00122 PF00689 PF00690 PF00702	PTHR24093 PTHR24093:SF289	EC:3.6.3.8		K01537	GO:0000166 GO:0016021 GO:0046872
Solyc11g073020	1173.93	1.04541	0.304411	3.43421	0.000594277	0.0113742	Solyc11g073020	Heavy metal transport/detoxification superfamily protein (AHRD V3 *** B6T8A4_MAIZE)	PAC:51361026	Solyc11g073020	Solyc11g073020	Solyc11g073020.3.1	Solyc11g073020.3.1	PF00403	PTHR22814 PTHR22814:SF16		KOG1603		GO:0030001 GO:0046872
Solyc11g073260	956.118	1.19876	0.352803	3.39783	0.000679234	0.0124134	Solyc11g073260	Histone H2A (AHRD V3 *** Q9ST30_SOLME)	PAC:51359878	Solyc11g073260	Solyc11g073260	Solyc11g073260.2.1	Solyc11g073260.2.1	PF00125 PF16211	PTHR23430		KOG1756		GO:0000786 GO:0003677 GO:0005634 GO:0046982
Solyc11g073270.1	454.295	-1.20612	0.338735	-3.56067	0.000369913	0.00816091	Solyc11g073270	Pentatricopeptide repeat (AHRD V3 *** A0A200R6J4_9MAGN)	PAC:51361392	Solyc11g073270	Solyc11g073270.1	Solyc11g073270.1.1	Solyc11g073270.1.1	PF12854 PF13041	PTHR24015 PTHR24015:SF688				GO:0005515
Solyc12g005020	1831.93	-1.44515	0.442565	-3.26538	0.00109316	0.0175251	Solyc12g005020	RING/U-box superfamily protein (AHRD V3 *** A0A2U1MKC4_ARTAN)	PAC:51384422	Solyc12g005020	Solyc12g005020	Solyc12g005020.2.1	Solyc12g005020.2.1	PF13639	PTHR14155				GO:0005515 GO:0008270
Solyc12g005030	1955.64	-1.7628	0.414987	-4.24785	2.16e-05	0.00090347	Solyc12g005030	Calcium-dependent protein kinase (AHRD V3 *** Q9XER6_SOLTU)	PAC:51383634	Solyc12g005030	Solyc12g005030	Solyc12g005030.3.1	Solyc12g005030.3.1	PF07714	PTHR24349 PTHR24349:SF23	EC:2.7.11.1	KOG0032		GO:0004672 GO:0004713 GO:0005524 GO:0006468
Solyc12g005270	5808.56	1.35427	0.267136	5.06961	3.99e-07	3.61e-05	Solyc12g005270	Histone H2A (AHRD V3 *** A0A1U8E2W4_CAPAN)	PAC:51384862	Solyc12g005270	Solyc12g005270	Solyc12g005270.2.1	Solyc12g005270.2.1	PF00125 PF16211	PTHR23430		KOG1756	K11251	GO:0000786 GO:0003677 GO:0005634 GO:0046982
Solyc12g005450.1	82.8014	-1.98019	0.678027	-2.92052	0.00349449	0.0384178	Solyc12g005450	Protein kinase domain (AHRD V3 *** A0A200QFW1_9MAGN)	PAC:51384779	Solyc12g005450	Solyc12g005450.1	Solyc12g005450.1.1	Solyc12g005450.1.1	PF00069	PTHR27001 PTHR27001:SF143	EC:2.7.11.1	KOG1187	K04733	GO:0004672 GO:0004713 GO:0005524 GO:0006468
Solyc12g005720.1	1156.45	1.39965	0.488825	2.8633	0.00419259	0.0431239	Solyc12g005720	Cysteine-rich receptor-like protein kinase (AHRD V3 *** A0A2K3JS14_TRIPR)	PAC:51384015	Solyc12g005720	Solyc12g005720.1	Solyc12g005720.1.1	Solyc12g005720.1.1	PF01657	PTHR32411
Solyc12g006140	432.477	1.57448	0.541508	2.90759	0.00364228	0.0394985	Solyc12g006140	Cab-5 gene encoding chlorophyll a/b-binding protein	PAC:51383290	Solyc12g006140	Solyc12g006140	Solyc12g006140.2.1	Solyc12g006140.2.1	PF00504	PTHR21649 PTHR21649:SF8			K08913	GO:0009765 GO:0016020
Solyc12g006260.1	480.674	1.16355	0.308641	3.76991	0.000163307	0.00445479	Solyc12g006260	Glycine rich protein-interacting protein (AHRD V3 *** Q4U602_TOBAC)	PAC:51384691	Solyc12g006260	Solyc12g006260.1	Solyc12g006260.1.1	Solyc12g006260.1.1
Solyc12g006340	1241.93	-2.36437	0.497766	-4.74996	2.03e-06	0.000140037	Solyc12g006340	Auxin Response Factor 6	PAC:51383660	Solyc12g006340	Solyc12g006340	Solyc12g006340.3.1	Solyc12g006340.3.1		PTHR31384 PTHR31384:SF33
Solyc12g006350	541.161	-2.33533	0.542983	-4.30093	1.7e-05	0.000765216	Solyc12g006350	Auxin response factor (AHRD V3 *-* E0AD21_SOLLC)	PAC:51385159	Solyc12g006350	Solyc12g006350	Solyc12g006350.3.1	Solyc12g006350.3.1		PTHR31384 PTHR31384:SF33
Solyc12g006420	1469.45	-1.01645	0.361875	-2.80884	0.00497201	0.0482133	Solyc12g006420	protein PAT1 homolog 1-like (AHRD V3 *** A0A2I4EXG6_9ROSI)	PAC:51384530	Solyc12g006420	Solyc12g006420	Solyc12g006420.2.1	Solyc12g006420.2.1		PTHR21551 PTHR21551:SF4			K12617
Solyc12g006900.1	168.006	-24.2714	4.78508	-5.0723	3.93e-07	3.6e-05	Solyc12g006900	Transposase, MuDR, plant (AHRD V3 *-* A0A1R3HNQ0_COCAP)	PAC:51383871	Solyc12g006900	Solyc12g006900.1	Solyc12g006900.1.1	Solyc12g006900.1.1	PF03108 PF10551	PTHR31973 PTHR31973:SF11				GO:0003676 GO:0008270
Solyc12g006973.1	3503.09	-1.90775	0.210635	-9.05712	1.34e-19	2.09e-16	Solyc12g006973	Leucine-rich repeat family protein (AHRD V3 *** A0A061GNA0_THECC)	PAC:51383510	Solyc12g006973	Solyc12g006973.1	Solyc12g006973.1.1	Solyc12g006973.1.1		PTHR32093
Solyc12g006980	6411.05	-1.34329	0.214193	-6.27139	3.58e-10	7.89e-08	Solyc12g006980	Leucine-rich repeat family protein (AHRD V3 *-* A0A061GNA0_THECC)	PAC:51383704	Solyc12g006980	Solyc12g006980	Solyc12g006980.2.1	Solyc12g006980.2.1		PTHR32093
Solyc12g007060.1	352.087	1.48362	0.469861	3.15757	0.0015909	0.0226283	Solyc12g007060	serine-rich protein-like protein (AHRD V3 --* AT5G55980)	PAC:51383469	Solyc12g007060	Solyc12g007060.1	Solyc12g007060.1.1	Solyc12g007060.1.1		PTHR33132
Solyc12g007150	123.904	1.89353	0.663537	2.8537	0.00432138	0.0441011	Solyc12g007150	Rop guanine nucleotide exchange factor 12 (AHRD V3 *** A0A2G2X3H0_CAPBA)	PAC:51384133	Solyc12g007150	Solyc12g007150	Solyc12g007150.3.1	Solyc12g007150.3.1	PF03759	PTHR33101 PTHR33101:SF10				GO:0005089
Solyc12g008660.1	2699.95	-1.09528	0.391339	-2.79879	0.00512943	0.0492879	Solyc12g008660	Zinc finger transcription factor 73	PAC:51384310	Solyc12g008660	Solyc12g008660.1	Solyc12g008660.1.1	Solyc12g008660.1.1	PF00642	PTHR14493		KOG1595		GO:0046872
Solyc12g008860	1999.77	1.05039	0.233159	4.50506	6.64e-06	0.000363422	Solyc12g008860	transmembrane protein 258-like (AHRD V3 *-* A0A2I4F3D2_9ROSI)	PAC:51384989	Solyc12g008860	Solyc12g008860	Solyc12g008860.3.1	Solyc12g008860.3.1	PF05251	PTHR13636 PTHR13636:SF0		KOG4452
Solyc12g008960	545.567	1.16475	0.355141	3.27968	0.00103923	0.0169212	Solyc12g008960	Calmodulin-binding protein (AHRD V3 *** A0A2U1QIJ0_ARTAN)	PAC:51385317	Solyc12g008960	Solyc12g008960	Solyc12g008960.2.1	Solyc12g008960.2.1		PTHR31250 PTHR31250:SF7
Solyc12g009050	581.979	1.00011	0.312674	3.19858	0.00138108	0.0206113	Solyc12g009050	Nuclear transcription factor Y subunit A-6 (AHRD V3 *** A0A2G2X3U5_CAPBA)	PAC:51384056	Solyc12g009050	Solyc12g009050	Solyc12g009050.3.1	Solyc12g009050.3.1	PF02045	PTHR12632 PTHR12632:SF8			K08064	GO:0003700 GO:0006355
Solyc12g009180	2518.26	1.05452	0.224239	4.70264	2.57e-06	0.000168778	Solyc12g009180	Cupin_5 domain-containing protein (AHRD V3 *** A0A1Q3BA35_CEPFO)	PAC:51384205	Solyc12g009180	Solyc12g009180	Solyc12g009180.2.1	Solyc12g009180.2.1	PF06172	PTHR33387 PTHR33387:SF1			K09705
Solyc12g009300	49084.2	-3.18311	0.509989	-6.24152	4.33e-10	9e-08	Solyc12g009300	fruit sucrose synthase	PAC:51384808	Solyc12g009300	Solyc12g009300	Solyc12g009300.3.1	Solyc12g009300.3.1	PF00534 PF00862	PTHR12526 PTHR12526:SF391	EC:2.4.1.13		K00695	GO:0005985 GO:0016157
Solyc12g010020	481.268	3.79884	0.555118	6.84331	7.74e-12	2.6e-09	Solyc12g010020	Leucine aminopeptidase A1	PAC:51383395	Solyc12g010020	Solyc12g010020	Solyc12g010020.3.1	Solyc12g010020.3.1	PF00883 PF02789	PTHR11963 PTHR11963:SF18	EC:3.4.11.1 EC:3.4.11.5	KOG2597	K01255	GO:0004177 GO:0005622 GO:0005737 GO:0006508 GO:0008235 GO:0019538 GO:0030145
Solyc12g010030	420.469	3.60396	0.710869	5.06979	3.98e-07	3.61e-05	Solyc12g010030	Leucine aminopeptidase, chloroplastic (AHRD V3 *** AMPL_SOLTU)	PAC:51384504	Solyc12g010030	Solyc12g010030	Solyc12g010030.3.1	Solyc12g010030.3.1	PF00883	PTHR11963 PTHR11963:SF18	EC:3.4.11.1 EC:3.4.11.5			GO:0004177 GO:0005622 GO:0005737 GO:0006508 GO:0008235 GO:0019538 GO:0030145
Solyc12g010540.1	1512.02	-1.50577	0.258896	-5.81613	6.02e-09	9.52e-07	Solyc12g010540	UDP-glucuronate 4-epimerase 4 (AHRD V3 *** A0A1U8F5Z6_CAPAN)	PAC:51384190	Solyc12g010540	Solyc12g010540.1	Solyc12g010540.1.1	Solyc12g010540.1.1	PF01073	PTHR10366 PTHR10366:SF459	EC:5.1.3.6	KOG1371	K08679	GO:0003854 GO:0005975 GO:0006694 GO:0016616 GO:0016857 GO:0055114
Solyc12g010550.1	31.493	5.8942	1.42958	4.12302	3.74e-05	0.00141649	Solyc12g010550	counting factor 45-1-like (AHRD V3 --* XP_013669773)	PAC:51384704	Solyc12g010550	Solyc12g010550.1	Solyc12g010550.1.1	Solyc12g010550.1.1		PTHR38934
Solyc12g010570.1	1004.71	1.0508	0.287274	3.65784	0.000254347	0.00618684	Solyc12g010570	Tetraspanin (AHRD V3 *** A0A200Q8V3_9MAGN)	PAC:51385526	Solyc12g010570	Solyc12g010570.1	Solyc12g010570.1.1	Solyc12g010570.1.1	PF00335	PTHR32191 PTHR32191:SF2		KOG3882		GO:0016021
Solyc12g011023.1	2184.7	-1.83289	0.304984	-6.00979	1.86e-09	3.38e-07	Solyc12g011023	Xyloglucan endotransglucosylase/hydrolase (AHRD V3 *** Q6RHX7_SOLLC)	PAC:51385004	Solyc12g011023	Solyc12g011023.1	Solyc12g011023.1.1	Solyc12g011023.1.1	PF00722 PF06955	PTHR31062 PTHR31062:SF28	EC:2.4.1.207 EC:3.2.1.151		K08235	GO:0004553 GO:0005618 GO:0005975 GO:0006073 GO:0010411 GO:0016762 GO:0042546 GO:0048046
Solyc12g011030	2977.04	-1.96681	0.305019	-6.44818	1.13e-10	2.94e-08	Solyc12g011030	xyloglucan endotransglucosylase-hydrolase 9	PAC:51383496	Solyc12g011030	Solyc12g011030	Solyc12g011030.3.1	Solyc12g011030.3.1	PF00722 PF06955	PTHR31062 PTHR31062:SF28	EC:2.4.1.207 EC:3.2.1.151		K08235	GO:0004553 GO:0005618 GO:0005975 GO:0006073 GO:0010411 GO:0016762 GO:0042546 GO:0048046
Solyc12g011410.1	84.5797	1.97905	0.668361	2.96105	0.00306589	0.0352262	Solyc12g011410	Unknown protein	PAC:51384527	Solyc12g011410	Solyc12g011410.1	Solyc12g011410.1.1	Solyc12g011410.1.1
Solyc12g013620	549.129	2.27078	0.618662	3.67047	0.000242106	0.00594877	Solyc12g013620	jasmonic acid 2	PAC:51385379	Solyc12g013620	Solyc12g013620	Solyc12g013620.2.1	Solyc12g013620.2.1	PF02365	PTHR31719 PTHR31719:SF39				GO:0003677 GO:0006355
Solyc12g013830	269.292	1.85384	0.382721	4.84385	1.27e-06	9.77e-05	Solyc12g013830	Unknown protein	PAC:51384058	Solyc12g013830	Solyc12g013830	Solyc12g013830.2.1	Solyc12g013830.2.1
Solyc12g014000	70.4701	-2.22588	0.728327	-3.05615	0.00224198	0.0284075	Solyc12g014000	Pentatricopeptide repeat (AHRD V3 *** A0A200QM34_9MAGN)	PAC:51384163	Solyc12g014000	Solyc12g014000	Solyc12g014000.3.1	Solyc12g014000.3.1	PF01535 PF13041	PTHR24015 PTHR24015:SF399				GO:0005515
Solyc12g014040.1	322.891	-1.50623	0.409838	-3.67519	0.000237672	0.00585963	Solyc12g014040	Serine/Threonine-kinase pakA-like protein (AHRD V3 *-* AT3G15095)	PAC:51385001	Solyc12g014040	Solyc12g014040.1	Solyc12g014040.1.1	Solyc12g014040.1.1		PTHR33448 PTHR33448:SF1
Solyc12g014160	99.5528	1.61923	0.571701	2.83231	0.0046213	0.0460001	Solyc12g014160	Unknown protein	PAC:51385077	Solyc12g014160	Solyc12g014160	Solyc12g014160.3.1	Solyc12g014160.3.1
Solyc12g014210	1975.85	-1.41826	0.238981	-5.93462	2.95e-09	5.14e-07	Solyc12g014210	RNA-binding (RRM/RBD/RNP motif) family protein (AHRD V3 *** A0A2K3L2Z0_TRIPR)	PAC:51384494	Solyc12g014210	Solyc12g014210	Solyc12g014210.3.1	Solyc12g014210.3.1	PF00076 PF14259	PTHR24012 PTHR24012:SF490			K12741	GO:0000166 GO:0003676
Solyc12g014590	201.641	1.25534	0.434708	2.88778	0.00387966	0.0410847	Solyc12g014590	Pirin-like protein (AHRD V3 *** A0A1U8G1E0_CAPAN)	PAC:51384170	Solyc12g014590	Solyc12g014590	Solyc12g014590.3.1	Solyc12g014590.3.1	PF02678 PF05726	PTHR13903 PTHR13903:SF5			K06911
Solyc12g015880	43455.5	-1.74235	0.261678	-6.65837	2.77e-11	8.39e-09	Solyc12g015880	Heat shock protein 90-1	PAC:51384137	Solyc12g015880	Solyc12g015880	Solyc12g015880.2.1	Solyc12g015880.2.1	PF00183 PF02518	PTHR11528 PTHR11528:SF49			K04079	GO:0005524 GO:0006457 GO:0006950 GO:0051082
Solyc12g017830	9240.24	-1.12192	0.24652	-4.55102	5.34e-06	0.000311459	Solyc12g017830	Brefeldin A-inhibited guanine nucleotide-exchange protein 5 (AHRD V3 *** A0A2G2ZX29_CAPAN)	PAC:51383615	Solyc12g017830	Solyc12g017830	Solyc12g017830.3.1	Solyc12g017830.3.1	PF01369 PF09324 PF12783 PF16206 PF16213	PTHR10663 PTHR10663:SF189			K13462	GO:0005086 GO:0005488 GO:0032012
Solyc12g017960.1	595.767	1.13236	0.361115	3.13574	0.00171421	0.0238384	Solyc12g017960	hypothetical protein (AHRD V3 *** AT2G44010)	PAC:51383320	Solyc12g017960	Solyc12g017960.1	Solyc12g017960.1.1	Solyc12g017960.1.1		PTHR35485 PTHR35485:SF1
Solyc12g019100	153.64	-2.39295	0.555795	-4.30545	1.67e-05	0.000757506	Solyc12g019100	Valine--tRNA ligase (AHRD V3 *-* A0A2G3CUT8_CAPCH)	PAC:51383460	Solyc12g019100	Solyc12g019100	Solyc12g019100.2.1	Solyc12g019100.2.1	PF09334	PTHR11946 PTHR11946:SF76	EC:6.1.1.9			GO:0000166 GO:0002161 GO:0004812 GO:0005524 GO:0006418
Solyc12g019300	680.089	1.01611	0.304007	3.34238	0.000830637	0.0143953	Solyc12g019300	Acetolactate synthase small subunit chloroplastic-like (AHRD V3 *-* A0A2K3NNG6_TRIPR)	PAC:51385542	Solyc12g019300	Solyc12g019300	Solyc12g019300.2.1	Solyc12g019300.2.1	PF10369	PTHR30239 PTHR30239:SF6	EC:2.2.1.6			GO:0003984 GO:0009082
Solyc12g019480	2672.59	-1.3399	0.26431	-5.06941	3.99e-07	3.61e-05	Solyc12g019480	Formin-like protein (AHRD V3 *-* A0A2G2X5C4_CAPBA)	PAC:51384847	Solyc12g019480	Solyc12g019480	Solyc12g019480.3.1	Solyc12g019480.3.1	PF02181	PTHR23213 PTHR23213:SF220		KOG1922
Solyc12g021310	563.044	-1.58563	0.448532	-3.53515	0.000407539	0.0086499	Solyc12g021310	WD repeat-containing protein 91 homolog (AHRD V3 *-* A0A2I4GTW6_9ROSI)	PAC:51384608	Solyc12g021310	Solyc12g021310	Solyc12g021310.3.1	Solyc12g021310.3.1		PTHR13083
Solyc12g027897.1	879.901	-1.24621	0.378039	-3.29652	0.000978902	0.0162547	Solyc12g027897	Unknown protein	PAC:51384614	Solyc12g027897	Solyc12g027897.1	Solyc12g027897.1.1	Solyc12g027897.1.1
Solyc12g035420	190.413	-1.63971	0.531899	-3.08274	0.00205102	0.0269084	Solyc12g035420	Developmentally-regulated GTP-binding protein 2 (AHRD V3 *-* A0A2G2WPW5_CAPBA)	PAC:51384871	Solyc12g035420	Solyc12g035420	Solyc12g035420.3.1	Solyc12g035420.3.1		PTHR11702 PTHR11702:SF26
Solyc12g035490.1	198.346	-2.68164	0.613382	-4.37189	1.23e-05	0.000582992	Solyc12g035490	Zn-dependent exopeptidases superfamily protein (AHRD V3 *-* F4HRW2_ARATH)	PAC:51383573	Solyc12g035490	Solyc12g035490.1	Solyc12g035490.1.1	Solyc12g035490.1.1	PF04389	PTHR12147 PTHR12147:SF22
Solyc12g036120.1	228.692	-1.98208	0.503187	-3.93905	8.18e-05	0.00255717	Solyc12g036120	ABC transporter C family member 2 (AHRD V3 *-* A0A2G3DGG8_CAPCH)	PAC:51384421	Solyc12g036120	Solyc12g036120.1	Solyc12g036120.1.1	Solyc12g036120.1.1		PTHR24223 PTHR24223:SF251	EC:3.6.3.44			GO:0005524 GO:0006810 GO:0016021 GO:0042626 GO:0055085
Solyc12g036800.1	1070.83	1.54084	0.543723	2.83387	0.00459876	0.0458594	Solyc12g036800	Receptor like protein (AHRD V3 *-* A2V882_TOBAC)	PAC:51384855	Solyc12g036800	Solyc12g036800.1	Solyc12g036800.1.1	Solyc12g036800.1.1		PTHR27004 PTHR27004:SF4	EC:2.7.11.1
Solyc12g038490	3081.41	-1.08042	0.24072	-4.48828	7.18e-06	0.000379441	Solyc12g038490	Dentin sialophosphoprotein-like protein (AHRD V3 *-* Q9SD86_ARATH)	PAC:51384255	Solyc12g038490	Solyc12g038490	Solyc12g038490.2.1	Solyc12g038490.2.1		PTHR31267 PTHR31267:SF2
Solyc12g040790	296.195	1.60756	0.412525	3.89688	9.74e-05	0.00296105	Solyc12g040790	Phosphoethanolamine N-methyltransferase (AHRD V3 *** A0A2G3A318_CAPAN)	PAC:51385369	Solyc12g040790	Solyc12g040790	Solyc12g040790.2.1	Solyc12g040790.2.1	PF08241 PF13489	PTHR10108 PTHR10108:SF934	EC:2.1.1.103	KOG1269	K05929	GO:0000234 GO:0006656 GO:0008152 GO:0008168
Solyc12g040800	211.523	1.5173	0.441676	3.43534	0.00059182	0.011357	Solyc12g040800	Calcium-dependent lipid-binding (CaLB domain) family protein (AHRD V3 *** A0A2U1LMA8_ARTAN)	PAC:51383590	Solyc12g040800	Solyc12g040800	Solyc12g040800.2.1	Solyc12g040800.2.1	PF00168	PTHR23180 PTHR23180:SF290		KOG1030		GO:0005515
Solyc12g040860	4709.27	-1.4241	0.29229	-4.8722	1.1e-06	8.71e-05	Solyc12g040860	glucan endo-1,3-beta-glucosidase 12-like (AHRD V3 *** A0A2I4GWJ6_9ROSI)	PAC:51385506	Solyc12g040860	Solyc12g040860	Solyc12g040860.2.1	Solyc12g040860.2.1	PF00332 PF07983	PTHR32227 PTHR32227:SF89	EC:3.2.1.39			GO:0004553 GO:0005975
Solyc12g042340	15.9643	-7.51779	2.19428	-3.42609	0.000612341	0.0116687	Solyc12g042340	hypothetical protein (AHRD V3 *** AT5G61865)	PAC:51385411	Solyc12g042340	Solyc12g042340	Solyc12g042340.2.1	Solyc12g042340.2.1
Solyc12g042470	1422.09	1.29722	0.327047	3.96647	7.29e-05	0.00235445	Solyc12g042470	Non-functional NADPH-dependent codeinone reductase 2 (AHRD V3 *** A0A2G2YQM6_CAPAN)	PAC:51385639	Solyc12g042470	Solyc12g042470	Solyc12g042470.2.1	Solyc12g042470.2.1	PF00248	PTHR11732 PTHR11732:SF239	EC:1.1.1.334	KOG1577		GO:0016491 GO:0055114
Solyc12g042500	1112.31	3.01583	0.311556	9.67991	3.67e-22	8.9e-19	Solyc12g042500	Gibberellin-regulated family protein (AHRD V3 *** A0A2U1P8W2_ARTAN)	PAC:51383824	Solyc12g042500	Solyc12g042500	Solyc12g042500.2.1	Solyc12g042500.2.1	PF02704	PTHR23201 PTHR23201:SF10
Solyc12g043030	547.344	-1.95503	0.613054	-3.189	0.00142768	0.0210976	Solyc12g043030	Sulfate transporter (AHRD V3 *-* A1YKF8_BRASY)	PAC:51385658	Solyc12g043030	Solyc12g043030	Solyc12g043030.3.1	Solyc12g043030.3.1	PF00916	PTHR11814 PTHR11814:SF85				GO:0008271 GO:0008272 GO:0015116 GO:0016020 GO:0016021 GO:0055085
Solyc12g043110	9524.36	-1.20266	0.226635	-5.3066	1.12e-07	1.24e-05	Solyc12g043110	LETSW12	PAC:51384864	Solyc12g043110	Solyc12g043110	Solyc12g043110.2.1	Solyc12g043110.2.1	PF00012	PTHR19375 PTHR19375:SF190			K09489
Solyc12g043120	9586.01	-1.17784	0.20797	-5.66353	1.48e-08	2.16e-06	Solyc12g043120	Heat shock protein 70 family (AHRD V3 *** A0A200PNX6_9MAGN)	PAC:51385295	Solyc12g043120	Solyc12g043120	Solyc12g043120.2.1	Solyc12g043120.2.1	PF00012	PTHR19375 PTHR19375:SF190			K09489
Solyc12g044330	7368.01	-1.09144	0.330047	-3.30692	0.000943269	0.0158499	Solyc12g044330	tonoplast intrinsic protein 2	PAC:51385535	Solyc12g044330	Solyc12g044330	Solyc12g044330.2.1	Solyc12g044330.2.1	PF00230	PTHR19139 PTHR19139:SF99		KOG0223	K09873	GO:0005215 GO:0006810 GO:0016020
Solyc12g044410	9148.46	-1.16472	0.333818	-3.4891	0.000484647	0.00975509	Solyc12g044410	Homeobox leucine-zipper protein (AHRD V3 *** Q76CL1_ZINVI)	PAC:51385593	Solyc12g044410	Solyc12g044410	Solyc12g044410.2.1	Solyc12g044410.2.1	PF00046 PF01852 PF08670	PTHR24326 PTHR24326:SF217			K09338	GO:0003677 GO:0008289
Solyc12g044950	43572.3	-1.22762	0.409556	-2.99744	0.00272254	0.0325141	Solyc12g044950	lipid desaturase	PAC:51385677	Solyc12g044950	Solyc12g044950	Solyc12g044950.3.1	Solyc12g044950.3.1	PF00487 PF11960	PTHR32100 PTHR32100:SF18	EC:1.3.1.35			GO:0006629 GO:0016717 GO:0055114
Solyc12g049190	65.6639	-2.47346	0.736696	-3.35751	0.000786483	0.0137944	Solyc12g049190	Hcr2-0B (AHRD V3 *** Q9ZTJ9_SOLLC)	PAC:51384751	Solyc12g049190	Solyc12g049190	Solyc12g049190.3.1	Solyc12g049190.3.1	PF00560 PF08263 PF13855	PTHR27004 PTHR27004:SF7		KOG0472		GO:0005515
Solyc12g049520	86.4805	-2.17793	0.629668	-3.45885	0.00054248	0.0106156	Solyc12g049520	COP1-interacting protein-like protein (AHRD V3 *-* F4IDB4_ARATH)	PAC:51384068	Solyc12g049520	Solyc12g049520	Solyc12g049520.2.1	Solyc12g049520.2.1		PTHR31008 PTHR31008:SF3
Solyc12g055810.1	360.112	-1.54048	0.421039	-3.65876	0.000253436	0.00617156	Solyc12g055810	P-loop containing nucleoside triphosphate hydrolases superfamily protein (AHRD V3 *** A0A1P8B3B9_ARATH)	PAC:51383308	Solyc12g055810	Solyc12g055810.1	Solyc12g055810.1.1	Solyc12g055810.1.1	PF00004 PF14363	PTHR23070 PTHR23070:SF17			K08900	GO:0005524 GO:0034551
Solyc12g055855	1752.51	1.17549	0.239399	4.91018	9.1e-07	7.44e-05	Solyc12g055855	ORMDL (AHRD V3 *** A0A200Q7B4_9MAGN)	PAC:51385383	Solyc12g055855	Solyc12g055855	Solyc12g055855.2.1	Solyc12g055855.2.1	PF04061	PTHR12665 PTHR12665:SF14		KOG3319		GO:0005789 GO:0016021
Solyc12g055900.1	21.5226	-7.94871	2.04562	-3.88573	0.000102024	0.00307468	Solyc12g055900	Unknown protein	PAC:51383863	Solyc12g055900	Solyc12g055900.1	Solyc12g055900.1.1	Solyc12g055900.1.1
Solyc12g056540.1	261.647	1.87845	0.604881	3.10549	0.00189962	0.0255063	Solyc12g056540	Histone H3 (AHRD V3 *** A0A328EBD8_9ASTE)	PAC:51385637	Solyc12g056540	Solyc12g056540.1	Solyc12g056540.1.1	Solyc12g056540.1.1	PF00125	PTHR11426		KOG1745	K11253	GO:0000786 GO:0003677 GO:0046982
Solyc12g056580	9089.86	-1.05292	0.208991	-5.03812	4.7e-07	4.2e-05	Solyc12g056580	Cellulose synthase (AHRD V3 *** K4DFY9_SOLLC)	PAC:51385488	Solyc12g056580	Solyc12g056580	Solyc12g056580.2.1	Solyc12g056580.2.1	PF13632 PF14569	PTHR13301 PTHR13301:SF43	EC:2.4.1.12 EC:2.4.1.29		K10999	GO:0005515 GO:0008270
Solyc12g056590	369.774	1.58257	0.350381	4.51671	6.28e-06	0.000350492	Solyc12g056590	Ethylene Response Factor D	PAC:51385017	Solyc12g056590	Solyc12g056590	Solyc12g056590.2.1	Solyc12g056590.2.1	PF00847	PTHR31190				GO:0003677 GO:0003700 GO:0006355
Solyc12g057020	69.4169	-2.5917	0.784076	-3.30542	0.000948354	0.0158851	Solyc12g057020	Carbohydrate esterase, putative (DUF303) (AHRD V3 *** Q0WNN6_ARATH)	PAC:51384857	Solyc12g057020	Solyc12g057020	Solyc12g057020.2.1	Solyc12g057020.2.1	PF03629	PTHR31988 PTHR31988:SF4	EC:3.1.1.72
Solyc12g057030	226.776	2.50588	0.791623	3.1655	0.00154815	0.0221794	Solyc12g057030	signal peptidase complex-like protein DTM1 (AHRD V3 *** A0A2I4DI67_9ROSI)	PAC:51383629	Solyc12g057030	Solyc12g057030	Solyc12g057030.2.1	Solyc12g057030.2.1	PF06645	PTHR38354				GO:0005787 GO:0006465 GO:0008233 GO:0016021
Solyc12g062940	23.2509	5.46805	1.67478	3.26493	0.00109491	0.0175402	Solyc12g062940	Exostosin-like protein (AHRD V3 *** Q2HVN7_MEDTR)	PAC:51385131	Solyc12g062940	Solyc12g062940	Solyc12g062940.3.1	Solyc12g062940.3.1	PF03016	PTHR11062 PTHR11062:SF95	EC:2.4.2.41
Solyc12g087810	990.902	1.00964	0.297882	3.3894	0.000700448	0.0126697	Solyc12g087810	K-box region and MADS-box transcription factor family protein (AHRD V3 *-* A0A2U1PLS4_ARTAN)	PAC:51384770	Solyc12g087810	Solyc12g087810	Solyc12g087810.3.1	Solyc12g087810.3.1	PF01486	PTHR11945 PTHR11945:SF190				GO:0003700 GO:0004177 GO:0005634 GO:0006355
Solyc12g087895.1	1155.16	-1.27219	0.356813	-3.56543	0.000363259	0.00804674	Solyc12g087895	Myc-type, basic helix-loop-helix (BHLH) domain-containing protein (AHRD V3 *-* A0A2U1NNA1_ARTAN)	PAC:51384311	Solyc12g087895	Solyc12g087895.1	Solyc12g087895.1.1	Solyc12g087895.1.1		PTHR35281 PTHR35281:SF1
Solyc12g087920	48.7915	2.27919	0.811555	2.80842	0.0049785	0.0482353	Solyc12g087920	Cysteine-rich receptor-like protein kinase (AHRD V3 *** A0A2K3PJ36_TRIPR)	PAC:51384876	Solyc12g087920	Solyc12g087920	Solyc12g087920.2.1	Solyc12g087920.2.1	PF00069 PF01657	PTHR27002 PTHR27002:SF122	EC:2.7.11.1	KOG1187		GO:0004672 GO:0004713 GO:0005524 GO:0006468
Solyc12g088250	611.678	2.1725	0.534235	4.06657	4.77e-05	0.00169813	Solyc12g088250	Serine carboxypeptidase (AHRD V3 *** A0A2K3MSK4_TRIPR)	PAC:51385184	Solyc12g088250	Solyc12g088250	Solyc12g088250.2.1	Solyc12g088250.2.1	PF00450	PTHR11802 PTHR11802:SF76		KOG1282	K16296	GO:0004185 GO:0006508
Solyc12g089110.1	7264.49	1.41528	0.238937	5.92322	3.16e-09	5.38e-07	Solyc12g089110	Unknown protein	PAC:51385167	Solyc12g089110	Solyc12g089110.1	Solyc12g089110.1.1	Solyc12g089110.1.1
Solyc12g089220	1385.66	1.73603	0.508226	3.41586	0.000635805	0.0119167	Solyc12g089220	Bifunctional nuclease 2 (AHRD V3 *** A0A2G2Y9Z2_CAPAN)	PAC:51384873	Solyc12g089220	Solyc12g089220	Solyc12g089220.3.1	Solyc12g089220.3.1	PF02577	PTHR15160 PTHR15160:SF3				GO:0004518
Solyc12g089300	380.713	1.82337	0.628132	2.90285	0.00369789	0.0399032	Solyc12g089300	Gibberellin regulated protein (AHRD V3 *** A0A200QKC0_9MAGN)	PAC:51384706	Solyc12g089300	Solyc12g089300	Solyc12g089300.2.1	Solyc12g089300.2.1	PF02704	PTHR23201 PTHR23201:SF13
Solyc12g089385.1	676.558	1.38894	0.305307	4.5493	5.38e-06	0.000312334	Solyc12g089385	FAD/NAD(P)-binding oxidoreductase family protein (AHRD V3 *** A0A2U1M9H9_ARTAN)	PAC:51385515	Solyc12g089385	Solyc12g089385.1	Solyc12g089385.1.1	Solyc12g089385.1.1	PF01494	PTHR13789 PTHR13789:SF185		KOG2614		GO:0071949
Solyc12g094380	2481.69	1.21087	0.289828	4.17788	2.94e-05	0.00115886	Solyc12g094380	Thioredoxin superfamily protein (AHRD V3 *** A0A2U1PXF3_ARTAN)	PAC:51385435	Solyc12g094380	Solyc12g094380	Solyc12g094380.2.1	Solyc12g094380.2.1		PTHR33875 PTHR33875:SF2
Solyc12g094490	4035.43	-1.05092	0.305146	-3.44397	0.000573229	0.0110763	Solyc12g094490	Polyadenylation and cleavage factor-like protein 4 (AHRD V3 *** A0A2G2VIC5_CAPBA)	PAC:51384815	Solyc12g094490	Solyc12g094490	Solyc12g094490.2.1	Solyc12g094490.2.1	PF04818	PTHR15921 PTHR15921:SF4		KOG2071	K14400
Solyc12g096370	891.728	-1.04096	0.309769	-3.36043	0.000778217	0.0136865	Solyc12g096370	Exocyst subunit Exo70 family protein (AHRD V3 *** A0A2G3B4Y0_CAPCH)	PAC:51385152	Solyc12g096370	Solyc12g096370	Solyc12g096370.2.1	Solyc12g096370.2.1	PF03081	PTHR12542 PTHR12542:SF16		KOG2344	K07195	GO:0000145 GO:0006887
Solyc12g096600	411.821	-1.35129	0.342147	-3.94946	7.83e-05	0.0024626	Solyc12g096600	Poly (ADP-ribose) glycohydrolase (AHRD V3 *-* A0A2U1PVC3_ARTAN)	PAC:51384234	Solyc12g096600	Solyc12g096600	Solyc12g096600.2.1	Solyc12g096600.2.1	PF05028	PTHR12837	EC:3.2.1.143			GO:0004649 GO:0005975
Solyc12g098467.1	358.307	-2.02121	0.376504	-5.36837	7.94e-08	9.2e-06	Solyc12g098467	glutamic acid-rich protein-like (AHRD V3 *-* A0A2I4E2H6_9ROSI)	PAC:51383421	Solyc12g098467	Solyc12g098467.1	Solyc12g098467.1.1	Solyc12g098467.1.1		PTHR33022
Solyc12g098700.1	3118.33	-1.08877	0.234464	-4.64365	3.42e-06	0.000215858	Solyc12g098700	RNA helicase DEAD42	PAC:51385424	Solyc12g098700	Solyc12g098700.1	Solyc12g098700.1.1	Solyc12g098700.1.1	PF00270 PF00271	PTHR24031 PTHR24031:SF25	EC:3.6.4.13		K12811	GO:0003676 GO:0005524
Solyc12g098740	8831.99	-1.2707	0.260757	-4.87311	1.1e-06	8.71e-05	Solyc12g098740	clathrin interactor EPSIN 2-like (AHRD V3 *** A0A2I4ETK3_9ROSI)	PAC:51385095	Solyc12g098740	Solyc12g098740	Solyc12g098740.2.1	Solyc12g098740.2.1	PF01417	PTHR12276 PTHR12276:SF45		KOG2056	K12471
Solyc12g098770	178.447	1.59354	0.538368	2.95994	0.00307697	0.0353164	Solyc12g098770	Unknown protein	PAC:51383358	Solyc12g098770	Solyc12g098770	Solyc12g098770.2.1	Solyc12g098770.2.1
Solyc12g099020	44.5427	-5.23491	1.35871	-3.85286	0.000116747	0.00344696	Solyc12g099020	protein serine/threonine kinase (AHRD V3 *-* AT5G18525)	PAC:51383560	Solyc12g099020	Solyc12g099020	Solyc12g099020.2.1	Solyc12g099020.2.1
Solyc12g100250	547.11	1.70651	0.542655	3.14474	0.00166233	0.0233873	Solyc12g100250	Fatty acid desaturase (AHRD V3 *** A0A200QRI1_9MAGN)	PAC:51385662	Solyc12g100250	Solyc12g100250	Solyc12g100250.3.1	Solyc12g100250.3.1	PF00487 PF11960	PTHR32100 PTHR32100:SF13	EC:1.3.1.35		K10256	GO:0006629 GO:0016717 GO:0055114
Solyc12g100270	3308.44	1.19154	0.392894	3.03274	0.00242347	0.0299674	Solyc12g100270	Fatty acid hydroxylase superfamily (AHRD V3 *** A0A2U1L8N4_ARTAN)	PAC:51385566	Solyc12g100270	Solyc12g100270	Solyc12g100270.2.1	Solyc12g100270.2.1	PF04116 PF12076	PTHR11863 PTHR11863:SF56			K15404	GO:0005506 GO:0006633 GO:0016491 GO:0055114

## Sheet: Table S6a
GO enrichment in upregulated DEGs
BP
GroupID	GO ID	GO term	PFAM slim (four levels)	Z-score	P-value	FDR	#Domains (Overlaps|Group|Term|Background)	Annotated domains
Group	GO:0009719	response to endogenous stimulus	1	10.71	8.54e-18	1.73e-15	52|194|322|4426	PF00010;PF00046;PF00069;PF00076;PF00083;PF00106;PF00112;PF00134;PF00141;PF00168;PF00170;PF00190;PF00194;PF00201;PF00234;PF00248;PF00249;PF00257;PF00305;PF00335;PF00481;PF00505;PF00514;PF00583;PF00643;PF00651;PF00847;PF01179;PF01397;PF01490;PF01657;PF02135;PF02183;PF02309;PF02362;PF02365;PF02704;PF02727;PF02728;PF03106;PF03134;PF03171;PF03547;PF03936;PF05773;PF06200;PF06955;PF07714;PF08263;PF09425…
Group	GO:0010033	response to organic substance	1	9.38	4.83e-16	5.86e-14	68|194|573|4426	PF00004;PF00010;PF00011;PF00013;PF00046;PF00067;PF00069;PF00076;PF00083;PF00085;PF00106;PF00112;PF00134;PF00141;PF00168;PF00170;PF00190;PF00194;PF00201;PF00226;PF00234;PF00248;PF00249;PF00257;PF00305;PF00335;PF00481;PF00487;PF00504;PF00505;PF00514;PF00583;PF00643;PF00651;PF00847;PF01179;PF01397;PF01490;PF01657;PF02135;PF02183;PF02225;PF02309;PF02362;PF02365;PF02704;PF02727;PF02728;PF02798;PF03098…
Group	GO:0009628	response to abiotic stimulus	1	8.53	5.52e-13	4.19e-11	51|194|402|4426	PF00004;PF00010;PF00011;PF00013;PF00043;PF00046;PF00067;PF00069;PF00076;PF00083;PF00085;PF00132;PF00134;PF00141;PF00170;PF00226;PF00249;PF00254;PF00257;PF00481;PF00498;PF00504;PF00505;PF00515;PF00533;PF00643;PF00651;PF00847;PF01476;PF01486;PF02135;PF02183;PF02309;PF02365;PF02798;PF03000;PF03106;PF03134;PF03171;PF03822;PF05773;PF06203;PF07714;PF08541;PF12937;PF13426;PF13499;PF13639;PF13855;PF14226…
Group	GO:0042493	response to drug	1	7.85	3.68e-10	1.49e-08	30|194|190|4426	PF00011;PF00013;PF00067;PF00069;PF00076;PF00083;PF00168;PF00194;PF00249;PF00316;PF00481;PF00505;PF00514;PF00533;PF00651;PF00847;PF01179;PF01490;PF01554;PF02135;PF02365;PF02727;PF02728;PF03106;PF04564;PF05773;PF07714;PF13499;PF13639;PF13912
Group	GO:0000003	reproduction	1	7.01	9.9e-10	3.76e-08	47|194|428|4426	PF00004;PF00010;PF00013;PF00046;PF00069;PF00076;PF00106;PF00112;PF00125;PF00134;PF00168;PF00170;PF00173;PF00188;PF00190;PF00234;PF00249;PF00254;PF00335;PF00498;PF00505;PF00514;PF00533;PF00560;PF00651;PF00847;PF01161;PF01486;PF01852;PF02045;PF02135;PF02298;PF02309;PF02362;PF02365;PF03000;PF03083;PF03098;PF03106;PF04043;PF04690;PF07714;PF08263;PF13639;PF13771;PF13855;PF13912
Group	GO:0006950	response to stress	1	6.41	2.27e-09	7.25e-08	74|194|890|4426	PF00004;PF00010;PF00011;PF00043;PF00067;PF00069;PF00076;PF00083;PF00085;PF00125;PF00132;PF00134;PF00141;PF00168;PF00170;PF00182;PF00187;PF00226;PF00248;PF00249;PF00254;PF00257;PF00280;PF00304;PF00305;PF00314;PF00394;PF00403;PF00462;PF00481;PF00498;PF00501;PF00504;PF00505;PF00515;PF00533;PF00560;PF00643;PF00651;PF00657;PF00847;PF01070;PF01179;PF01397;PF01476;PF01486;PF01545;PF01657;PF02135;PF02225…
Group	GO:0009056	catabolic process	1	6.48	4.99e-09	1.26e-07	56|194|592|4426	PF00004;PF00013;PF00043;PF00067;PF00069;PF00082;PF00085;PF00106;PF00107;PF00112;PF00134;PF00168;PF00221;PF00226;PF00248;PF00251;PF00294;PF00295;PF00300;PF00378;PF00383;PF00445;PF00487;PF00498;PF00501;PF00515;PF00583;PF00643;PF00646;PF00651;PF00685;PF01048;PF01063;PF01494;PF01546;PF01565;PF01597;PF02225;PF02798;PF03098;PF03171;PF03226;PF04564;PF05922;PF07687;PF08240;PF08244;PF08246;PF12937;PF13193…
Group	GO:0009605	response to external stimulus	1	6.4	8.88e-09	2e-07	53|194|552|4426	PF00010;PF00046;PF00067;PF00069;PF00076;PF00125;PF00141;PF00168;PF00170;PF00173;PF00182;PF00187;PF00201;PF00249;PF00304;PF00305;PF00314;PF00335;PF00394;PF00498;PF00501;PF00505;PF00560;PF00643;PF00646;PF00651;PF00847;PF01070;PF01179;PF01397;PF01476;PF01657;PF02309;PF02727;PF02728;PF03000;PF03016;PF03098;PF03106;PF03936;PF04043;PF04116;PF05773;PF07714;PF07731;PF07732;PF08246;PF08263;PF12937;PF13193…
Group	GO:0009058	biosynthetic process	1	5.61	6.65e-08	1.19e-06	85|194|1170|4426	PF00004;PF00010;PF00043;PF00046;PF00067;PF00069;PF00076;PF00106;PF00107;PF00132;PF00134;PF00168;PF00170;PF00173;PF00195;PF00201;PF00248;PF00249;PF00253;PF00294;PF00300;PF00305;PF00316;PF00338;PF00378;PF00383;PF00394;PF00481;PF00487;PF00501;PF00505;PF00515;PF00533;PF00583;PF00614;PF00685;PF00733;PF00831;PF01048;PF01063;PF01070;PF01073;PF01148;PF01161;PF01200;PF01397;PF01494;PF01546;PF01565;PF01636…
Group	GO:0044281	small molecule metabolic process	1	5.46	3.71e-07	6.08e-06	59|194|720|4426	PF00043;PF00067;PF00085;PF00106;PF00107;PF00132;PF00168;PF00173;PF00201;PF00221;PF00248;PF00294;PF00300;PF00305;PF00316;PF00378;PF00383;PF00487;PF00501;PF00533;PF00583;PF00685;PF00733;PF00847;PF01042;PF01048;PF01063;PF01070;PF01073;PF01148;PF01494;PF01546;PF01565;PF01597;PF01636;PF01658;PF01842;PF02458;PF02798;PF03015;PF03098;PF03171;PF04116;PF07687;PF07714;PF07993;PF07994;PF08240;PF08241;PF08541…
[truncated: 373 more rows]

## Sheet: Table S6b
GO enrichment downregulated DEGs
BP
[truncated: 661 more rows]

## Sheet: Table S7
	Direction	adj.Pval	nGenes	Pathways	Genes
[truncated: 26 more rows]

[truncated: 4 more sheets: Table S8, Table S9, Table S10, Table S11]
